# Supplementary material for: Deletion of the Mycobacterium tuberculosis cyp138 gene leads to changes in membrane-related lipid composition and antibiotic susceptibility
Source: Front Microbiol. 2024 Mar 25;15:1301204. doi: 10.3389/fmicb.2024.1301204 (PMC10999552; doi:10.3389/fmicb.2024.1301204)
Supplement: Supplementary file 1 [file Data_Sheet_1.zip]

Archive with 13 entries (13 files):
- Supplementary Figure S1.DOCX
- Supplementary Figure S2.DOCX
- Supplementary Figure S3.DOCX
- Supplementary Figure S4.DOCX
- Supplementary Figure S5.DOCX
- Supplementary Figure S6.DOCX
- Supplementary Figure S7.DOCX
- Supplementary Figure S8.DOCX
- Supplementary Figure S9.DOCX
- Supplementary Table S1.DOCX
- Supplementary Table S2.DOCX
- Supplementary Table S3.XLSX
- Supplementary Table S4.DOCX
