# Supplementary material for: Deletion of the Mycobacterium tuberculosis cyp138 gene leads to changes in membrane-related lipid composition and antibiotic susceptibility
Source: Front Microbiol. 2024 Mar 25;15:1301204. doi: 10.3389/fmicb.2024.1301204 (PMC10999552; doi:10.3389/fmicb.2024.1301204)
Supplement: Supplementary file 1 [file Data_Sheet_1.zip › Supplementary Table S3.XLSX]

## Sheet: Sheet1 (2)
Supplementary Table S3. List of significantly changed lipid molecules compared between the cyp138-knockout and wild-type strains filtered by VIP > 1, p < 0.05 and fold change > 1.5. Molecules were annotated by MS-LAMP.
m/z	ions type	m/z in database	M-Monoisotopic	Delta	SCIENTIFIC NAME	MOLECULAR FORMULAE	CATEGORY	MAIN CLASS	SUB CLASS	name	Fold change	VIP
883.884	[M+H]+	883.591	882.583	-0.293165	MK S881	C56H82O6S1	Prenol Lipids (PR)	Ubiquinones [PR0201]	Ubiquinones [PR0201]	M884T1664_POS	0.379862	1.8872
905.834	[M+Na]+	905.573	882.583	-0.260921	MK S881	C56H82O6S1	Prenol Lipids (PR)	Ubiquinones [PR0201]	Ubiquinones [PR0201]	M906T1337_POS	1.655	1.82505
883.43	[M+H]+	883.591	882.583	0.161235	MK S881	C56H82O6S1	Prenol Lipids (PR)	Ubiquinones [PR0201]	Ubiquinones [PR0201]	M883T299_POS	2.28311	1.82367
900.809	[M+NH4]+	900.618	882.583	-0.191416	MK S881	C56H82O6S1	Prenol Lipids (PR)	Ubiquinones [PR0201]	Ubiquinones [PR0201]	M901T1947_POS	4.99398	1.817
785.7	[M+H]+	785.624	784.616	-0.076045	MK-9	C56H80O2	Prenol Lipids (PR)	Ubiquinones [PR0201]	Ubiquinones [PR0201]	M786T1275_POS	2.03896	1.74428
883.657	[M+H]+	883.591	882.583	-0.065965	MK S881	C56H82O6S1	Prenol Lipids (PR)	Ubiquinones [PR0201]	Ubiquinones [PR0201]	M884T1060_1_POS	0.62586	1.64361
900.809	[M+NH4]+	900.618	882.583	-0.191716	MK S881	C56H82O6S1	Prenol Lipids (PR)	Ubiquinones [PR0201]	Ubiquinones [PR0201]	M901T2052_POS	1.68985	1.6097
785.623	[M+H]+	785.624	784.616	0.000455	MK-9	C56H80O2	Prenol Lipids (PR)	Ubiquinones [PR0201]	Ubiquinones [PR0201]	M786T975_POS	3.97113	1.58624
900.809	[M+NH4]+	900.618	882.583	-0.191316	MK S881	C56H82O6S1	Prenol Lipids (PR)	Ubiquinones [PR0201]	Ubiquinones [PR0201]	M901T1991_POS	1.88004	1.52728
883.75	[M+H]+	883.591	882.583	-0.158465	MK S881	C56H82O6S1	Prenol Lipids (PR)	Ubiquinones [PR0201]	Ubiquinones [PR0201]	M884T1109_POS	2.4983	1.45821
1312.33	[M+H]+	1312.31	1311.3	-0.019435	TG (R1CO2H+R2CO2H+R3CO2H=84:0)	C87H170O6	Glycerolipids (GL)	Triacylglycerols (TG) [GL0301]	Triacylglycerols (TG) [GL0301]	M1312T1636_POS	0.537531	2.00924
931.969	[M+H]+	931.869	930.862	-0.099835	TG (R1CO2H+R2CO2H+R3CO2H=57:1)	C60H114O6	Glycerolipids (GL)	Triacylglycerols (TG) [GL0301]	Triacylglycerols (TG) [GL0301]	M932T1722_POS	0.358419	2.00861
1298.31	[M+H]+	1298.29	1297.28	-0.017685	TG (R1CO2H+R2CO2H+R3CO2H=83:0)	C86H168O6	Glycerolipids (GL)	Triacylglycerols (TG) [GL0301]	Triacylglycerols (TG) [GL0301]	M1298T1627_POS	0.541263	2.00687
1301.33	[M+NH4]+	1301.3	1283.27	-0.027986	TG (R1CO2H+R2CO2H+R3CO2H=82:0)	C85H166O6	Glycerolipids (GL)	Triacylglycerols (TG) [GL0301]	Triacylglycerols (TG) [GL0301]	M1301T1662_POS	0.524627	2.00389
1268.27	[M+H]+	1268.24	1267.24	-0.021435	TG (R1CO2H+R2CO2H+R3CO2H=81:1)	C84H162O6	Glycerolipids (GL)	Triacylglycerols (TG) [GL0301]	Triacylglycerols (TG) [GL0301]	M1268T1618_POS	0.435592	2.00386
1270.28	[M+H]+	1270.26	1269.25	-0.021285	TG (R1CO2H+R2CO2H+R3CO2H=81:0)	C84H164O6	Glycerolipids (GL)	Triacylglycerols (TG) [GL0301]	Triacylglycerols (TG) [GL0301]	M1270T1634_POS	0.431448	1.99995
1315.35	[M+NH4]+	1315.32	1297.28	-0.028136	TG (R1CO2H+R2CO2H+R3CO2H=83:0)	C86H168O6	Glycerolipids (GL)	Triacylglycerols (TG) [GL0301]	Triacylglycerols (TG) [GL0301]	M1315T1666_2_POS	0.485925	1.99877
1329.36	[M+NH4]+	1329.33	1311.3	-0.027986	TG (R1CO2H+R2CO2H+R3CO2H=84:0)	C87H170O6	Glycerolipids (GL)	Triacylglycerols (TG) [GL0301]	Triacylglycerols (TG) [GL0301]	M1329T1676_POS	0.487846	1.99836
1110.04	[M+H]+	1110.04	1109.03	0.002215	TG (R1CO2H+R2CO2H+R3CO2H=70:3)	C73H136O6	Glycerolipids (GL)	Triacylglycerols (TG) [GL0301]	Triacylglycerols (TG) [GL0301]	M1110T1594_POS	2.24983	1.99792
1110.04	[M+Na]+	1110.04	1087.05	-0.000191	TG (R1CO2H+R2CO2H+R3CO2H=68:0)	C71H138O6	Glycerolipids (GL)	Triacylglycerols (TG) [GL0301]	Triacylglycerols (TG) [GL0301]	M1110T1594_POS	2.24983	1.99792
1134.11	[M+Na]+	1134.04	1111.05	-0.071391	TG (R1CO2H+R2CO2H+R3CO2H=70:2)	C73H138O6	Glycerolipids (GL)	Triacylglycerols (TG) [GL0301]	Triacylglycerols (TG) [GL0301]	M1134T1594_POS	2.21168	1.99676
1298.31	[M+H]+	1298.29	1297.28	-0.020285	TG (R1CO2H+R2CO2H+R3CO2H=83:0)	C86H168O6	Glycerolipids (GL)	Triacylglycerols (TG) [GL0301]	Triacylglycerols (TG) [GL0301]	M1298T1647_POS	0.496664	1.99567
1271.3	[M+NH4]+	1271.26	1253.22	-0.040236	TG (R1CO2H+R2CO2H+R3CO2H=80:1)	C83H160O6	Glycerolipids (GL)	Triacylglycerols (TG) [GL0301]	Triacylglycerols (TG) [GL0301]	M1271T1648_POS	0.505999	1.99301
1326.34	[M+H]+	1326.32	1325.32	-0.019385	TG (R1CO2H+R2CO2H+R3CO2H=85:0)	C88H172O6	Glycerolipids (GL)	Triacylglycerols (TG) [GL0301]	Triacylglycerols (TG) [GL0301]	M1326T1639_POS	0.581449	1.99294
1343.38	[M+NH4]+	1343.35	1325.32	-0.028536	TG (R1CO2H+R2CO2H+R3CO2H=85:0)	C88H172O6	Glycerolipids (GL)	Triacylglycerols (TG) [GL0301]	Triacylglycerols (TG) [GL0301]	M1343T1664_POS	0.534862	1.99186
1284.3	[M+H]+	1284.28	1283.27	-0.018835	TG (R1CO2H+R2CO2H+R3CO2H=82:0)	C85H166O6	Glycerolipids (GL)	Triacylglycerols (TG) [GL0301]	Triacylglycerols (TG) [GL0301]	M1284T1623_POS	0.483526	1.99129
871.883	[M+H]+	871.775	870.768	-0.107735	TG (R1CO2H+R2CO2H+R3CO2H=53:3)	C56H102O6	Glycerolipids (GL)	Triacylglycerols (TG) [GL0301]	Triacylglycerols (TG) [GL0301]	M872T1661_POS	0.505304	1.98964
871.883	[M+Na]+	871.773	848.783	-0.110141	TG (R1CO2H+R2CO2H+R3CO2H=51:0)	C54H104O6	Glycerolipids (GL)	Triacylglycerols (TG) [GL0301]	Triacylglycerols (TG) [GL0301]	M872T1661_POS	0.505304	1.98964
1340.36	[M+H]+	1340.34	1339.33	-0.017935	TG (R1CO2H+R2CO2H+R3CO2H=86:0)	C89H174O6	Glycerolipids (GL)	Triacylglycerols (TG) [GL0301]	Triacylglycerols (TG) [GL0301]	M1340T1646_POS	0.54634	1.98862
957.993	[M+H]+	957.885	956.877	-0.108185	TG (R1CO2H+R2CO2H+R3CO2H=59:2)	C62H116O6	Glycerolipids (GL)	Triacylglycerols (TG) [GL0301]	Triacylglycerols (TG) [GL0301]	M958T1720_POS	0.44679	1.9861
871.884	[M+H]+	871.775	870.768	-0.108535	TG (R1CO2H+R2CO2H+R3CO2H=53:3)	C56H102O6	Glycerolipids (GL)	Triacylglycerols (TG) [GL0301]	Triacylglycerols (TG) [GL0301]	M872T1676_POS	0.498915	1.98426
871.884	[M+Na]+	871.773	848.783	-0.110941	TG (R1CO2H+R2CO2H+R3CO2H=51:0)	C54H104O6	Glycerolipids (GL)	Triacylglycerols (TG) [GL0301]	Triacylglycerols (TG) [GL0301]	M872T1676_POS	0.498915	1.98426
1343.38	[M+NH4]+	1343.35	1325.32	-0.025836	TG (R1CO2H+R2CO2H+R3CO2H=85:0)	C88H172O6	Glycerolipids (GL)	Triacylglycerols (TG) [GL0301]	Triacylglycerols (TG) [GL0301]	M1343T1647_2_POS	0.55735	1.98345
958.997	[M+NH4]+	958.88	940.846	-0.116636	TG (R1CO2H+R2CO2H+R3CO2H=58:3)	C61H112O6	Glycerolipids (GL)	Triacylglycerols (TG) [GL0301]	Triacylglycerols (TG) [GL0301]	M959T1737_POS	0.435907	1.98321
1271.29	[M+NH4]+	1271.26	1253.22	-0.032536	TG (R1CO2H+R2CO2H+R3CO2H=80:1)	C83H160O6	Glycerolipids (GL)	Triacylglycerols (TG) [GL0301]	Triacylglycerols (TG) [GL0301]	M1271T1633_POS	0.521907	1.98316
1106.09	[M+Na]+	1106.01	1083.02	-0.079591	TG (R1CO2H+R2CO2H+R3CO2H=68:2)	C71H134O6	Glycerolipids (GL)	Triacylglycerols (TG) [GL0301]	Triacylglycerols (TG) [GL0301]	M1106T1594_POS	2.6016	1.98143
1357.4	[M+NH4]+	1357.37	1339.33	-0.037386	TG (R1CO2H+R2CO2H+R3CO2H=86:0)	C89H174O6	Glycerolipids (GL)	Triacylglycerols (TG) [GL0301]	Triacylglycerols (TG) [GL0301]	M1357T1706_POS	0.494681	1.98113
944.981	[M+NH4]+	944.865	926.83	-0.116286	TG (R1CO2H+R2CO2H+R3CO2H=57:3)	C60H110O6	Glycerolipids (GL)	Triacylglycerols (TG) [GL0301]	Triacylglycerols (TG) [GL0301]	M945T1726_POS	0.360297	1.98049
929.962	[M+H]+	929.854	928.846	-0.108385	TG (R1CO2H+R2CO2H+R3CO2H=57:2)	C60H112O6	Glycerolipids (GL)	Triacylglycerols (TG) [GL0301]	Triacylglycerols (TG) [GL0301]	M930T1705_POS	0.461383	1.98017
943.978	[M+H]+	943.869	942.862	-0.108535	TG (R1CO2H+R2CO2H+R3CO2H=58:2)	C61H114O6	Glycerolipids (GL)	Triacylglycerols (TG) [GL0301]	Triacylglycerols (TG) [GL0301]	M944T1726_POS	0.385772	1.98007
1270.28	[M+H]+	1270.26	1269.25	-0.016585	TG (R1CO2H+R2CO2H+R3CO2H=81:0)	C84H164O6	Glycerolipids (GL)	Triacylglycerols (TG) [GL0301]	Triacylglycerols (TG) [GL0301]	M1270T1618_POS	0.477795	1.97895
1133.11	[M+NH4]+	1133.12	1115.08	0.008314	TG (R1CO2H+R2CO2H+R3CO2H=70:0)	C73H142O6	Glycerolipids (GL)	Triacylglycerols (TG) [GL0301]	Triacylglycerols (TG) [GL0301]	M1133T1593_POS	2.03027	1.9779
1284.3	[M+H]+	1284.28	1283.27	-0.019435	TG (R1CO2H+R2CO2H+R3CO2H=82:0)	C85H166O6	Glycerolipids (GL)	Triacylglycerols (TG) [GL0301]	Triacylglycerols (TG) [GL0301]	M1284T1643_POS	0.428909	1.97749
929.962	[M+H]+	929.854	928.846	-0.108585	TG (R1CO2H+R2CO2H+R3CO2H=57:2)	C60H112O6	Glycerolipids (GL)	Triacylglycerols (TG) [GL0301]	Triacylglycerols (TG) [GL0301]	M930T1721_POS	0.442551	1.97739
1340.36	[M+H]+	1340.34	1339.33	-0.019335	TG (R1CO2H+R2CO2H+R3CO2H=86:0)	C89H174O6	Glycerolipids (GL)	Triacylglycerols (TG) [GL0301]	Triacylglycerols (TG) [GL0301]	M1340T1663_POS	0.525346	1.97457
1108.09	[M+Na]+	1108.02	1085.03	-0.069941	TG (R1CO2H+R2CO2H+R3CO2H=68:1)	C71H136O6	Glycerolipids (GL)	Triacylglycerols (TG) [GL0301]	Triacylglycerols (TG) [GL0301]	M1108T1594_POS	2.90541	1.97383
960	[M+H]+	959.901	958.893	-0.099535	TG (R1CO2H+R2CO2H+R3CO2H=59:1)	C62H118O6	Glycerolipids (GL)	Triacylglycerols (TG) [GL0301]	Triacylglycerols (TG) [GL0301]	M960T1737_POS	0.411841	1.9736
1176.17	[M+Na]+	1176.09	1153.1	-0.080341	TG (R1CO2H+R2CO2H+R3CO2H=73:2)	C76H144O6	Glycerolipids (GL)	Triacylglycerols (TG) [GL0301]	Triacylglycerols (TG) [GL0301]	M1176T1593_POS	3.68484	1.9721
1315.35	[M+NH4]+	1315.32	1297.28	-0.026936	TG (R1CO2H+R2CO2H+R3CO2H=83:0)	C86H168O6	Glycerolipids (GL)	Triacylglycerols (TG) [GL0301]	Triacylglycerols (TG) [GL0301]	M1315T1650_POS	0.477854	1.97014
930.966	[M+NH4]+	930.849	912.815	-0.116636	TG (R1CO2H+R2CO2H+R3CO2H=56:3)	C59H108O6	Glycerolipids (GL)	Triacylglycerols (TG) [GL0301]	Triacylglycerols (TG) [GL0301]	M931T1721_POS	0.450557	1.96747
1112.05	[M+H]+	1112.06	1111.05	0.011565	TG (R1CO2H+R2CO2H+R3CO2H=70:2)	C73H138O6	Glycerolipids (GL)	Triacylglycerols (TG) [GL0301]	Triacylglycerols (TG) [GL0301]	M1112T1594_POS	2.72942	1.96732
958.996	[M+NH4]+	958.88	940.846	-0.116036	TG (R1CO2H+R2CO2H+R3CO2H=58:3)	C61H112O6	Glycerolipids (GL)	Triacylglycerols (TG) [GL0301]	Triacylglycerols (TG) [GL0301]	M959T1702_POS	0.301384	1.96719
911.915	[M+Na]+	911.804	888.815	-0.110941	TG (R1CO2H+R2CO2H+R3CO2H=54:1)	C57H108O6	Glycerolipids (GL)	Triacylglycerols (TG) [GL0301]	Triacylglycerols (TG) [GL0301]	M912T1677_POS	0.342059	1.96686
1287.32	[M+NH4]+	1287.29	1269.25	-0.028736	TG (R1CO2H+R2CO2H+R3CO2H=81:0)	C84H164O6	Glycerolipids (GL)	Triacylglycerols (TG) [GL0301]	Triacylglycerols (TG) [GL0301]	M1287T1638_POS	0.585474	1.96602
1201.18	[M+NH4]+	1201.18	1183.14	-0.000386	TG (R1CO2H+R2CO2H+R3CO2H=75:1)	C78H150O6	Glycerolipids (GL)	Triacylglycerols (TG) [GL0301]	Triacylglycerols (TG) [GL0301]	M1201T1593_POS	1.86027	1.96347
957.994	[M+H]+	957.885	956.877	-0.108685	TG (R1CO2H+R2CO2H+R3CO2H=59:2)	C62H116O6	Glycerolipids (GL)	Triacylglycerols (TG) [GL0301]	Triacylglycerols (TG) [GL0301]	M958T1737_POS	0.443604	1.9633
1256.27	[M+H]+	1256.24	1255.24	-0.020135	TG (R1CO2H+R2CO2H+R3CO2H=80:0)	C83H162O6	Glycerolipids (GL)	Triacylglycerols (TG) [GL0301]	Triacylglycerols (TG) [GL0301]	M1256T1629_POS	0.50389	1.96226
1334.32	[M+Na]+	1334.29	1311.3	-0.028291	TG (R1CO2H+R2CO2H+R3CO2H=84:0)	C87H170O6	Glycerolipids (GL)	Triacylglycerols (TG) [GL0301]	Triacylglycerols (TG) [GL0301]	M1334T1675_POS	0.546589	1.96143
1016.2	[M+H]+	1015.96	1014.96	-0.237835	TG (R1CO2H+R2CO2H+R3CO2H=63:1)	C66H126O6	Glycerolipids (GL)	Triacylglycerols (TG) [GL0301]	Triacylglycerols (TG) [GL0301]	M1016T549_POS	2.31795	1.95796
1312.33	[M+H]+	1312.31	1311.3	-0.019535	TG (R1CO2H+R2CO2H+R3CO2H=84:0)	C87H170O6	Glycerolipids (GL)	Triacylglycerols (TG) [GL0301]	Triacylglycerols (TG) [GL0301]	M1312T1650_POS	0.479677	1.95641
1078.06	[M+Na]+	1077.98	1054.99	-0.079491	TG (R1CO2H+R2CO2H+R3CO2H=66:2)	C69H130O6	Glycerolipids (GL)	Triacylglycerols (TG) [GL0301]	Triacylglycerols (TG) [GL0301]	M1078T1578_POS	2.06448	1.95556
1106.08	[M+Na]+	1106.01	1083.02	-0.071691	TG (R1CO2H+R2CO2H+R3CO2H=68:2)	C71H134O6	Glycerolipids (GL)	Triacylglycerols (TG) [GL0301]	Triacylglycerols (TG) [GL0301]	M1106T1579_POS	2.05257	1.9533
1132.1	[M+Na]+	1132.02	1109.03	-0.079341	TG (R1CO2H+R2CO2H+R3CO2H=70:3)	C73H136O6	Glycerolipids (GL)	Triacylglycerols (TG) [GL0301]	Triacylglycerols (TG) [GL0301]	M1132T1594_POS	1.88863	1.95316
1334.31	[M+Na]+	1334.29	1311.3	-0.021591	TG (R1CO2H+R2CO2H+R3CO2H=84:0)	C87H170O6	Glycerolipids (GL)	Triacylglycerols (TG) [GL0301]	Triacylglycerols (TG) [GL0301]	M1334T1619_POS	0.470866	1.95271
1301.34	[M+NH4]+	1301.3	1283.27	-0.036786	TG (R1CO2H+R2CO2H+R3CO2H=82:0)	C85H166O6	Glycerolipids (GL)	Triacylglycerols (TG) [GL0301]	Triacylglycerols (TG) [GL0301]	M1301T1678_POS	0.523805	1.95207
1273.31	[M+NH4]+	1273.27	1255.24	-0.037786	TG (R1CO2H+R2CO2H+R3CO2H=80:0)	C83H162O6	Glycerolipids (GL)	Triacylglycerols (TG) [GL0301]	Triacylglycerols (TG) [GL0301]	M1273T1664_POS	0.51369	1.95113
857.868	[M+H]+	857.76	856.752	-0.108585	TG (R1CO2H+R2CO2H+R3CO2H=52:3)	C55H100O6	Glycerolipids (GL)	Triacylglycerols (TG) [GL0301]	Triacylglycerols (TG) [GL0301]	M858T1667_POS	0.372672	1.94973
857.868	[M+Na]+	857.757	834.768	-0.110991	TG (R1CO2H+R2CO2H+R3CO2H=50:0)	C53H102O6	Glycerolipids (GL)	Triacylglycerols (TG) [GL0301]	Triacylglycerols (TG) [GL0301]	M858T1667_POS	0.372672	1.94973
913.931	[M+H]+	913.822	912.815	-0.108485	TG (R1CO2H+R2CO2H+R3CO2H=56:3)	C59H108O6	Glycerolipids (GL)	Triacylglycerols (TG) [GL0301]	Triacylglycerols (TG) [GL0301]	M914T1692_POS	0.530669	1.94846
913.931	[M+Na]+	913.82	890.83	-0.110891	TG (R1CO2H+R2CO2H+R3CO2H=54:0)	C57H110O6	Glycerolipids (GL)	Triacylglycerols (TG) [GL0301]	Triacylglycerols (TG) [GL0301]	M914T1692_POS	0.530669	1.94846
1131.1	[M+NH4]+	1131.1	1113.06	-0.000236	TG (R1CO2H+R2CO2H+R3CO2H=70:1)	C73H140O6	Glycerolipids (GL)	Triacylglycerols (TG) [GL0301]	Triacylglycerols (TG) [GL0301]	M1131T1594_POS	1.8654	1.94535
1329.37	[M+NH4]+	1329.33	1311.3	-0.036686	TG (R1CO2H+R2CO2H+R3CO2H=84:0)	C87H170O6	Glycerolipids (GL)	Triacylglycerols (TG) [GL0301]	Triacylglycerols (TG) [GL0301]	M1329T1693_POS	0.439582	1.94523
1292.26	[M+Na]+	1292.24	1269.25	-0.020141	TG (R1CO2H+R2CO2H+R3CO2H=81:0)	C84H164O6	Glycerolipids (GL)	Triacylglycerols (TG) [GL0301]	Triacylglycerols (TG) [GL0301]	M1292T1603_POS	0.386206	1.94348
957.994	[M+H]+	957.885	956.877	-0.108485	TG (R1CO2H+R2CO2H+R3CO2H=59:2)	C62H116O6	Glycerolipids (GL)	Triacylglycerols (TG) [GL0301]	Triacylglycerols (TG) [GL0301]	M958T1701_POS	0.382093	1.94302
972.01	[M+H]+	971.901	970.893	-0.108835	TG (R1CO2H+R2CO2H+R3CO2H=60:2)	C63H118O6	Glycerolipids (GL)	Triacylglycerols (TG) [GL0301]	Triacylglycerols (TG) [GL0301]	M972T1739_POS	0.473407	1.94223
1077.05	[M+NH4]+	1077.05	1059.02	0.000114	TG (R1CO2H+R2CO2H+R3CO2H=66:0)	C69H134O6	Glycerolipids (GL)	Triacylglycerols (TG) [GL0301]	Triacylglycerols (TG) [GL0301]	M1077T1578_POS	1.93203	1.94205
1273.3	[M+NH4]+	1273.27	1255.24	-0.028786	TG (R1CO2H+R2CO2H+R3CO2H=80:0)	C83H162O6	Glycerolipids (GL)	Triacylglycerols (TG) [GL0301]	Triacylglycerols (TG) [GL0301]	M1273T1649_POS	0.512804	1.94186
1301.33	[M+NH4]+	1301.3	1283.27	-0.027586	TG (R1CO2H+R2CO2H+R3CO2H=82:0)	C85H166O6	Glycerolipids (GL)	Triacylglycerols (TG) [GL0301]	Triacylglycerols (TG) [GL0301]	M1301T1641_POS	0.597488	1.94142
1120.1	[M+Na]+	1120.02	1097.03	-0.079541	TG (R1CO2H+R2CO2H+R3CO2H=69:2)	C72H136O6	Glycerolipids (GL)	Triacylglycerols (TG) [GL0301]	Triacylglycerols (TG) [GL0301]	M1120T1600_POS	3.15234	1.93791
869.868	[M+Na]+	869.757	846.768	-0.110791	TG (R1CO2H+R2CO2H+R3CO2H=51:1)	C54H102O6	Glycerolipids (GL)	Triacylglycerols (TG) [GL0301]	Triacylglycerols (TG) [GL0301]	M870T1661_POS	0.481283	1.93682
973.013	[M+NH4]+	972.896	954.862	-0.116786	TG (R1CO2H+R2CO2H+R3CO2H=59:3)	C62H114O6	Glycerolipids (GL)	Triacylglycerols (TG) [GL0301]	Triacylglycerols (TG) [GL0301]	M973T1739_POS	0.425952	1.93589
1287.32	[M+NH4]+	1287.29	1269.25	-0.028136	TG (R1CO2H+R2CO2H+R3CO2H=81:0)	C84H164O6	Glycerolipids (GL)	Triacylglycerols (TG) [GL0301]	Triacylglycerols (TG) [GL0301]	M1287T1658_POS	0.533121	1.93487
1204.2	[M+Na]+	1204.12	1181.13	-0.080341	TG (R1CO2H+R2CO2H+R3CO2H=75:2)	C78H148O6	Glycerolipids (GL)	Triacylglycerols (TG) [GL0301]	Triacylglycerols (TG) [GL0301]	M1204T1608_POS	2.31357	1.93303
1104.07	[M+Na]+	1103.99	1081	-0.079341	TG (R1CO2H+R2CO2H+R3CO2H=68:3)	C71H132O6	Glycerolipids (GL)	Triacylglycerols (TG) [GL0301]	Triacylglycerols (TG) [GL0301]	M1104T1579_POS	1.69389	1.93233
1138.07	[M+Na]+	1138.07	1115.08	0.000609	TG (R1CO2H+R2CO2H+R3CO2H=70:0)	C73H142O6	Glycerolipids (GL)	Triacylglycerols (TG) [GL0301]	Triacylglycerols (TG) [GL0301]	M1138T1607_POS	1.71186	1.93176
945.984	[M+H]+	945.885	944.877	-0.099185	TG (R1CO2H+R2CO2H+R3CO2H=58:1)	C61H116O6	Glycerolipids (GL)	Triacylglycerols (TG) [GL0301]	Triacylglycerols (TG) [GL0301]	M946T1727_POS	0.169964	1.93129
1243.27	[M+NH4]+	1243.22	1225.19	-0.043536	TG (R1CO2H+R2CO2H+R3CO2H=78:1)	C81H156O6	Glycerolipids (GL)	Triacylglycerols (TG) [GL0301]	Triacylglycerols (TG) [GL0301]	M1243T1641_POS	0.543754	1.93062
1175.16	[M+NH4]+	1175.16	1157.13	0.000464	TG (R1CO2H+R2CO2H+R3CO2H=73:0)	C76H148O6	Glycerolipids (GL)	Triacylglycerols (TG) [GL0301]	Triacylglycerols (TG) [GL0301]	M1175T1593_POS	2.78048	1.93007
1103.07	[M+NH4]+	1103.07	1085.03	-3.6e-05	TG (R1CO2H+R2CO2H+R3CO2H=68:1)	C71H136O6	Glycerolipids (GL)	Triacylglycerols (TG) [GL0301]	Triacylglycerols (TG) [GL0301]	M1103T1579_POS	1.75769	1.92927
916.95	[M+NH4]+	916.833	898.799	-0.116386	TG (R1CO2H+R2CO2H+R3CO2H=55:3)	C58H106O6	Glycerolipids (GL)	Triacylglycerols (TG) [GL0301]	Triacylglycerols (TG) [GL0301]	M917T1717_POS	0.296978	1.92866
909.864	[M+Na]+	909.789	886.799	-0.074991	TG (R1CO2H+R2CO2H+R3CO2H=54:2)	C57H106O6	Glycerolipids (GL)	Triacylglycerols (TG) [GL0301]	Triacylglycerols (TG) [GL0301]	M910T1418_POS	1.76015	1.92681
958.997	[M+NH4]+	958.88	940.846	-0.116536	TG (R1CO2H+R2CO2H+R3CO2H=58:3)	C61H112O6	Glycerolipids (GL)	Triacylglycerols (TG) [GL0301]	Triacylglycerols (TG) [GL0301]	M959T1720_POS	0.443705	1.92516
1357.39	[M+NH4]+	1357.37	1339.33	-0.026886	TG (R1CO2H+R2CO2H+R3CO2H=86:0)	C89H174O6	Glycerolipids (GL)	Triacylglycerols (TG) [GL0301]	Triacylglycerols (TG) [GL0301]	M1357T1638_POS	0.593685	1.92419
873.891	[M+H]+	873.791	872.783	-0.099985	TG (R1CO2H+R2CO2H+R3CO2H=53:2)	C56H104O6	Glycerolipids (GL)	Triacylglycerols (TG) [GL0301]	Triacylglycerols (TG) [GL0301]	M874T1676_POS	0.401795	1.92269
1000.04	[M+H]+	999.932	998.924	-0.108935	TG (R1CO2H+R2CO2H+R3CO2H=62:2)	C65H122O6	Glycerolipids (GL)	Triacylglycerols (TG) [GL0301]	Triacylglycerols (TG) [GL0301]	M1000T1757_POS	0.448686	1.91939
957.994	[M+H]+	957.885	956.877	-0.108885	TG (R1CO2H+R2CO2H+R3CO2H=59:2)	C62H116O6	Glycerolipids (GL)	Triacylglycerols (TG) [GL0301]	Triacylglycerols (TG) [GL0301]	M958T1756_POS	0.448966	1.91908
1105.08	[M+NH4]+	1105.08	1087.05	-8.6e-05	TG (R1CO2H+R2CO2H+R3CO2H=68:0)	C71H138O6	Glycerolipids (GL)	Triacylglycerols (TG) [GL0301]	Triacylglycerols (TG) [GL0301]	M1105T1594_POS	2.76628	1.9183
1257.28	[M+NH4]+	1257.24	1239.21	-0.037286	TG (R1CO2H+R2CO2H+R3CO2H=79:1)	C82H158O6	Glycerolipids (GL)	Triacylglycerols (TG) [GL0301]	Triacylglycerols (TG) [GL0301]	M1257T1626_POS	0.490928	1.91822
953.962	[M+Na]+	953.851	930.862	-0.111191	TG (R1CO2H+R2CO2H+R3CO2H=57:1)	C60H114O6	Glycerolipids (GL)	Triacylglycerols (TG) [GL0301]	Triacylglycerols (TG) [GL0301]	M954T1702_POS	0.301135	1.91717
1276.25	[M+Na]+	1276.21	1253.22	-0.037441	TG (R1CO2H+R2CO2H+R3CO2H=80:1)	C83H160O6	Glycerolipids (GL)	Triacylglycerols (TG) [GL0301]	Triacylglycerols (TG) [GL0301]	M1276T1649_POS	0.617582	1.91503
1187.16	[M+NH4]+	1187.16	1169.13	0.000564	TG (R1CO2H+R2CO2H+R3CO2H=74:1)	C77H148O6	Glycerolipids (GL)	Triacylglycerols (TG) [GL0301]	Triacylglycerols (TG) [GL0301]	M1187T1577_POS	2.06163	1.91487
1126.01	[M+H]+	1126.07	1125.06	0.059515	TG (R1CO2H+R2CO2H+R3CO2H=71:2)	C74H140O6	Glycerolipids (GL)	Triacylglycerols (TG) [GL0301]	Triacylglycerols (TG) [GL0301]	M1126T1594_POS	3.6178	1.91452
935.88	[M+Na]+	935.804	912.815	-0.075841	TG (R1CO2H+R2CO2H+R3CO2H=56:3)	C59H108O6	Glycerolipids (GL)	Triacylglycerols (TG) [GL0301]	Triacylglycerols (TG) [GL0301]	M936T1418_POS	1.79238	1.9136
989.926	[M+H]+	989.948	988.94	0.022115	TG (R1CO2H+R2CO2H+R3CO2H=61:0)	C64H124O6	Glycerolipids (GL)	Triacylglycerols (TG) [GL0301]	Triacylglycerols (TG) [GL0301]	M990T1459_POS	1.67053	1.91355
1315.36	[M+NH4]+	1315.32	1297.28	-0.036836	TG (R1CO2H+R2CO2H+R3CO2H=83:0)	C86H168O6	Glycerolipids (GL)	Triacylglycerols (TG) [GL0301]	Triacylglycerols (TG) [GL0301]	M1315T1683_POS	0.561146	1.91278
1162.14	[M+Na]+	1162.07	1139.08	-0.071191	TG (R1CO2H+R2CO2H+R3CO2H=72:2)	C75H142O6	Glycerolipids (GL)	Triacylglycerols (TG) [GL0301]	Triacylglycerols (TG) [GL0301]	M1162T1608_POS	1.72426	1.91251
1159.12	[M+NH4]+	1159.13	1141.1	0.008564	TG (R1CO2H+R2CO2H+R3CO2H=72:1)	C75H144O6	Glycerolipids (GL)	Triacylglycerols (TG) [GL0301]	Triacylglycerols (TG) [GL0301]	M1159T1593_POS	1.68771	1.91104
885.899	[M+H]+	885.791	884.783	-0.108185	TG (R1CO2H+R2CO2H+R3CO2H=54:3)	C57H104O6	Glycerolipids (GL)	Triacylglycerols (TG) [GL0301]	Triacylglycerols (TG) [GL0301]	M886T1678_POS	0.510742	1.91089
885.899	[M+Na]+	885.789	862.799	-0.110591	TG (R1CO2H+R2CO2H+R3CO2H=52:0)	C55H106O6	Glycerolipids (GL)	Triacylglycerols (TG) [GL0301]	Triacylglycerols (TG) [GL0301]	M886T1678_POS	0.510742	1.91089
1132.1	[M+Na]+	1132.02	1109.03	-0.072541	TG (R1CO2H+R2CO2H+R3CO2H=70:3)	C73H136O6	Glycerolipids (GL)	Triacylglycerols (TG) [GL0301]	Triacylglycerols (TG) [GL0301]	M1132T1578_POS	2.01964	1.91049
936.78	[M+NH4]+	936.896	918.862	0.115914	TG (R1CO2H+R2CO2H+R3CO2H=56:0)	C59H114O6	Glycerolipids (GL)	Triacylglycerols (TG) [GL0301]	Triacylglycerols (TG) [GL0301]	M937T1948_POS	5.22007	1.91037
1147.13	[M+NH4]+	1147.13	1129.1	6.4e-05	TG (R1CO2H+R2CO2H+R3CO2H=71:0)	C74H144O6	Glycerolipids (GL)	Triacylglycerols (TG) [GL0301]	Triacylglycerols (TG) [GL0301]	M1147T1579_POS	2.3667	1.90877
1161.14	[M+NH4]+	1161.15	1143.11	0.008614	TG (R1CO2H+R2CO2H+R3CO2H=72:0)	C75H146O6	Glycerolipids (GL)	Triacylglycerols (TG) [GL0301]	Triacylglycerols (TG) [GL0301]	M1161T1608_POS	1.58476	1.90874
1357.39	[M+NH4]+	1357.37	1339.33	-0.023686	TG (R1CO2H+R2CO2H+R3CO2H=86:0)	C89H174O6	Glycerolipids (GL)	Triacylglycerols (TG) [GL0301]	Triacylglycerols (TG) [GL0301]	M1357T1652_POS	0.560535	1.90819
1203.19	[M+NH4]+	1203.19	1185.16	0.002864	TG (R1CO2H+R2CO2H+R3CO2H=75:0)	C78H152O6	Glycerolipids (GL)	Triacylglycerols (TG) [GL0301]	Triacylglycerols (TG) [GL0301]	M1203T1607_POS	2.13009	1.90738
846.871	[M+NH4]+	846.755	828.721	-0.116236	TG (R1CO2H+R2CO2H+R3CO2H=50:3)	C53H96O6	Glycerolipids (GL)	Triacylglycerols (TG) [GL0301]	Triacylglycerols (TG) [GL0301]	M847T1679_POS	0.425564	1.90634
1080.06	[M+Na]+	1079.99	1057	-0.070741	TG (R1CO2H+R2CO2H+R3CO2H=66:1)	C69H132O6	Glycerolipids (GL)	Triacylglycerols (TG) [GL0301]	Triacylglycerols (TG) [GL0301]	M1080T1579_POS	2.69789	1.90431
1138.06	[M+Na]+	1138.07	1115.08	0.009509	TG (R1CO2H+R2CO2H+R3CO2H=70:0)	C73H142O6	Glycerolipids (GL)	Triacylglycerols (TG) [GL0301]	Triacylglycerols (TG) [GL0301]	M1138T1594_POS	1.74759	1.90412
932.861	[M+NH4]+	932.865	914.83	0.003514	TG (R1CO2H+R2CO2H+R3CO2H=56:2)	C59H110O6	Glycerolipids (GL)	Triacylglycerols (TG) [GL0301]	Triacylglycerols (TG) [GL0301]	M933T1381_POS	1.79253	1.90345
1136.06	[M+Na]+	1136.05	1113.06	-0.000241	TG (R1CO2H+R2CO2H+R3CO2H=70:1)	C73H140O6	Glycerolipids (GL)	Triacylglycerols (TG) [GL0301]	Triacylglycerols (TG) [GL0301]	M1136T1594_POS	1.64515	1.9027
1084.02	[M+H]+	1084.03	1083.02	0.010565	TG (R1CO2H+R2CO2H+R3CO2H=68:2)	C71H134O6	Glycerolipids (GL)	Triacylglycerols (TG) [GL0301]	Triacylglycerols (TG) [GL0301]	M1084T1578_POS	2.47172	1.90185
941.962	[M+H]+	941.854	940.846	-0.107885	TG (R1CO2H+R2CO2H+R3CO2H=58:3)	C61H112O6	Glycerolipids (GL)	Triacylglycerols (TG) [GL0301]	Triacylglycerols (TG) [GL0301]	M942T1690_POS	0.282585	1.89958
941.962	[M+Na]+	941.851	918.862	-0.110291	TG (R1CO2H+R2CO2H+R3CO2H=56:0)	C59H114O6	Glycerolipids (GL)	Triacylglycerols (TG) [GL0301]	Triacylglycerols (TG) [GL0301]	M942T1690_POS	0.282585	1.89958
871.884	[M+H]+	871.775	870.768	-0.108335	TG (R1CO2H+R2CO2H+R3CO2H=53:3)	C56H102O6	Glycerolipids (GL)	Triacylglycerols (TG) [GL0301]	Triacylglycerols (TG) [GL0301]	M872T1692_POS	0.460176	1.8974
871.884	[M+Na]+	871.773	848.783	-0.110741	TG (R1CO2H+R2CO2H+R3CO2H=51:0)	C54H104O6	Glycerolipids (GL)	Triacylglycerols (TG) [GL0301]	Triacylglycerols (TG) [GL0301]	M872T1692_POS	0.460176	1.8974
1326.34	[M+H]+	1326.32	1325.32	-0.018285	TG (R1CO2H+R2CO2H+R3CO2H=85:0)	C88H172O6	Glycerolipids (GL)	Triacylglycerols (TG) [GL0301]	Triacylglycerols (TG) [GL0301]	M1326T1610_POS	0.545403	1.89727
1055.98	[M+H]+	1055.99	1054.99	0.011165	TG (R1CO2H+R2CO2H+R3CO2H=66:2)	C69H130O6	Glycerolipids (GL)	Triacylglycerols (TG) [GL0301]	Triacylglycerols (TG) [GL0301]	M1056T1562_POS	1.63997	1.89654
1199.16	[M+NH4]+	1199.16	1181.13	0.001264	TG (R1CO2H+R2CO2H+R3CO2H=75:2)	C78H148O6	Glycerolipids (GL)	Triacylglycerols (TG) [GL0301]	Triacylglycerols (TG) [GL0301]	M1199T1577_POS	1.50998	1.89478
1131.09	[M+NH4]+	1131.1	1113.06	0.007964	TG (R1CO2H+R2CO2H+R3CO2H=70:1)	C73H140O6	Glycerolipids (GL)	Triacylglycerols (TG) [GL0301]	Triacylglycerols (TG) [GL0301]	M1131T1578_POS	1.7129	1.89349
985.898	[M+H]+	985.916	984.908	0.018515	TG (R1CO2H+R2CO2H+R3CO2H=61:2)	C64H120O6	Glycerolipids (GL)	Triacylglycerols (TG) [GL0301]	Triacylglycerols (TG) [GL0301]	M986T1387_POS	3.24501	1.89212
782.867	[M+NH4]+	782.724	764.689	-0.143736	TG (R1CO2H+R2CO2H+R3CO2H=45:0)	C48H92O6	Glycerolipids (GL)	Triacylglycerols (TG) [GL0301]	Triacylglycerols (TG) [GL0301]	M783T453_1_POS	0.61726	1.88778
883.884	[M+Na]+	883.773	860.783	-0.111141	TG (R1CO2H+R2CO2H+R3CO2H=52:1)	C55H104O6	Glycerolipids (GL)	Triacylglycerols (TG) [GL0301]	Triacylglycerols (TG) [GL0301]	M884T1664_POS	0.379862	1.8872
881.424	[M+Na]+	881.757	858.768	0.333709	TG (R1CO2H+R2CO2H+R3CO2H=52:2)	C55H102O6	Glycerolipids (GL)	Triacylglycerols (TG) [GL0301]	Triacylglycerols (TG) [GL0301]	M881T299_POS	1.51765	1.88672
1020.98	[M+NH4]+	1020.99	1002.96	0.012614	TG (R1CO2H+R2CO2H+R3CO2H=62:0)	C65H126O6	Glycerolipids (GL)	Triacylglycerols (TG) [GL0301]	Triacylglycerols (TG) [GL0301]	M1021T1503_POS	1.78586	1.88378
933.866	[M+H]+	933.885	932.877	0.018515	TG (R1CO2H+R2CO2H+R3CO2H=57:0)	C60H116O6	Glycerolipids (GL)	Triacylglycerols (TG) [GL0301]	Triacylglycerols (TG) [GL0301]	M934T1381_POS	1.97207	1.88008
897.936	[M+Na]+	897.789	874.799	-0.147191	TG (R1CO2H+R2CO2H+R3CO2H=53:1)	C56H106O6	Glycerolipids (GL)	Triacylglycerols (TG) [GL0301]	Triacylglycerols (TG) [GL0301]	M898T1721_POS	0.182719	1.87763
1127.02	[M+NH4]+	1127.07	1109.03	0.051164	TG (R1CO2H+R2CO2H+R3CO2H=70:3)	C73H136O6	Glycerolipids (GL)	Triacylglycerols (TG) [GL0301]	Triacylglycerols (TG) [GL0301]	M1127T1593_POS	4.54074	1.87662
867.853	[M+Na]+	867.742	844.752	-0.111641	TG (R1CO2H+R2CO2H+R3CO2H=51:2)	C54H100O6	Glycerolipids (GL)	Triacylglycerols (TG) [GL0301]	Triacylglycerols (TG) [GL0301]	M868T1646_POS	0.366531	1.87617
1273.3	[M+NH4]+	1273.27	1255.24	-0.028186	TG (R1CO2H+R2CO2H+R3CO2H=80:0)	C83H162O6	Glycerolipids (GL)	Triacylglycerols (TG) [GL0301]	Triacylglycerols (TG) [GL0301]	M1273T1629_POS	0.482781	1.87577
1004.77	[M+NH4]+	1004.96	986.924	0.191314	TG (R1CO2H+R2CO2H+R3CO2H=61:1)	C64H122O6	Glycerolipids (GL)	Triacylglycerols (TG) [GL0301]	Triacylglycerols (TG) [GL0301]	M1005T1953_POS	5.74292	1.87549
871.884	[M+H]+	871.775	870.768	-0.108035	TG (R1CO2H+R2CO2H+R3CO2H=53:3)	C56H102O6	Glycerolipids (GL)	Triacylglycerols (TG) [GL0301]	Triacylglycerols (TG) [GL0301]	M872T1645_POS	0.442137	1.87515
871.884	[M+Na]+	871.773	848.783	-0.110441	TG (R1CO2H+R2CO2H+R3CO2H=51:0)	C54H104O6	Glycerolipids (GL)	Triacylglycerols (TG) [GL0301]	Triacylglycerols (TG) [GL0301]	M872T1645_POS	0.442137	1.87515
1268.27	[M+H]+	1268.24	1267.24	-0.021835	TG (R1CO2H+R2CO2H+R3CO2H=81:1)	C84H162O6	Glycerolipids (GL)	Triacylglycerols (TG) [GL0301]	Triacylglycerols (TG) [GL0301]	M1268T1602_POS	0.495375	1.87455
1312.32	[M+H]+	1312.31	1311.3	-0.014235	TG (R1CO2H+R2CO2H+R3CO2H=84:0)	C87H170O6	Glycerolipids (GL)	Triacylglycerols (TG) [GL0301]	Triacylglycerols (TG) [GL0301]	M1312T1620_POS	0.555102	1.87223
915.947	[M+H]+	915.838	914.83	-0.108535	TG (R1CO2H+R2CO2H+R3CO2H=56:2)	C59H110O6	Glycerolipids (GL)	Triacylglycerols (TG) [GL0301]	Triacylglycerols (TG) [GL0301]	M916T1717_POS	0.340844	1.87143
958.997	[M+NH4]+	958.88	940.846	-0.116736	TG (R1CO2H+R2CO2H+R3CO2H=58:3)	C61H112O6	Glycerolipids (GL)	Triacylglycerols (TG) [GL0301]	Triacylglycerols (TG) [GL0301]	M959T1754_POS	0.445167	1.86929
1329.35	[M+NH4]+	1329.33	1311.3	-0.018186	TG (R1CO2H+R2CO2H+R3CO2H=84:0)	C87H170O6	Glycerolipids (GL)	Triacylglycerols (TG) [GL0301]	Triacylglycerols (TG) [GL0301]	M1329T1640_POS	0.65587	1.86911
1167.89	[M+H]+	1168.12	1167.11	0.228465	TG (R1CO2H+R2CO2H+R3CO2H=74:2)	C77H146O6	Glycerolipids (GL)	Triacylglycerols (TG) [GL0301]	Triacylglycerols (TG) [GL0301]	M1168T1219_POS	0.622202	1.86685
1134.12	[M+Na]+	1134.04	1111.05	-0.079591	TG (R1CO2H+R2CO2H+R3CO2H=70:2)	C73H138O6	Glycerolipids (GL)	Triacylglycerols (TG) [GL0301]	Triacylglycerols (TG) [GL0301]	M1134T1608_POS	1.76638	1.86596
1287.32	[M+NH4]+	1287.29	1269.25	-0.035336	TG (R1CO2H+R2CO2H+R3CO2H=81:0)	C84H164O6	Glycerolipids (GL)	Triacylglycerols (TG) [GL0301]	Triacylglycerols (TG) [GL0301]	M1287T1668_POS	0.519051	1.86485
936.886	[M+NH4]+	936.896	918.862	0.009714	TG (R1CO2H+R2CO2H+R3CO2H=56:0)	C59H114O6	Glycerolipids (GL)	Triacylglycerols (TG) [GL0301]	Triacylglycerols (TG) [GL0301]	M937T1419_POS	2.12132	1.86224
1049.02	[M+NH4]+	1049.02	1030.99	0.003014	TG (R1CO2H+R2CO2H+R3CO2H=64:0)	C67H130O6	Glycerolipids (GL)	Triacylglycerols (TG) [GL0301]	Triacylglycerols (TG) [GL0301]	M1049T1503_POS	1.68205	1.86159
723.77	[M+H]+	723.65	722.642	-0.120035	TG (R1CO2H+R2CO2H+R3CO2H=42:0)	C45H86O6	Glycerolipids (GL)	Triacylglycerols (TG) [GL0301]	Triacylglycerols (TG) [GL0301]	M724T1115_POS	2.2836	1.86025
829.586	[M+H]+	829.729	828.721	0.142415	TG (R1CO2H+R2CO2H+R3CO2H=50:3)	C53H96O6	Glycerolipids (GL)	Triacylglycerols (TG) [GL0301]	Triacylglycerols (TG) [GL0301]	M830T497_POS	1.99786	1.85955
829.586	[M+Na]+	829.726	806.736	0.140009	TG (R1CO2H+R2CO2H+R3CO2H=48:0)	C51H98O6	Glycerolipids (GL)	Triacylglycerols (TG) [GL0301]	Triacylglycerols (TG) [GL0301]	M830T497_POS	1.99786	1.85955
908.857	[M+NH4]+	908.865	890.83	0.007114	TG (R1CO2H+R2CO2H+R3CO2H=54:0)	C57H110O6	Glycerolipids (GL)	Triacylglycerols (TG) [GL0301]	Triacylglycerols (TG) [GL0301]	M909T1418_POS	1.54131	1.85911
1329.28	[M+NH4]+	1329.33	1311.3	0.052414	TG (R1CO2H+R2CO2H+R3CO2H=84:0)	C87H170O6	Glycerolipids (GL)	Triacylglycerols (TG) [GL0301]	Triacylglycerols (TG) [GL0301]	M1329T1645_POS	0.614914	1.85871
1041.96	[M+H]+	1041.98	1040.97	0.019315	TG (R1CO2H+R2CO2H+R3CO2H=65:2)	C68H128O6	Glycerolipids (GL)	Triacylglycerols (TG) [GL0301]	Triacylglycerols (TG) [GL0301]	M1042T1459_POS	1.97063	1.858
932.858	[M+NH4]+	932.865	914.83	0.006614	TG (R1CO2H+R2CO2H+R3CO2H=56:2)	C59H110O6	Glycerolipids (GL)	Triacylglycerols (TG) [GL0301]	Triacylglycerols (TG) [GL0301]	M933T1337_POS	1.71262	1.85762
1290.26	[M+Na]+	1290.23	1267.24	-0.034191	TG (R1CO2H+R2CO2H+R3CO2H=81:1)	C84H162O6	Glycerolipids (GL)	Triacylglycerols (TG) [GL0301]	Triacylglycerols (TG) [GL0301]	M1290T1639_POS	0.530958	1.85606
1306.28	[M+Na]+	1306.26	1283.27	-0.021791	TG (R1CO2H+R2CO2H+R3CO2H=82:0)	C85H166O6	Glycerolipids (GL)	Triacylglycerols (TG) [GL0301]	Triacylglycerols (TG) [GL0301]	M1306T1595_POS	0.567294	1.85588
977.93	[M+Na]+	977.851	954.862	-0.078991	TG (R1CO2H+R2CO2H+R3CO2H=59:3)	C62H114O6	Glycerolipids (GL)	Triacylglycerols (TG) [GL0301]	Triacylglycerols (TG) [GL0301]	M978T1491_POS	1.70537	1.85585
1298.3	[M+H]+	1298.29	1297.28	-0.011685	TG (R1CO2H+R2CO2H+R3CO2H=83:0)	C86H168O6	Glycerolipids (GL)	Triacylglycerols (TG) [GL0301]	Triacylglycerols (TG) [GL0301]	M1298T1612_POS	0.448676	1.85575
1015.94	[M+H]+	1015.96	1014.96	0.020065	TG (R1CO2H+R2CO2H+R3CO2H=63:1)	C66H126O6	Glycerolipids (GL)	Triacylglycerols (TG) [GL0301]	Triacylglycerols (TG) [GL0301]	M1016T1460_POS	1.81887	1.85522
1045.99	[M+H]+	1046.01	1045	0.020215	TG (R1CO2H+R2CO2H+R3CO2H=65:0)	C68H132O6	Glycerolipids (GL)	Triacylglycerols (TG) [GL0301]	Triacylglycerols (TG) [GL0301]	M1046T1482_POS	1.7239	1.85402
1259.29	[M+NH4]+	1259.26	1241.22	-0.031636	TG (R1CO2H+R2CO2H+R3CO2H=79:0)	C82H160O6	Glycerolipids (GL)	Triacylglycerols (TG) [GL0301]	Triacylglycerols (TG) [GL0301]	M1259T1652_POS	0.640546	1.8525
901.931	[M+H]+	901.822	900.815	-0.108585	TG (R1CO2H+R2CO2H+R3CO2H=55:2)	C58H108O6	Glycerolipids (GL)	Triacylglycerols (TG) [GL0301]	Triacylglycerols (TG) [GL0301]	M902T1707_POS	0.405036	1.85038
934.874	[M+NH4]+	934.88	916.846	0.006764	TG (R1CO2H+R2CO2H+R3CO2H=56:1)	C59H112O6	Glycerolipids (GL)	Triacylglycerols (TG) [GL0301]	Triacylglycerols (TG) [GL0301]	M935T1381_POS	1.99865	1.85032
1136.13	[M+Na]+	1136.05	1113.06	-0.070741	TG (R1CO2H+R2CO2H+R3CO2H=70:1)	C73H140O6	Glycerolipids (GL)	Triacylglycerols (TG) [GL0301]	Triacylglycerols (TG) [GL0301]	M1136T1608_POS	1.93573	1.84948
907.85	[M+Na]+	907.773	884.783	-0.076641	TG (R1CO2H+R2CO2H+R3CO2H=54:3)	C57H104O6	Glycerolipids (GL)	Triacylglycerols (TG) [GL0301]	Triacylglycerols (TG) [GL0301]	M908T1381_POS	1.7709	1.84881
988.919	[M+NH4]+	988.927	970.893	0.007814	TG (R1CO2H+R2CO2H+R3CO2H=60:2)	C63H118O6	Glycerolipids (GL)	Triacylglycerols (TG) [GL0301]	Triacylglycerols (TG) [GL0301]	M989T1460_POS	1.53838	1.84868
927.947	[M+H]+	927.838	926.83	-0.108735	TG (R1CO2H+R2CO2H+R3CO2H=57:3)	C60H110O6	Glycerolipids (GL)	Triacylglycerols (TG) [GL0301]	Triacylglycerols (TG) [GL0301]	M928T1703_POS	0.385179	1.84759
927.947	[M+Na]+	927.836	904.846	-0.111141	TG (R1CO2H+R2CO2H+R3CO2H=55:0)	C58H112O6	Glycerolipids (GL)	Triacylglycerols (TG) [GL0301]	Triacylglycerols (TG) [GL0301]	M928T1703_POS	0.385179	1.84759
867.831	[M+Na]+	867.742	844.752	-0.088741	TG (R1CO2H+R2CO2H+R3CO2H=51:2)	C54H100O6	Glycerolipids (GL)	Triacylglycerols (TG) [GL0301]	Triacylglycerols (TG) [GL0301]	M868T1960_POS	4.23526	1.84744
913.93	[M+H]+	913.822	912.815	-0.107885	TG (R1CO2H+R2CO2H+R3CO2H=56:3)	C59H108O6	Glycerolipids (GL)	Triacylglycerols (TG) [GL0301]	Triacylglycerols (TG) [GL0301]	M914T1677_POS	0.42429	1.84742
913.93	[M+Na]+	913.82	890.83	-0.110291	TG (R1CO2H+R2CO2H+R3CO2H=54:0)	C57H110O6	Glycerolipids (GL)	Triacylglycerols (TG) [GL0301]	Triacylglycerols (TG) [GL0301]	M914T1677_POS	0.42429	1.84742
1108.02	[M+Na]+	1108.02	1085.03	-4.1e-05	TG (R1CO2H+R2CO2H+R3CO2H=68:1)	C71H136O6	Glycerolipids (GL)	Triacylglycerols (TG) [GL0301]	Triacylglycerols (TG) [GL0301]	M1108T1579_POS	1.55965	1.84668
1186.14	[M+H]+	1186.17	1185.16	0.024315	TG (R1CO2H+R2CO2H+R3CO2H=75:0)	C78H152O6	Glycerolipids (GL)	Triacylglycerols (TG) [GL0301]	Triacylglycerols (TG) [GL0301]	M1186T1592_POS	1.86417	1.84603
1109.85	[M+H]+	1110.04	1109.03	0.192215	TG (R1CO2H+R2CO2H+R3CO2H=70:3)	C73H136O6	Glycerolipids (GL)	Triacylglycerols (TG) [GL0301]	Triacylglycerols (TG) [GL0301]	M1110T1188_POS	0.612272	1.84588
1109.85	[M+Na]+	1110.04	1087.05	0.189809	TG (R1CO2H+R2CO2H+R3CO2H=68:0)	C71H138O6	Glycerolipids (GL)	Triacylglycerols (TG) [GL0301]	Triacylglycerols (TG) [GL0301]	M1110T1188_POS	0.612272	1.84588
925.968	[M+Na]+	925.82	902.83	-0.147591	TG (R1CO2H+R2CO2H+R3CO2H=55:1)	C58H110O6	Glycerolipids (GL)	Triacylglycerols (TG) [GL0301]	Triacylglycerols (TG) [GL0301]	M926T1737_POS	0.227573	1.84549
992.945	[M+NH4]+	992.959	974.924	0.013614	TG (R1CO2H+R2CO2H+R3CO2H=60:0)	C63H122O6	Glycerolipids (GL)	Triacylglycerols (TG) [GL0301]	Triacylglycerols (TG) [GL0301]	M993T1481_POS	1.73508	1.84104
936.781	[M+NH4]+	936.896	918.862	0.115114	TG (R1CO2H+R2CO2H+R3CO2H=56:0)	C59H114O6	Glycerolipids (GL)	Triacylglycerols (TG) [GL0301]	Triacylglycerols (TG) [GL0301]	M937T1932_POS	4.80123	1.83937
1158.11	[M+H]+	1158.14	1157.13	0.023115	TG (R1CO2H+R2CO2H+R3CO2H=73:0)	C76H148O6	Glycerolipids (GL)	Triacylglycerols (TG) [GL0301]	Triacylglycerols (TG) [GL0301]	M1158T1576_POS	1.74795	1.83887
1013.93	[M+H]+	1013.95	1012.94	0.019315	TG (R1CO2H+R2CO2H+R3CO2H=63:2)	C66H124O6	Glycerolipids (GL)	Triacylglycerols (TG) [GL0301]	Triacylglycerols (TG) [GL0301]	M1014T1434_POS	2.76496	1.83679
1158.12	[M+H]+	1158.14	1157.13	0.017615	TG (R1CO2H+R2CO2H+R3CO2H=73:0)	C76H148O6	Glycerolipids (GL)	Triacylglycerols (TG) [GL0301]	Triacylglycerols (TG) [GL0301]	M1158T1594_POS	1.5048	1.83495
961.897	[M+H]+	961.916	960.908	0.019115	TG (R1CO2H+R2CO2H+R3CO2H=59:0)	C62H120O6	Glycerolipids (GL)	Triacylglycerols (TG) [GL0301]	Triacylglycerols (TG) [GL0301]	M962T1419_POS	2.12766	1.83345
1343.38	[M+NH4]+	1343.35	1325.32	-0.027736	TG (R1CO2H+R2CO2H+R3CO2H=85:0)	C88H172O6	Glycerolipids (GL)	Triacylglycerols (TG) [GL0301]	Triacylglycerols (TG) [GL0301]	M1343T1678_POS	0.575004	1.83167
1320.3	[M+Na]+	1320.27	1297.28	-0.021741	TG (R1CO2H+R2CO2H+R3CO2H=83:0)	C86H168O6	Glycerolipids (GL)	Triacylglycerols (TG) [GL0301]	Triacylglycerols (TG) [GL0301]	M1320T1596_POS	0.537307	1.83082
895.44	[M+Na]+	895.773	872.783	0.333459	TG (R1CO2H+R2CO2H+R3CO2H=53:2)	C56H104O6	Glycerolipids (GL)	Triacylglycerols (TG) [GL0301]	Triacylglycerols (TG) [GL0301]	M895T313_POS	1.80592	1.82817
937.896	[M+Na]+	937.82	914.83	-0.075991	TG (R1CO2H+R2CO2H+R3CO2H=56:2)	C59H110O6	Glycerolipids (GL)	Triacylglycerols (TG) [GL0301]	Triacylglycerols (TG) [GL0301]	M938T1451_POS	1.62599	1.82799
829.569	[M+H]+	829.729	828.721	0.159015	TG (R1CO2H+R2CO2H+R3CO2H=50:3)	C53H96O6	Glycerolipids (GL)	Triacylglycerols (TG) [GL0301]	Triacylglycerols (TG) [GL0301]	M830T496_POS	1.93303	1.82748
829.569	[M+Na]+	829.726	806.736	0.156609	TG (R1CO2H+R2CO2H+R3CO2H=48:0)	C51H98O6	Glycerolipids (GL)	Triacylglycerols (TG) [GL0301]	Triacylglycerols (TG) [GL0301]	M830T496_POS	1.93303	1.82748
1014.94	[M+NH4]+	1014.94	996.908	0.006264	TG (R1CO2H+R2CO2H+R3CO2H=62:3)	C65H120O6	Glycerolipids (GL)	Triacylglycerols (TG) [GL0301]	Triacylglycerols (TG) [GL0301]	M1015T1460_POS	1.59878	1.82686
799.844	[M+Na]+	799.679	776.689	-0.164441	TG (R1CO2H+R2CO2H+R3CO2H=46:1)	C49H92O6	Glycerolipids (GL)	Triacylglycerols (TG) [GL0301]	Triacylglycerols (TG) [GL0301]	M800T2002_POS	2.15189	1.82617
832.822	[M+NH4]+	832.739	814.705	-0.082686	TG (R1CO2H+R2CO2H+R3CO2H=49:3)	C52H94O6	Glycerolipids (GL)	Triacylglycerols (TG) [GL0301]	Triacylglycerols (TG) [GL0301]	M833T1927_POS	5.50894	1.82602
905.834	[M+H]+	905.854	904.846	0.019815	TG (R1CO2H+R2CO2H+R3CO2H=55:0)	C58H112O6	Glycerolipids (GL)	Triacylglycerols (TG) [GL0301]	Triacylglycerols (TG) [GL0301]	M906T1337_POS	1.655	1.82505
906.843	[M+NH4]+	906.849	888.815	0.005764	TG (R1CO2H+R2CO2H+R3CO2H=54:1)	C57H108O6	Glycerolipids (GL)	Triacylglycerols (TG) [GL0301]	Triacylglycerols (TG) [GL0301]	M907T1381_POS	1.51263	1.82502
918.848	[M+NH4]+	918.849	900.815	0.000664	TG (R1CO2H+R2CO2H+R3CO2H=55:2)	C58H108O6	Glycerolipids (GL)	Triacylglycerols (TG) [GL0301]	Triacylglycerols (TG) [GL0301]	M919T1360_POS	1.92568	1.82477
883.43	[M+Na]+	883.773	860.783	0.343259	TG (R1CO2H+R2CO2H+R3CO2H=52:1)	C55H104O6	Glycerolipids (GL)	Triacylglycerols (TG) [GL0301]	Triacylglycerols (TG) [GL0301]	M883T299_POS	2.28311	1.82367
906.838	[M+NH4]+	906.849	888.815	0.010764	TG (R1CO2H+R2CO2H+R3CO2H=54:1)	C57H108O6	Glycerolipids (GL)	Triacylglycerols (TG) [GL0301]	Triacylglycerols (TG) [GL0301]	M907T1337_POS	1.74947	1.82366
723.516	[M+H]+	723.65	722.642	0.134465	TG (R1CO2H+R2CO2H+R3CO2H=42:0)	C45H86O6	Glycerolipids (GL)	Triacylglycerols (TG) [GL0301]	Triacylglycerols (TG) [GL0301]	M724T405_POS	0.596489	1.82343
757.554	[M+Na]+	757.632	734.642	0.077909	TG (R1CO2H+R2CO2H+R3CO2H=43:1)	C46H86O6	Glycerolipids (GL)	Triacylglycerols (TG) [GL0301]	Triacylglycerols (TG) [GL0301]	M758T864_POS	1.81541	1.82138
1042.97	[M+NH4]+	1042.97	1024.94	0.004264	TG (R1CO2H+R2CO2H+R3CO2H=64:3)	C67H124O6	Glycerolipids (GL)	Triacylglycerols (TG) [GL0301]	Triacylglycerols (TG) [GL0301]	M1043T1459_POS	1.87579	1.8202
908.854	[M+NH4]+	908.865	890.83	0.010514	TG (R1CO2H+R2CO2H+R3CO2H=54:0)	C57H110O6	Glycerolipids (GL)	Triacylglycerols (TG) [GL0301]	Triacylglycerols (TG) [GL0301]	M909T1381_POS	1.90934	1.819
930.848	[M+NH4]+	930.849	912.815	0.001264	TG (R1CO2H+R2CO2H+R3CO2H=56:3)	C59H108O6	Glycerolipids (GL)	Triacylglycerols (TG) [GL0301]	Triacylglycerols (TG) [GL0301]	M931T1337_POS	1.86821	1.8177
991.939	[M+Na]+	991.867	968.877	-0.072241	TG (R1CO2H+R2CO2H+R3CO2H=60:3)	C63H116O6	Glycerolipids (GL)	Triacylglycerols (TG) [GL0301]	Triacylglycerols (TG) [GL0301]	M992T1481_POS	1.63603	1.81575
1271.29	[M+NH4]+	1271.26	1253.22	-0.030036	TG (R1CO2H+R2CO2H+R3CO2H=80:1)	C83H160O6	Glycerolipids (GL)	Triacylglycerols (TG) [GL0301]	Triacylglycerols (TG) [GL0301]	M1271T1615_POS	0.551298	1.8154
1069.99	[M+H]+	1070.01	1069	0.019815	TG (R1CO2H+R2CO2H+R3CO2H=67:2)	C70H132O6	Glycerolipids (GL)	Triacylglycerols (TG) [GL0301]	Triacylglycerols (TG) [GL0301]	M1070T1483_POS	1.67447	1.81221
849.06	[M+NH4]+	848.771	830.736	-0.288886	TG (R1CO2H+R2CO2H+R3CO2H=50:2)	C53H98O6	Glycerolipids (GL)	Triacylglycerols (TG) [GL0301]	Triacylglycerols (TG) [GL0301]	M849T184_2_POS	2.73679	1.81152
961.004	[M+NH4]+	960.896	942.862	-0.107586	TG (R1CO2H+R2CO2H+R3CO2H=58:2)	C61H114O6	Glycerolipids (GL)	Triacylglycerols (TG) [GL0301]	Triacylglycerols (TG) [GL0301]	M961T1738_POS	0.192529	1.81042
1018.96	[M+NH4]+	1018.97	1000.94	0.010964	TG (R1CO2H+R2CO2H+R3CO2H=62:1)	C65H124O6	Glycerolipids (GL)	Triacylglycerols (TG) [GL0301]	Triacylglycerols (TG) [GL0301]	M1019T1482_POS	1.7559	1.81029
841.837	[M+Na]+	841.726	818.736	-0.110691	TG (R1CO2H+R2CO2H+R3CO2H=49:1)	C52H98O6	Glycerolipids (GL)	Triacylglycerols (TG) [GL0301]	Triacylglycerols (TG) [GL0301]	M842T1648_POS	0.341872	1.80847
1017.96	[M+H]+	1017.98	1016.97	0.021615	TG (R1CO2H+R2CO2H+R3CO2H=63:0)	C66H128O6	Glycerolipids (GL)	Triacylglycerols (TG) [GL0301]	Triacylglycerols (TG) [GL0301]	M1018T1482_POS	1.61418	1.80774
803.524	[M+H]+	803.713	802.705	0.188865	TG (R1CO2H+R2CO2H+R3CO2H=48:2)	C51H94O6	Glycerolipids (GL)	Triacylglycerols (TG) [GL0301]	Triacylglycerols (TG) [GL0301]	M804T154_POS	3.9507	1.80678
848.691	[M+NH4]+	848.771	830.736	0.079714	TG (R1CO2H+R2CO2H+R3CO2H=50:2)	C53H98O6	Glycerolipids (GL)	Triacylglycerols (TG) [GL0301]	Triacylglycerols (TG) [GL0301]	M849T975_POS	6.96318	1.80362
1197.76	[M+H]+	1198.17	1197.16	0.406615	TG (R1CO2H+R2CO2H+R3CO2H=76:1)	C79H152O6	Glycerolipids (GL)	Triacylglycerols (TG) [GL0301]	Triacylglycerols (TG) [GL0301]	M1198T648_POS	0.11605	1.80358
925.486	[M+Na]+	925.82	902.83	0.334309	TG (R1CO2H+R2CO2H+R3CO2H=55:1)	C58H110O6	Glycerolipids (GL)	Triacylglycerols (TG) [GL0301]	Triacylglycerols (TG) [GL0301]	M925T485_POS	0.547952	1.80321
832.821	[M+NH4]+	832.739	814.705	-0.081886	TG (R1CO2H+R2CO2H+R3CO2H=49:3)	C52H94O6	Glycerolipids (GL)	Triacylglycerols (TG) [GL0301]	Triacylglycerols (TG) [GL0301]	M833T2007_POS	2.08031	1.80262
1278.25	[M+Na]+	1278.23	1255.24	-0.020791	TG (R1CO2H+R2CO2H+R3CO2H=80:0)	C83H162O6	Glycerolipids (GL)	Triacylglycerols (TG) [GL0301]	Triacylglycerols (TG) [GL0301]	M1278T1580_POS	0.472654	1.79786
1019.97	[M+Na]+	1019.9	996.908	-0.073441	TG (R1CO2H+R2CO2H+R3CO2H=62:3)	C65H120O6	Glycerolipids (GL)	Triacylglycerols (TG) [GL0301]	Triacylglycerols (TG) [GL0301]	M1020T1503_POS	1.60757	1.7968
783.021	[M+NH4]+	782.724	764.689	-0.296836	TG (R1CO2H+R2CO2H+R3CO2H=45:0)	C48H92O6	Glycerolipids (GL)	Triacylglycerols (TG) [GL0301]	Triacylglycerols (TG) [GL0301]	M783T191_2_POS	1.97653	1.79657
1343.38	[M+NH4]+	1343.35	1325.32	-0.026636	TG (R1CO2H+R2CO2H+R3CO2H=85:0)	C88H172O6	Glycerolipids (GL)	Triacylglycerols (TG) [GL0301]	Triacylglycerols (TG) [GL0301]	M1343T1627_POS	0.511849	1.79655
955.904	[M+H]+	955.869	954.862	-0.034235	TG (R1CO2H+R2CO2H+R3CO2H=59:3)	C62H114O6	Glycerolipids (GL)	Triacylglycerols (TG) [GL0301]	Triacylglycerols (TG) [GL0301]	M956T1467_POS	2.12702	1.79612
955.904	[M+Na]+	955.867	932.877	-0.036641	TG (R1CO2H+R2CO2H+R3CO2H=57:0)	C60H116O6	Glycerolipids (GL)	Triacylglycerols (TG) [GL0301]	Triacylglycerols (TG) [GL0301]	M956T1467_POS	2.12702	1.79612
957.814	[M+H]+	957.885	956.877	0.070715	TG (R1CO2H+R2CO2H+R3CO2H=59:2)	C62H116O6	Glycerolipids (GL)	Triacylglycerols (TG) [GL0301]	Triacylglycerols (TG) [GL0301]	M958T1452_POS	1.52636	1.7955
1050.02	[M+Na]+	1049.95	1026.96	-0.079591	TG (R1CO2H+R2CO2H+R3CO2H=64:2)	C67H126O6	Glycerolipids (GL)	Triacylglycerols (TG) [GL0301]	Triacylglycerols (TG) [GL0301]	M1050T1562_POS	1.50794	1.79252
1140.08	[M+H]+	1140.09	1139.08	0.010865	TG (R1CO2H+R2CO2H+R3CO2H=72:2)	C75H142O6	Glycerolipids (GL)	Triacylglycerols (TG) [GL0301]	Triacylglycerols (TG) [GL0301]	M1140T1609_POS	1.76541	1.78976
818.795	[M+NH4]+	818.724	800.689	-0.071636	TG (R1CO2H+R2CO2H+R3CO2H=48:3)	C51H92O6	Glycerolipids (GL)	Triacylglycerols (TG) [GL0301]	Triacylglycerols (TG) [GL0301]	M819T1188_POS	0.48779	1.78969
930.764	[M+NH4]+	930.849	912.815	0.085464	TG (R1CO2H+R2CO2H+R3CO2H=56:3)	C59H108O6	Glycerolipids (GL)	Triacylglycerols (TG) [GL0301]	Triacylglycerols (TG) [GL0301]	M931T1932_POS	6.16226	1.78938
864.686	[M+NH4]+	864.802	846.768	0.116314	TG (R1CO2H+R2CO2H+R3CO2H=51:1)	C54H102O6	Glycerolipids (GL)	Triacylglycerols (TG) [GL0301]	Triacylglycerols (TG) [GL0301]	M865T965_POS	3.3849	1.78894
760.043	[M+Na]+	759.648	736.658	-0.394941	TG (R1CO2H+R2CO2H+R3CO2H=43:0)	C46H88O6	Glycerolipids (GL)	Triacylglycerols (TG) [GL0301]	Triacylglycerols (TG) [GL0301]	M760T527_2_POS	0.572211	1.78831
1362.36	[M+Na]+	1362.32	1339.33	-0.036291	TG (R1CO2H+R2CO2H+R3CO2H=86:0)	C89H174O6	Glycerolipids (GL)	Triacylglycerols (TG) [GL0301]	Triacylglycerols (TG) [GL0301]	M1362T1706_POS	0.619711	1.78687
959.883	[M+H]+	959.901	958.893	0.018165	TG (R1CO2H+R2CO2H+R3CO2H=59:1)	C62H118O6	Glycerolipids (GL)	Triacylglycerols (TG) [GL0301]	Triacylglycerols (TG) [GL0301]	M960T1384_POS	2.30916	1.7864
903.819	[M+H]+	903.838	902.83	0.019365	TG (R1CO2H+R2CO2H+R3CO2H=55:1)	C58H110O6	Glycerolipids (GL)	Triacylglycerols (TG) [GL0301]	Triacylglycerols (TG) [GL0301]	M904T1288_POS	1.71587	1.78458
1211.92	[M+H]+	1212.18	1211.17	0.264265	TG (R1CO2H+R2CO2H+R3CO2H=77:1)	C80H154O6	Glycerolipids (GL)	Triacylglycerols (TG) [GL0301]	Triacylglycerols (TG) [GL0301]	M1212T1193_POS	0.656197	1.78397
931.851	[M+H]+	931.869	930.862	0.018065	TG (R1CO2H+R2CO2H+R3CO2H=57:1)	C60H114O6	Glycerolipids (GL)	Triacylglycerols (TG) [GL0301]	Triacylglycerols (TG) [GL0301]	M932T1337_POS	1.98071	1.78151
930.842	[M+NH4]+	930.849	912.815	0.007164	TG (R1CO2H+R2CO2H+R3CO2H=56:3)	C59H108O6	Glycerolipids (GL)	Triacylglycerols (TG) [GL0301]	Triacylglycerols (TG) [GL0301]	M931T1290_POS	1.82023	1.77904
1060.23	[M+H]+	1060.03	1059.02	-0.200935	TG (R1CO2H+R2CO2H+R3CO2H=66:0)	C69H134O6	Glycerolipids (GL)	Triacylglycerols (TG) [GL0301]	Triacylglycerols (TG) [GL0301]	M1060T543_POS	2.535	1.77904
1016.95	[M+NH4]+	1016.96	998.924	0.008514	TG (R1CO2H+R2CO2H+R3CO2H=62:2)	C65H122O6	Glycerolipids (GL)	Triacylglycerols (TG) [GL0301]	Triacylglycerols (TG) [GL0301]	M1017T1460_POS	1.70185	1.77878
902.813	[M+NH4]+	902.818	884.783	0.004864	TG (R1CO2H+R2CO2H+R3CO2H=54:3)	C57H104O6	Glycerolipids (GL)	Triacylglycerols (TG) [GL0301]	Triacylglycerols (TG) [GL0301]	M903T1288_POS	1.55072	1.77846
983.898	[M+H]+	983.901	982.893	0.002365	TG (R1CO2H+R2CO2H+R3CO2H=61:3)	C64H118O6	Glycerolipids (GL)	Triacylglycerols (TG) [GL0301]	Triacylglycerols (TG) [GL0301]	M984T1512_POS	1.61202	1.77604
983.898	[M+Na]+	983.898	960.908	-4.1e-05	TG (R1CO2H+R2CO2H+R3CO2H=59:0)	C62H120O6	Glycerolipids (GL)	Triacylglycerols (TG) [GL0301]	Triacylglycerols (TG) [GL0301]	M984T1512_POS	1.61202	1.77604
1048	[M+Na]+	1047.93	1024.94	-0.071141	TG (R1CO2H+R2CO2H+R3CO2H=64:3)	C67H124O6	Glycerolipids (GL)	Triacylglycerols (TG) [GL0301]	Triacylglycerols (TG) [GL0301]	M1048T1503_POS	1.66249	1.77459
1021.88	[M+Na]+	1021.91	998.924	0.035209	TG (R1CO2H+R2CO2H+R3CO2H=62:2)	C65H122O6	Glycerolipids (GL)	Triacylglycerols (TG) [GL0301]	Triacylglycerols (TG) [GL0301]	M1022T1368_POS	1.53436	1.77315
1320.29	[M+Na]+	1320.27	1297.28	-0.014941	TG (R1CO2H+R2CO2H+R3CO2H=83:0)	C86H168O6	Glycerolipids (GL)	Triacylglycerols (TG) [GL0301]	Triacylglycerols (TG) [GL0301]	M1320T1617_POS	0.447202	1.76993
964.927	[M+NH4]+	964.927	946.893	0.000714	TG (R1CO2H+R2CO2H+R3CO2H=58:0)	C61H118O6	Glycerolipids (GL)	Triacylglycerols (TG) [GL0301]	Triacylglycerols (TG) [GL0301]	M965T1503_POS	1.56206	1.76774
960.892	[M+NH4]+	960.896	942.862	0.003914	TG (R1CO2H+R2CO2H+R3CO2H=58:2)	C61H114O6	Glycerolipids (GL)	Triacylglycerols (TG) [GL0301]	Triacylglycerols (TG) [GL0301]	M961T1382_POS	1.87176	1.76699
1069.95	[M+H]+	1070.01	1069	0.061015	TG (R1CO2H+R2CO2H+R3CO2H=67:2)	C70H132O6	Glycerolipids (GL)	Triacylglycerols (TG) [GL0301]	Triacylglycerols (TG) [GL0301]	M1070T1562_POS	1.90934	1.76557
817.259	[M+H]+	817.729	816.721	0.469515	TG (R1CO2H+R2CO2H+R3CO2H=49:2)	C52H96O6	Glycerolipids (GL)	Triacylglycerols (TG) [GL0301]	Triacylglycerols (TG) [GL0301]	M817T517_POS	3.88237	1.76501
1004.77	[M+NH4]+	1004.96	986.924	0.190814	TG (R1CO2H+R2CO2H+R3CO2H=61:1)	C64H122O6	Glycerolipids (GL)	Triacylglycerols (TG) [GL0301]	Triacylglycerols (TG) [GL0301]	M1005T2030_POS	2.04658	1.7631
1050.02	[M+Na]+	1049.95	1026.96	-0.078691	TG (R1CO2H+R2CO2H+R3CO2H=64:2)	C67H126O6	Glycerolipids (GL)	Triacylglycerols (TG) [GL0301]	Triacylglycerols (TG) [GL0301]	M1050T1504_POS	1.57117	1.76012
930.763	[M+NH4]+	930.849	912.815	0.085964	TG (R1CO2H+R2CO2H+R3CO2H=56:3)	C59H108O6	Glycerolipids (GL)	Triacylglycerols (TG) [GL0301]	Triacylglycerols (TG) [GL0301]	M931T1976_POS	2.02974	1.75774
1076.73	[M+NH4]+	1077.05	1059.02	0.321614	TG (R1CO2H+R2CO2H+R3CO2H=66:0)	C69H134O6	Glycerolipids (GL)	Triacylglycerols (TG) [GL0301]	Triacylglycerols (TG) [GL0301]	M1077T467_1_POS	0.601624	1.7559
768.58	[M+NH4]+	768.708	750.674	0.127814	TG (R1CO2H+R2CO2H+R3CO2H=44:0)	C47H90O6	Glycerolipids (GL)	Triacylglycerols (TG) [GL0301]	Triacylglycerols (TG) [GL0301]	M769T684_POS	1.97593	1.7534
1110.03	[M+H]+	1110.04	1109.03	0.010515	TG (R1CO2H+R2CO2H+R3CO2H=70:3)	C73H136O6	Glycerolipids (GL)	Triacylglycerols (TG) [GL0301]	Triacylglycerols (TG) [GL0301]	M1110T1579_POS	1.60735	1.74923
1110.03	[M+Na]+	1110.04	1087.05	0.008109	TG (R1CO2H+R2CO2H+R3CO2H=68:0)	C71H138O6	Glycerolipids (GL)	Triacylglycerols (TG) [GL0301]	Triacylglycerols (TG) [GL0301]	M1110T1579_POS	1.60735	1.74923
1157.11	[M+NH4]+	1157.12	1139.08	0.008514	TG (R1CO2H+R2CO2H+R3CO2H=72:2)	C75H142O6	Glycerolipids (GL)	Triacylglycerols (TG) [GL0301]	Triacylglycerols (TG) [GL0301]	M1157T1578_POS	1.58311	1.74864
934.874	[M+NH4]+	934.88	916.846	0.006164	TG (R1CO2H+R2CO2H+R3CO2H=56:1)	C59H112O6	Glycerolipids (GL)	Triacylglycerols (TG) [GL0301]	Triacylglycerols (TG) [GL0301]	M935T1419_POS	1.53641	1.74863
768.698	[M+NH4]+	768.708	750.674	0.010114	TG (R1CO2H+R2CO2H+R3CO2H=44:0)	C47H90O6	Glycerolipids (GL)	Triacylglycerols (TG) [GL0301]	Triacylglycerols (TG) [GL0301]	M769T1057_POS	3.88313	1.74719
1047	[M+NH4]+	1047.01	1028.97	0.008964	TG (R1CO2H+R2CO2H+R3CO2H=64:1)	C67H128O6	Glycerolipids (GL)	Triacylglycerols (TG) [GL0301]	Triacylglycerols (TG) [GL0301]	M1047T1504_POS	1.58769	1.74684
936.78	[M+NH4]+	936.896	918.862	0.115714	TG (R1CO2H+R2CO2H+R3CO2H=56:0)	C59H114O6	Glycerolipids (GL)	Triacylglycerols (TG) [GL0301]	Triacylglycerols (TG) [GL0301]	M937T1981_POS	1.67932	1.74559
737.484	[M+H]+	737.666	736.658	0.181515	TG (R1CO2H+R2CO2H+R3CO2H=43:0)	C46H88O6	Glycerolipids (GL)	Triacylglycerols (TG) [GL0301]	Triacylglycerols (TG) [GL0301]	M737T157_POS	3.2278	1.74548
1030.97	[M+NH4]+	1030.97	1012.94	0.006564	TG (R1CO2H+R2CO2H+R3CO2H=63:2)	C66H124O6	Glycerolipids (GL)	Triacylglycerols (TG) [GL0301]	Triacylglycerols (TG) [GL0301]	M1031T1433_POS	1.64782	1.74509
785.7	[M+Na]+	785.664	762.674	-0.036191	TG (R1CO2H+R2CO2H+R3CO2H=45:1)	C48H90O6	Glycerolipids (GL)	Triacylglycerols (TG) [GL0301]	Triacylglycerols (TG) [GL0301]	M786T1275_POS	2.03896	1.74428
783.855	[M+Na]+	783.648	760.658	-0.207041	TG (R1CO2H+R2CO2H+R3CO2H=45:2)	C48H88O6	Glycerolipids (GL)	Triacylglycerols (TG) [GL0301]	Triacylglycerols (TG) [GL0301]	M784T1133_POS	2.36544	1.7429
1015.7	[M+H]+	1015.96	1014.96	0.263965	TG (R1CO2H+R2CO2H+R3CO2H=63:1)	C66H126O6	Glycerolipids (GL)	Triacylglycerols (TG) [GL0301]	Triacylglycerols (TG) [GL0301]	M1016T551_POS	1.72646	1.74247
990.934	[M+NH4]+	990.943	972.908	0.008764	TG (R1CO2H+R2CO2H+R3CO2H=60:1)	C63H120O6	Glycerolipids (GL)	Triacylglycerols (TG) [GL0301]	Triacylglycerols (TG) [GL0301]	M991T1482_POS	1.52347	1.74127
1148.13	[M+Na]+	1148.05	1125.06	-0.079641	TG (R1CO2H+R2CO2H+R3CO2H=71:2)	C74H140O6	Glycerolipids (GL)	Triacylglycerols (TG) [GL0301]	Triacylglycerols (TG) [GL0301]	M1148T1578_POS	2.62726	1.73881
1343.3	[M+NH4]+	1343.35	1325.32	0.050864	TG (R1CO2H+R2CO2H+R3CO2H=85:0)	C88H172O6	Glycerolipids (GL)	Triacylglycerols (TG) [GL0301]	Triacylglycerols (TG) [GL0301]	M1343T1647_1_POS	0.595154	1.73725
1185.14	[M+NH4]+	1185.15	1167.11	0.009714	TG (R1CO2H+R2CO2H+R3CO2H=74:2)	C77H146O6	Glycerolipids (GL)	Triacylglycerols (TG) [GL0301]	Triacylglycerols (TG) [GL0301]	M1185T1592_POS	1.50979	1.73641
1063.04	[M+NH4]+	1063.04	1045	-0.000836	TG (R1CO2H+R2CO2H+R3CO2H=65:0)	C68H132O6	Glycerolipids (GL)	Triacylglycerols (TG) [GL0301]	Triacylglycerols (TG) [GL0301]	M1063T1569_POS	1.51959	1.73103
824.604	[M+NH4]+	824.771	806.736	0.166714	TG (R1CO2H+R2CO2H+R3CO2H=48:0)	C51H98O6	Glycerolipids (GL)	Triacylglycerols (TG) [GL0301]	Triacylglycerols (TG) [GL0301]	M825T1009_POS	0.495315	1.72966
955.978	[M+H]+	955.869	954.862	-0.108435	TG (R1CO2H+R2CO2H+R3CO2H=59:3)	C62H114O6	Glycerolipids (GL)	Triacylglycerols (TG) [GL0301]	Triacylglycerols (TG) [GL0301]	M956T1719_POS	0.314951	1.72885
955.978	[M+Na]+	955.867	932.877	-0.110841	TG (R1CO2H+R2CO2H+R3CO2H=57:0)	C60H116O6	Glycerolipids (GL)	Triacylglycerols (TG) [GL0301]	Triacylglycerols (TG) [GL0301]	M956T1719_POS	0.314951	1.72885
831.591	[M+H]+	831.744	830.736	0.152865	TG (R1CO2H+R2CO2H+R3CO2H=50:2)	C53H98O6	Glycerolipids (GL)	Triacylglycerols (TG) [GL0301]	Triacylglycerols (TG) [GL0301]	M832T497_POS	1.80658	1.72457
1229.21	[M+NH4]+	1229.21	1211.17	0.000514	TG (R1CO2H+R2CO2H+R3CO2H=77:1)	C80H154O6	Glycerolipids (GL)	Triacylglycerols (TG) [GL0301]	Triacylglycerols (TG) [GL0301]	M1229T1607_POS	1.59239	1.72418
848.641	[M+NH4]+	848.771	830.736	0.129614	TG (R1CO2H+R2CO2H+R3CO2H=50:2)	C53H98O6	Glycerolipids (GL)	Triacylglycerols (TG) [GL0301]	Triacylglycerols (TG) [GL0301]	M849T1151_1_POS	0.64808	1.72269
972.966	[M+NH4]+	972.896	954.862	-0.070186	TG (R1CO2H+R2CO2H+R3CO2H=59:3)	C62H114O6	Glycerolipids (GL)	Triacylglycerols (TG) [GL0301]	Triacylglycerols (TG) [GL0301]	M973T1526_POS	2.52274	1.72233
947.467	[M+H]+	947.901	946.893	0.433165	TG (R1CO2H+R2CO2H+R3CO2H=58:0)	C61H118O6	Glycerolipids (GL)	Triacylglycerols (TG) [GL0301]	Triacylglycerols (TG) [GL0301]	M947T484_POS	0.231116	1.71747
1326.34	[M+H]+	1326.32	1325.32	-0.019685	TG (R1CO2H+R2CO2H+R3CO2H=85:0)	C88H172O6	Glycerolipids (GL)	Triacylglycerols (TG) [GL0301]	Triacylglycerols (TG) [GL0301]	M1326T1661_POS	0.58604	1.71492
759.684	[M+Na]+	759.648	736.658	-0.036441	TG (R1CO2H+R2CO2H+R3CO2H=43:0)	C46H88O6	Glycerolipids (GL)	Triacylglycerols (TG) [GL0301]	Triacylglycerols (TG) [GL0301]	M760T1274_POS	1.74882	1.71052
1043.97	[M+H]+	1043.99	1042.99	0.019865	TG (R1CO2H+R2CO2H+R3CO2H=65:1)	C68H130O6	Glycerolipids (GL)	Triacylglycerols (TG) [GL0301]	Triacylglycerols (TG) [GL0301]	M1044T1483_POS	1.50346	1.70992
957.867	[M+H]+	957.885	956.877	0.017915	TG (R1CO2H+R2CO2H+R3CO2H=59:2)	C62H116O6	Glycerolipids (GL)	Triacylglycerols (TG) [GL0301]	Triacylglycerols (TG) [GL0301]	M958T1344_POS	2.43373	1.70608
973.184	[M+NH4]+	972.896	954.862	-0.287686	TG (R1CO2H+R2CO2H+R3CO2H=59:3)	C62H114O6	Glycerolipids (GL)	Triacylglycerols (TG) [GL0301]	Triacylglycerols (TG) [GL0301]	M973T593_POS	2.27479	1.70586
965.93	[M+Na]+	965.851	942.862	-0.078591	TG (R1CO2H+R2CO2H+R3CO2H=58:2)	C61H114O6	Glycerolipids (GL)	Triacylglycerols (TG) [GL0301]	Triacylglycerols (TG) [GL0301]	M966T1503_POS	1.54355	1.70583
939.905	[M+Na]+	939.836	916.846	-0.069641	TG (R1CO2H+R2CO2H+R3CO2H=56:1)	C59H112O6	Glycerolipids (GL)	Triacylglycerols (TG) [GL0301]	Triacylglycerols (TG) [GL0301]	M940T1479_POS	1.8996	1.70492
929.836	[M+H]+	929.854	928.846	0.017715	TG (R1CO2H+R2CO2H+R3CO2H=57:2)	C60H112O6	Glycerolipids (GL)	Triacylglycerols (TG) [GL0301]	Triacylglycerols (TG) [GL0301]	M930T1290_POS	1.87939	1.70486
902.809	[M+NH4]+	902.818	884.783	0.008964	TG (R1CO2H+R2CO2H+R3CO2H=54:3)	C57H104O6	Glycerolipids (GL)	Triacylglycerols (TG) [GL0301]	Triacylglycerols (TG) [GL0301]	M903T1229_POS	2.6669	1.70461
976.172	[M+H]+	975.932	974.924	-0.239935	TG (R1CO2H+R2CO2H+R3CO2H=60:0)	C63H122O6	Glycerolipids (GL)	Triacylglycerols (TG) [GL0301]	Triacylglycerols (TG) [GL0301]	M976T475_POS	0.662678	1.70376
917.018	[M+NH4]+	916.833	898.799	-0.184186	TG (R1CO2H+R2CO2H+R3CO2H=55:3)	C58H106O6	Glycerolipids (GL)	Triacylglycerols (TG) [GL0301]	Triacylglycerols (TG) [GL0301]	M917T1111_POS	0.663319	1.70293
863.316	[M+H]+	863.807	862.799	0.490665	TG (R1CO2H+R2CO2H+R3CO2H=52:0)	C55H106O6	Glycerolipids (GL)	Triacylglycerols (TG) [GL0301]	Triacylglycerols (TG) [GL0301]	M863T1139_POS	0.581879	1.70285
1285.33	[M+NH4]+	1285.27	1267.24	-0.063386	TG (R1CO2H+R2CO2H+R3CO2H=81:1)	C84H162O6	Glycerolipids (GL)	Triacylglycerols (TG) [GL0301]	Triacylglycerols (TG) [GL0301]	M1285T1627_POS	0.560511	1.70153
797.544	[M+Na]+	797.664	774.674	0.119009	TG (R1CO2H+R2CO2H+R3CO2H=46:2)	C49H90O6	Glycerolipids (GL)	Triacylglycerols (TG) [GL0301]	Triacylglycerols (TG) [GL0301]	M798T450_POS	0.66085	1.70004
1194.13	[M+Na]+	1194.13	1171.14	-0.001791	TG (R1CO2H+R2CO2H+R3CO2H=74:0)	C77H150O6	Glycerolipids (GL)	Triacylglycerols (TG) [GL0301]	Triacylglycerols (TG) [GL0301]	M1194T1636_POS	1.57677	1.69948
825.616	[M+Na]+	825.695	802.705	0.079109	TG (R1CO2H+R2CO2H+R3CO2H=48:2)	C51H94O6	Glycerolipids (GL)	Triacylglycerols (TG) [GL0301]	Triacylglycerols (TG) [GL0301]	M826T975_POS	2.60227	1.69549
793.71	[M+H]+	793.729	792.721	0.018915	TG (R1CO2H+R2CO2H+R3CO2H=47:0)	C50H96O6	Glycerolipids (GL)	Triacylglycerols (TG) [GL0301]	Triacylglycerols (TG) [GL0301]	M794T1063_POS	2.30718	1.693
738.03	[M+H]+	737.666	736.658	-0.363685	TG (R1CO2H+R2CO2H+R3CO2H=43:0)	C46H88O6	Glycerolipids (GL)	Triacylglycerols (TG) [GL0301]	Triacylglycerols (TG) [GL0301]	M738T533_2_POS	0.657562	1.69111
960.891	[M+NH4]+	960.896	942.862	0.004814	TG (R1CO2H+R2CO2H+R3CO2H=58:2)	C61H114O6	Glycerolipids (GL)	Triacylglycerols (TG) [GL0301]	Triacylglycerols (TG) [GL0301]	M961T1421_POS	1.79452	1.69051
999.91	[M+H]+	999.932	998.924	0.021465	TG (R1CO2H+R2CO2H+R3CO2H=62:2)	C65H122O6	Glycerolipids (GL)	Triacylglycerols (TG) [GL0301]	Triacylglycerols (TG) [GL0301]	M1000T1431_POS	1.5118	1.69015
975.835	[M+H]+	975.932	974.924	0.096765	TG (R1CO2H+R2CO2H+R3CO2H=60:0)	C63H122O6	Glycerolipids (GL)	Triacylglycerols (TG) [GL0301]	Triacylglycerols (TG) [GL0301]	M976T1428_POS	1.66938	1.68701
818.725	[M+NH4]+	818.724	800.689	-0.000936	TG (R1CO2H+R2CO2H+R3CO2H=48:3)	C51H92O6	Glycerolipids (GL)	Triacylglycerols (TG) [GL0301]	Triacylglycerols (TG) [GL0301]	M819T1069_POS	2.26648	1.68512
986.905	[M+NH4]+	986.912	968.877	0.006064	TG (R1CO2H+R2CO2H+R3CO2H=60:3)	C63H116O6	Glycerolipids (GL)	Triacylglycerols (TG) [GL0301]	Triacylglycerols (TG) [GL0301]	M987T1434_POS	1.67355	1.68383
1284.18	[M+H]+	1284.28	1283.27	0.096465	TG (R1CO2H+R2CO2H+R3CO2H=82:0)	C85H166O6	Glycerolipids (GL)	Triacylglycerols (TG) [GL0301]	Triacylglycerols (TG) [GL0301]	M1284T1640_POS	0.45448	1.6832
873.773	[M+H]+	873.791	872.783	0.018415	TG (R1CO2H+R2CO2H+R3CO2H=53:2)	C56H104O6	Glycerolipids (GL)	Triacylglycerols (TG) [GL0301]	Triacylglycerols (TG) [GL0301]	M874T1168_POS	1.71744	1.68297
920.822	[M+NH4]+	920.865	902.83	0.042114	TG (R1CO2H+R2CO2H+R3CO2H=55:1)	C58H110O6	Glycerolipids (GL)	Triacylglycerols (TG) [GL0301]	Triacylglycerols (TG) [GL0301]	M921T1197_POS	1.60963	1.67799
953.365	[M+Na]+	953.851	930.862	0.486409	TG (R1CO2H+R2CO2H+R3CO2H=57:1)	C60H114O6	Glycerolipids (GL)	Triacylglycerols (TG) [GL0301]	Triacylglycerols (TG) [GL0301]	M953T1041_POS	0.505753	1.67775
925.79	[M+Na]+	925.82	902.83	0.030209	TG (R1CO2H+R2CO2H+R3CO2H=55:1)	C58H110O6	Glycerolipids (GL)	Triacylglycerols (TG) [GL0301]	Triacylglycerols (TG) [GL0301]	M926T1176_POS	1.69686	1.67402
1026	[M+H]+	1025.95	1024.94	-0.049485	TG (R1CO2H+R2CO2H+R3CO2H=64:3)	C67H124O6	Glycerolipids (GL)	Triacylglycerols (TG) [GL0301]	Triacylglycerols (TG) [GL0301]	M1026T1532_POS	3.53948	1.67223
1026	[M+Na]+	1025.95	1002.96	-0.051891	TG (R1CO2H+R2CO2H+R3CO2H=62:0)	C65H126O6	Glycerolipids (GL)	Triacylglycerols (TG) [GL0301]	Triacylglycerols (TG) [GL0301]	M1026T1532_POS	3.53948	1.67223
1134.12	[M+Na]+	1134.04	1111.05	-0.079691	TG (R1CO2H+R2CO2H+R3CO2H=70:2)	C73H138O6	Glycerolipids (GL)	Triacylglycerols (TG) [GL0301]	Triacylglycerols (TG) [GL0301]	M1134T1562_POS	1.90477	1.66792
808.703	[M+NH4]+	808.739	790.705	0.036714	TG (R1CO2H+R2CO2H+R3CO2H=47:1)	C50H94O6	Glycerolipids (GL)	Triacylglycerols (TG) [GL0301]	Triacylglycerols (TG) [GL0301]	M809T881_POS	5.59668	1.66766
1072.15	[M+H]+	1072.03	1071.02	-0.120335	TG (R1CO2H+R2CO2H+R3CO2H=67:1)	C70H134O6	Glycerolipids (GL)	Triacylglycerols (TG) [GL0301]	Triacylglycerols (TG) [GL0301]	M1072T952_POS	4.0301	1.65985
958.877	[M+NH4]+	958.88	940.846	0.003164	TG (R1CO2H+R2CO2H+R3CO2H=58:3)	C61H112O6	Glycerolipids (GL)	Triacylglycerols (TG) [GL0301]	Triacylglycerols (TG) [GL0301]	M959T1384_POS	1.76465	1.65937
904.823	[M+NH4]+	904.833	886.799	0.010414	TG (R1CO2H+R2CO2H+R3CO2H=54:2)	C57H106O6	Glycerolipids (GL)	Triacylglycerols (TG) [GL0301]	Triacylglycerols (TG) [GL0301]	M905T1288_POS	2.01432	1.65556
819.255	[M+H]+	819.744	818.736	0.489465	TG (R1CO2H+R2CO2H+R3CO2H=49:1)	C52H98O6	Glycerolipids (GL)	Triacylglycerols (TG) [GL0301]	Triacylglycerols (TG) [GL0301]	M819T516_POS	1.87779	1.65457
1236.17	[M+Na]+	1236.18	1213.19	0.014459	TG (R1CO2H+R2CO2H+R3CO2H=77:0)	C80H156O6	Glycerolipids (GL)	Triacylglycerols (TG) [GL0301]	Triacylglycerols (TG) [GL0301]	M1236T1607_POS	1.99178	1.65227
796.73	[M+NH4]+	796.739	778.705	0.009614	TG (R1CO2H+R2CO2H+R3CO2H=46:0)	C49H94O6	Glycerolipids (GL)	Triacylglycerols (TG) [GL0301]	Triacylglycerols (TG) [GL0301]	M797T1132_1_POS	2.16421	1.64989
979.946	[M+Na]+	979.867	956.877	-0.079041	TG (R1CO2H+R2CO2H+R3CO2H=59:2)	C62H116O6	Glycerolipids (GL)	Triacylglycerols (TG) [GL0301]	Triacylglycerols (TG) [GL0301]	M980T1512_POS	1.52583	1.64874
951.914	[M+Na]+	951.836	928.846	-0.078741	TG (R1CO2H+R2CO2H+R3CO2H=57:2)	C60H112O6	Glycerolipids (GL)	Triacylglycerols (TG) [GL0301]	Triacylglycerols (TG) [GL0301]	M952T1490_POS	1.5371	1.6485
883.657	[M+Na]+	883.773	860.783	0.116059	TG (R1CO2H+R2CO2H+R3CO2H=52:1)	C55H104O6	Glycerolipids (GL)	Triacylglycerols (TG) [GL0301]	Triacylglycerols (TG) [GL0301]	M884T1060_1_POS	0.62586	1.64361
820.253	[M+NH4]+	820.739	802.705	0.486814	TG (R1CO2H+R2CO2H+R3CO2H=48:2)	C51H94O6	Glycerolipids (GL)	Triacylglycerols (TG) [GL0301]	Triacylglycerols (TG) [GL0301]	M820T516_POS	1.85235	1.64354
832.821	[M+NH4]+	832.739	814.705	-0.081786	TG (R1CO2H+R2CO2H+R3CO2H=49:3)	C52H94O6	Glycerolipids (GL)	Triacylglycerols (TG) [GL0301]	Triacylglycerols (TG) [GL0301]	M833T1986_POS	2.09495	1.64239
893.834	[M+Na]+	893.757	870.768	-0.076691	TG (R1CO2H+R2CO2H+R3CO2H=53:3)	C56H102O6	Glycerolipids (GL)	Triacylglycerols (TG) [GL0301]	Triacylglycerols (TG) [GL0301]	M894T1351_POS	1.82468	1.63872
1197.9	[M+H]+	1198.17	1197.16	0.264915	TG (R1CO2H+R2CO2H+R3CO2H=76:1)	C79H152O6	Glycerolipids (GL)	Triacylglycerols (TG) [GL0301]	Triacylglycerols (TG) [GL0301]	M1198T1135_1_POS	0.662916	1.63746
1220.42	[M+Na]+	1220.15	1197.16	-0.271941	TG (R1CO2H+R2CO2H+R3CO2H=76:1)	C79H152O6	Glycerolipids (GL)	Triacylglycerols (TG) [GL0301]	Triacylglycerols (TG) [GL0301]	M1220T1178_POS	0.591749	1.63623
863.788	[M+H]+	863.807	862.799	0.018765	TG (R1CO2H+R2CO2H+R3CO2H=52:0)	C55H106O6	Glycerolipids (GL)	Triacylglycerols (TG) [GL0301]	Triacylglycerols (TG) [GL0301]	M864T1251_POS	1.7497	1.63232
1007.97	[M+Na]+	1007.9	984.908	-0.073041	TG (R1CO2H+R2CO2H+R3CO2H=61:2)	C64H120O6	Glycerolipids (GL)	Triacylglycerols (TG) [GL0301]	Triacylglycerols (TG) [GL0301]	M1008T1511_POS	1.60582	1.62792
877.796	[M+H]+	877.822	876.815	0.026015	TG (R1CO2H+R2CO2H+R3CO2H=53:0)	C56H108O6	Glycerolipids (GL)	Triacylglycerols (TG) [GL0301]	Triacylglycerols (TG) [GL0301]	M878T1220_POS	2.72314	1.62276
931.693	[M+H]+	931.869	930.862	0.176465	TG (R1CO2H+R2CO2H+R3CO2H=57:1)	C60H114O6	Glycerolipids (GL)	Triacylglycerols (TG) [GL0301]	Triacylglycerols (TG) [GL0301]	M932T1100_1_POS	0.649711	1.62143
936.78	[M+NH4]+	936.896	918.862	0.115814	TG (R1CO2H+R2CO2H+R3CO2H=56:0)	C59H114O6	Glycerolipids (GL)	Triacylglycerols (TG) [GL0301]	Triacylglycerols (TG) [GL0301]	M937T1994_POS	2.33482	1.61928
1011.93	[M+H]+	1011.93	1010.92	0.002265	TG (R1CO2H+R2CO2H+R3CO2H=63:3)	C66H122O6	Glycerolipids (GL)	Triacylglycerols (TG) [GL0301]	Triacylglycerols (TG) [GL0301]	M1012T1533_POS	1.63644	1.61552
1011.93	[M+Na]+	1011.93	988.94	-0.000141	TG (R1CO2H+R2CO2H+R3CO2H=61:0)	C64H124O6	Glycerolipids (GL)	Triacylglycerols (TG) [GL0301]	Triacylglycerols (TG) [GL0301]	M1012T1533_POS	1.63644	1.61552
876.792	[M+NH4]+	876.802	858.768	0.010414	TG (R1CO2H+R2CO2H+R3CO2H=52:2)	C55H102O6	Glycerolipids (GL)	Triacylglycerols (TG) [GL0301]	Triacylglycerols (TG) [GL0301]	M877T1228_POS	1.80418	1.6134
944.936	[M+NH4]+	944.865	926.83	-0.071186	TG (R1CO2H+R2CO2H+R3CO2H=57:3)	C60H110O6	Glycerolipids (GL)	Triacylglycerols (TG) [GL0301]	Triacylglycerols (TG) [GL0301]	M945T1503_POS	2.26155	1.61285
958.756	[M+NH4]+	958.88	940.846	0.124564	TG (R1CO2H+R2CO2H+R3CO2H=58:3)	C61H112O6	Glycerolipids (GL)	Triacylglycerols (TG) [GL0301]	Triacylglycerols (TG) [GL0301]	M959T697_POS	1.62065	1.61244
1133.85	[M+Na]+	1134.04	1111.05	0.190709	TG (R1CO2H+R2CO2H+R3CO2H=70:2)	C73H138O6	Glycerolipids (GL)	Triacylglycerols (TG) [GL0301]	Triacylglycerols (TG) [GL0301]	M1134T619_POS	1.68717	1.61153
832.821	[M+NH4]+	832.739	814.705	-0.081386	TG (R1CO2H+R2CO2H+R3CO2H=49:3)	C52H94O6	Glycerolipids (GL)	Triacylglycerols (TG) [GL0301]	Triacylglycerols (TG) [GL0301]	M833T1951_POS	4.10178	1.61072
1120.1	[M+Na]+	1120.02	1097.03	-0.079741	TG (R1CO2H+R2CO2H+R3CO2H=69:2)	C72H136O6	Glycerolipids (GL)	Triacylglycerols (TG) [GL0301]	Triacylglycerols (TG) [GL0301]	M1120T1562_POS	1.54002	1.6098
871.759	[M+H]+	871.775	870.768	0.016365	TG (R1CO2H+R2CO2H+R3CO2H=53:3)	C56H102O6	Glycerolipids (GL)	Triacylglycerols (TG) [GL0301]	Triacylglycerols (TG) [GL0301]	M872T1107_POS	2.5845	1.60863
871.759	[M+Na]+	871.773	848.783	0.013959	TG (R1CO2H+R2CO2H+R3CO2H=51:0)	C54H104O6	Glycerolipids (GL)	Triacylglycerols (TG) [GL0301]	Triacylglycerols (TG) [GL0301]	M872T1107_POS	2.5845	1.60863
796.569	[M+NH4]+	796.739	778.705	0.170414	TG (R1CO2H+R2CO2H+R3CO2H=46:0)	C49H94O6	Glycerolipids (GL)	Triacylglycerols (TG) [GL0301]	Triacylglycerols (TG) [GL0301]	M797T91_POS	3.48514	1.60829
1038.21	[M+Na]+	1037.95	1014.96	-0.268991	TG (R1CO2H+R2CO2H+R3CO2H=63:1)	C66H126O6	Glycerolipids (GL)	Triacylglycerols (TG) [GL0301]	Triacylglycerols (TG) [GL0301]	M1038T546_POS	2.33198	1.60586
1133.12	[M+NH4]+	1133.12	1115.08	-8.6e-05	TG (R1CO2H+R2CO2H+R3CO2H=70:0)	C73H142O6	Glycerolipids (GL)	Triacylglycerols (TG) [GL0301]	Triacylglycerols (TG) [GL0301]	M1133T1608_POS	1.83247	1.60462
1208.13	[M+Na]+	1208.15	1185.16	0.014759	TG (R1CO2H+R2CO2H+R3CO2H=75:0)	C78H152O6	Glycerolipids (GL)	Triacylglycerols (TG) [GL0301]	Triacylglycerols (TG) [GL0301]	M1208T1595_POS	2.18978	1.59958
918.424	[M+NH4]+	918.849	900.815	0.424464	TG (R1CO2H+R2CO2H+R3CO2H=55:2)	C58H108O6	Glycerolipids (GL)	Triacylglycerols (TG) [GL0301]	Triacylglycerols (TG) [GL0301]	M918T312_POS	2.81984	1.59933
1061.99	[M+Na]+	1061.95	1038.96	-0.041691	TG (R1CO2H+R2CO2H+R3CO2H=65:3)	C68H126O6	Glycerolipids (GL)	Triacylglycerols (TG) [GL0301]	Triacylglycerols (TG) [GL0301]	M1062T1468_POS	1.7389	1.59891
792.707	[M+NH4]+	792.708	774.674	0.001414	TG (R1CO2H+R2CO2H+R3CO2H=46:2)	C49H90O6	Glycerolipids (GL)	Triacylglycerols (TG) [GL0301]	Triacylglycerols (TG) [GL0301]	M793T1064_POS	1.68495	1.59698
875.782	[M+H]+	875.807	874.799	0.025165	TG (R1CO2H+R2CO2H+R3CO2H=53:1)	C56H106O6	Glycerolipids (GL)	Triacylglycerols (TG) [GL0301]	Triacylglycerols (TG) [GL0301]	M876T1163_POS	2.84876	1.5948
965.922	[M+Na]+	965.851	942.862	-0.070791	TG (R1CO2H+R2CO2H+R3CO2H=58:2)	C61H114O6	Glycerolipids (GL)	Triacylglycerols (TG) [GL0301]	Triacylglycerols (TG) [GL0301]	M966T1479_POS	1.57339	1.59337
848.972	[M+NH4]+	848.771	830.736	-0.201586	TG (R1CO2H+R2CO2H+R3CO2H=50:2)	C53H98O6	Glycerolipids (GL)	Triacylglycerols (TG) [GL0301]	Triacylglycerols (TG) [GL0301]	M849T1097_2_POS	0.657464	1.59222
821.664	[M+H]+	821.76	820.752	0.095615	TG (R1CO2H+R2CO2H+R3CO2H=49:0)	C52H100O6	Glycerolipids (GL)	Triacylglycerols (TG) [GL0301]	Triacylglycerols (TG) [GL0301]	M822T975_POS	2.98172	1.59037
841.611	[M+Na]+	841.726	818.736	0.115609	TG (R1CO2H+R2CO2H+R3CO2H=49:1)	C52H98O6	Glycerolipids (GL)	Triacylglycerols (TG) [GL0301]	Triacylglycerols (TG) [GL0301]	M842T965_POS	1.96074	1.58641
785.623	[M+Na]+	785.664	762.674	0.040309	TG (R1CO2H+R2CO2H+R3CO2H=45:1)	C48H90O6	Glycerolipids (GL)	Triacylglycerols (TG) [GL0301]	Triacylglycerols (TG) [GL0301]	M786T975_POS	3.97113	1.58624
735.572	[M+H]+	735.65	734.642	0.077765	TG (R1CO2H+R2CO2H+R3CO2H=43:1)	C46H86O6	Glycerolipids (GL)	Triacylglycerols (TG) [GL0301]	Triacylglycerols (TG) [GL0301]	M736T686_POS	0.452516	1.58589
913.476	[M+H]+	913.822	912.815	0.346315	TG (R1CO2H+R2CO2H+R3CO2H=56:3)	C59H108O6	Glycerolipids (GL)	Triacylglycerols (TG) [GL0301]	Triacylglycerols (TG) [GL0301]	M913T474_POS	0.39331	1.58536
913.476	[M+Na]+	913.82	890.83	0.343909	TG (R1CO2H+R2CO2H+R3CO2H=54:0)	C57H110O6	Glycerolipids (GL)	Triacylglycerols (TG) [GL0301]	Triacylglycerols (TG) [GL0301]	M913T474_POS	0.39331	1.58536
799.844	[M+Na]+	799.679	776.689	-0.164541	TG (R1CO2H+R2CO2H+R3CO2H=46:1)	C49H92O6	Glycerolipids (GL)	Triacylglycerols (TG) [GL0301]	Triacylglycerols (TG) [GL0301]	M800T2029_POS	1.82841	1.5852
765.678	[M+H]+	765.697	764.689	0.018715	TG (R1CO2H+R2CO2H+R3CO2H=45:0)	C48H92O6	Glycerolipids (GL)	Triacylglycerols (TG) [GL0301]	Triacylglycerols (TG) [GL0301]	M766T996_POS	1.78095	1.58275
891.82	[M+H]+	891.838	890.83	0.017665	TG (R1CO2H+R2CO2H+R3CO2H=54:0)	C57H110O6	Glycerolipids (GL)	Triacylglycerols (TG) [GL0301]	Triacylglycerols (TG) [GL0301]	M892T1310_POS	1.63685	1.58193
820.739	[M+NH4]+	820.739	802.705	1.4e-05	TG (R1CO2H+R2CO2H+R3CO2H=48:2)	C51H94O6	Glycerolipids (GL)	Triacylglycerols (TG) [GL0301]	Triacylglycerols (TG) [GL0301]	M821T1135_POS	1.95407	1.57989
1151.86	[M+Na]+	1152.09	1129.1	0.221559	TG (R1CO2H+R2CO2H+R3CO2H=71:0)	C74H144O6	Glycerolipids (GL)	Triacylglycerols (TG) [GL0301]	Triacylglycerols (TG) [GL0301]	M1152T1119_POS	0.662223	1.57951
827.622	[M+Na]+	827.71	804.721	0.088159	TG (R1CO2H+R2CO2H+R3CO2H=48:1)	C51H96O6	Glycerolipids (GL)	Triacylglycerols (TG) [GL0301]	Triacylglycerols (TG) [GL0301]	M828T975_POS	2.01523	1.57007
836.655	[M+NH4]+	836.771	818.736	0.116014	TG (R1CO2H+R2CO2H+R3CO2H=49:1)	C52H98O6	Glycerolipids (GL)	Triacylglycerols (TG) [GL0301]	Triacylglycerols (TG) [GL0301]	M837T965_POS	1.89786	1.57002
824.762	[M+NH4]+	824.771	806.736	0.009014	TG (R1CO2H+R2CO2H+R3CO2H=48:0)	C51H98O6	Glycerolipids (GL)	Triacylglycerols (TG) [GL0301]	Triacylglycerols (TG) [GL0301]	M825T1206_POS	1.86956	1.56971
867.325	[M+Na]+	867.742	844.752	0.416459	TG (R1CO2H+R2CO2H+R3CO2H=51:2)	C54H100O6	Glycerolipids (GL)	Triacylglycerols (TG) [GL0301]	Triacylglycerols (TG) [GL0301]	M867T1212_2_POS	0.61911	1.56891
1306.29	[M+Na]+	1306.26	1283.27	-0.036091	TG (R1CO2H+R2CO2H+R3CO2H=82:0)	C85H166O6	Glycerolipids (GL)	Triacylglycerols (TG) [GL0301]	Triacylglycerols (TG) [GL0301]	M1306T1679_POS	0.549114	1.5684
841.587	[M+Na]+	841.726	818.736	0.138709	TG (R1CO2H+R2CO2H+R3CO2H=49:1)	C52H98O6	Glycerolipids (GL)	Triacylglycerols (TG) [GL0301]	Triacylglycerols (TG) [GL0301]	M842T976_POS	2.42457	1.56553
820.661	[M+NH4]+	820.739	802.705	0.078614	TG (R1CO2H+R2CO2H+R3CO2H=48:2)	C51H94O6	Glycerolipids (GL)	Triacylglycerols (TG) [GL0301]	Triacylglycerols (TG) [GL0301]	M821T975_POS	2.77684	1.56287
766.683	[M+NH4]+	766.692	748.658	0.009664	TG (R1CO2H+R2CO2H+R3CO2H=44:1)	C47H88O6	Glycerolipids (GL)	Triacylglycerols (TG) [GL0301]	Triacylglycerols (TG) [GL0301]	M767T995_POS	4.37634	1.55854
757.668	[M+Na]+	757.632	734.642	-0.036191	TG (R1CO2H+R2CO2H+R3CO2H=43:1)	C46H86O6	Glycerolipids (GL)	Triacylglycerols (TG) [GL0301]	Triacylglycerols (TG) [GL0301]	M758T1201_POS	1.99707	1.55833
818.254	[M+NH4]+	818.724	800.689	0.469664	TG (R1CO2H+R2CO2H+R3CO2H=48:3)	C51H92O6	Glycerolipids (GL)	Triacylglycerols (TG) [GL0301]	Triacylglycerols (TG) [GL0301]	M818T516_POS	1.81516	1.55718
962.905	[M+NH4]+	962.912	944.877	0.006864	TG (R1CO2H+R2CO2H+R3CO2H=58:1)	C61H116O6	Glycerolipids (GL)	Triacylglycerols (TG) [GL0301]	Triacylglycerols (TG) [GL0301]	M963T1419_POS	1.65431	1.55656
936.802	[M+NH4]+	936.896	918.862	0.094314	TG (R1CO2H+R2CO2H+R3CO2H=56:0)	C59H114O6	Glycerolipids (GL)	Triacylglycerols (TG) [GL0301]	Triacylglycerols (TG) [GL0301]	M937T763_POS	1.52372	1.55543
1028.96	[M+NH4]+	1028.96	1010.92	0.002314	TG (R1CO2H+R2CO2H+R3CO2H=63:3)	C66H122O6	Glycerolipids (GL)	Triacylglycerols (TG) [GL0301]	Triacylglycerols (TG) [GL0301]	M1029T1460_POS	1.64529	1.55133
1030.03	[M+H]+	1029.98	1028.97	-0.054785	TG (R1CO2H+R2CO2H+R3CO2H=64:1)	C67H128O6	Glycerolipids (GL)	Triacylglycerols (TG) [GL0301]	Triacylglycerols (TG) [GL0301]	M1030T1570_POS	2.10239	1.54773
945.198	[M+NH4]+	944.865	926.83	-0.333286	TG (R1CO2H+R2CO2H+R3CO2H=57:3)	C60H110O6	Glycerolipids (GL)	Triacylglycerols (TG) [GL0301]	Triacylglycerols (TG) [GL0301]	M945T843_POS	0.640587	1.54108
867.831	[M+Na]+	867.742	844.752	-0.089541	TG (R1CO2H+R2CO2H+R3CO2H=51:2)	C54H100O6	Glycerolipids (GL)	Triacylglycerols (TG) [GL0301]	Triacylglycerols (TG) [GL0301]	M868T1987_POS	1.80047	1.53851
967.937	[M+Na]+	967.867	944.877	-0.069941	TG (R1CO2H+R2CO2H+R3CO2H=58:1)	C61H116O6	Glycerolipids (GL)	Triacylglycerols (TG) [GL0301]	Triacylglycerols (TG) [GL0301]	M968T1503_POS	1.5712	1.53735
1059.72	[M+H]+	1060.03	1059.02	0.301165	TG (R1CO2H+R2CO2H+R3CO2H=66:0)	C69H134O6	Glycerolipids (GL)	Triacylglycerols (TG) [GL0301]	Triacylglycerols (TG) [GL0301]	M1060T542_POS	2.03901	1.53252
1132.36	[M+Na]+	1132.02	1109.03	-0.340441	TG (R1CO2H+R2CO2H+R3CO2H=70:3)	C73H136O6	Glycerolipids (GL)	Triacylglycerols (TG) [GL0301]	Triacylglycerols (TG) [GL0301]	M1132T1174_POS	0.54247	1.5316
978.935	[M+NH4]+	978.943	960.908	0.008164	TG (R1CO2H+R2CO2H+R3CO2H=59:0)	C62H120O6	Glycerolipids (GL)	Triacylglycerols (TG) [GL0301]	Triacylglycerols (TG) [GL0301]	M979T1490_POS	1.56662	1.53159
957.655	[M+H]+	957.885	956.877	0.229715	TG (R1CO2H+R2CO2H+R3CO2H=59:2)	C62H116O6	Glycerolipids (GL)	Triacylglycerols (TG) [GL0301]	Triacylglycerols (TG) [GL0301]	M958T245_POS	1.88925	1.52435
935.809	[M+Na]+	935.804	912.815	-0.004341	TG (R1CO2H+R2CO2H+R3CO2H=56:3)	C59H108O6	Glycerolipids (GL)	Triacylglycerols (TG) [GL0301]	Triacylglycerols (TG) [GL0301]	M936T949_POS	2.85306	1.52352
934.802	[M+NH4]+	934.88	916.846	0.077864	TG (R1CO2H+R2CO2H+R3CO2H=56:1)	C59H112O6	Glycerolipids (GL)	Triacylglycerols (TG) [GL0301]	Triacylglycerols (TG) [GL0301]	M935T951_POS	2.21119	1.49709
958.712	[M+NH4]+	958.88	940.846	0.167764	TG (R1CO2H+R2CO2H+R3CO2H=58:3)	C61H112O6	Glycerolipids (GL)	Triacylglycerols (TG) [GL0301]	Triacylglycerols (TG) [GL0301]	M959T888_1_POS	1.75603	1.48694
801.62	[M+H]+	801.697	800.689	0.077715	TG (R1CO2H+R2CO2H+R3CO2H=48:3)	C51H92O6	Glycerolipids (GL)	Triacylglycerols (TG) [GL0301]	Triacylglycerols (TG) [GL0301]	M802T1009_POS	0.486844	1.48226
801.62	[M+Na]+	801.695	778.705	0.075309	TG (R1CO2H+R2CO2H+R3CO2H=46:0)	C49H94O6	Glycerolipids (GL)	Triacylglycerols (TG) [GL0301]	Triacylglycerols (TG) [GL0301]	M802T1009_POS	0.486844	1.48226
895.335	[M+NH4]+	894.849	876.815	-0.486436	TG (R1CO2H+R2CO2H+R3CO2H=53:0)	C56H108O6	Glycerolipids (GL)	Triacylglycerols (TG) [GL0301]	Triacylglycerols (TG) [GL0301]	M895T1137_POS	0.59166	1.48067
895.335	[M+Na]+	895.773	872.783	0.437659	TG (R1CO2H+R2CO2H+R3CO2H=53:2)	C56H104O6	Glycerolipids (GL)	Triacylglycerols (TG) [GL0301]	Triacylglycerols (TG) [GL0301]	M895T1137_POS	0.59166	1.48067
1185.04	[M+NH4]+	1185.15	1167.11	0.101414	TG (R1CO2H+R2CO2H+R3CO2H=74:2)	C77H146O6	Glycerolipids (GL)	Triacylglycerols (TG) [GL0301]	Triacylglycerols (TG) [GL0301]	M1185T763_POS	1.58957	1.48015
1033.99	[M+Na]+	1033.91	1010.92	-0.072891	TG (R1CO2H+R2CO2H+R3CO2H=63:3)	C66H122O6	Glycerolipids (GL)	Triacylglycerols (TG) [GL0301]	Triacylglycerols (TG) [GL0301]	M1034T1571_POS	1.9683	1.47296
1290.26	[M+Na]+	1290.23	1267.24	-0.037091	TG (R1CO2H+R2CO2H+R3CO2H=81:1)	C84H162O6	Glycerolipids (GL)	Triacylglycerols (TG) [GL0301]	Triacylglycerols (TG) [GL0301]	M1290T1658_POS	0.551383	1.46803
917.721	[M+H]+	917.854	916.846	0.132615	TG (R1CO2H+R2CO2H+R3CO2H=56:1)	C59H112O6	Glycerolipids (GL)	Triacylglycerols (TG) [GL0301]	Triacylglycerols (TG) [GL0301]	M918T959_POS	0.515417	1.46198
883.75	[M+Na]+	883.773	860.783	0.023559	TG (R1CO2H+R2CO2H+R3CO2H=52:1)	C55H104O6	Glycerolipids (GL)	Triacylglycerols (TG) [GL0301]	Triacylglycerols (TG) [GL0301]	M884T1109_POS	2.4983	1.45821
977.851	[M+Na]+	977.851	954.862	0.000109	TG (R1CO2H+R2CO2H+R3CO2H=59:3)	C62H114O6	Glycerolipids (GL)	Triacylglycerols (TG) [GL0301]	Triacylglycerols (TG) [GL0301]	M978T1451_POS	1.7609	1.444
1231.22	[M+NH4]+	1231.22	1213.19	0.000664	TG (R1CO2H+R2CO2H+R3CO2H=77:0)	C80H156O6	Glycerolipids (GL)	Triacylglycerols (TG) [GL0301]	Triacylglycerols (TG) [GL0301]	M1231T1623_POS	1.96728	1.43727
848.928	[M+NH4]+	848.771	830.736	-0.156986	TG (R1CO2H+R2CO2H+R3CO2H=50:2)	C53H98O6	Glycerolipids (GL)	Triacylglycerols (TG) [GL0301]	Triacylglycerols (TG) [GL0301]	M849T1392_POS	2.52927	1.42738
1186.05	[M+H]+	1186.17	1185.16	0.118915	TG (R1CO2H+R2CO2H+R3CO2H=75:0)	C78H152O6	Glycerolipids (GL)	Triacylglycerols (TG) [GL0301]	Triacylglycerols (TG) [GL0301]	M1186T763_POS	1.71668	1.41731
960.7	[M+NH4]+	960.896	942.862	0.196114	TG (R1CO2H+R2CO2H+R3CO2H=58:2)	C61H114O6	Glycerolipids (GL)	Triacylglycerols (TG) [GL0301]	Triacylglycerols (TG) [GL0301]	M961T75_POS	0.233846	1.41688
782.563	[M+NH4]+	782.724	764.689	0.160964	TG (R1CO2H+R2CO2H+R3CO2H=45:0)	C48H92O6	Glycerolipids (GL)	Triacylglycerols (TG) [GL0301]	Triacylglycerols (TG) [GL0301]	M783T213_POS	1.78021	1.41415
781.188	[M+NH4]+	780.708	762.674	-0.479386	TG (R1CO2H+R2CO2H+R3CO2H=45:1)	C48H90O6	Glycerolipids (GL)	Triacylglycerols (TG) [GL0301]	Triacylglycerols (TG) [GL0301]	M781T516_1_POS	1.52382	1.41164
941.827	[M+H]+	941.854	940.846	0.026615	TG (R1CO2H+R2CO2H+R3CO2H=58:3)	C61H112O6	Glycerolipids (GL)	Triacylglycerols (TG) [GL0301]	Triacylglycerols (TG) [GL0301]	M942T1298_POS	1.73778	1.40509
941.827	[M+Na]+	941.851	918.862	0.024209	TG (R1CO2H+R2CO2H+R3CO2H=56:0)	C59H114O6	Glycerolipids (GL)	Triacylglycerols (TG) [GL0301]	Triacylglycerols (TG) [GL0301]	M942T1298_POS	1.73778	1.40509
771.532	[M+Na]+	771.648	748.658	0.116059	TG (R1CO2H+R2CO2H+R3CO2H=44:1)	C47H88O6	Glycerolipids (GL)	Triacylglycerols (TG) [GL0301]	Triacylglycerols (TG) [GL0301]	M772T831_POS	2.63303	1.39433
901.804	[M+H]+	901.822	900.815	0.018315	TG (R1CO2H+R2CO2H+R3CO2H=55:2)	C58H108O6	Glycerolipids (GL)	Triacylglycerols (TG) [GL0301]	Triacylglycerols (TG) [GL0301]	M902T1231_POS	2.01886	1.39277
919.925	[M+H]+	919.869	918.862	-0.055435	TG (R1CO2H+R2CO2H+R3CO2H=56:0)	C59H114O6	Glycerolipids (GL)	Triacylglycerols (TG) [GL0301]	Triacylglycerols (TG) [GL0301]	M920T1531_POS	1.72055	1.35759
1301.32	[M+NH4]+	1301.3	1283.27	-0.015686	TG (R1CO2H+R2CO2H+R3CO2H=82:0)	C85H166O6	Glycerolipids (GL)	Triacylglycerols (TG) [GL0301]	Triacylglycerols (TG) [GL0301]	M1301T1629_POS	0.538816	1.33973
1028.96	[M+NH4]+	1028.96	1010.92	0.000414	TG (R1CO2H+R2CO2H+R3CO2H=63:3)	C66H122O6	Glycerolipids (GL)	Triacylglycerols (TG) [GL0301]	Triacylglycerols (TG) [GL0301]	M1029T1434_POS	1.68762	1.32708
867.704	[M+Na]+	867.742	844.752	0.037459	TG (R1CO2H+R2CO2H+R3CO2H=51:2)	C54H100O6	Glycerolipids (GL)	Triacylglycerols (TG) [GL0301]	Triacylglycerols (TG) [GL0301]	M868T1008_POS	0.643328	1.3125
1315.23	[M+NH4]+	1315.32	1297.28	0.091464	TG (R1CO2H+R2CO2H+R3CO2H=83:0)	C86H168O6	Glycerolipids (GL)	Triacylglycerols (TG) [GL0301]	Triacylglycerols (TG) [GL0301]	M1315T1666_1_POS	0.630606	1.30798
908.238	[M+Na]+	907.773	884.783	-0.465241	TG (R1CO2H+R2CO2H+R3CO2H=54:3)	C57H104O6	Glycerolipids (GL)	Triacylglycerols (TG) [GL0301]	Triacylglycerols (TG) [GL0301]	M908T724_POS	2.1554	1.29168
1071.93	[M+H]+	1072.03	1071.02	0.097065	TG (R1CO2H+R2CO2H+R3CO2H=67:1)	C70H134O6	Glycerolipids (GL)	Triacylglycerols (TG) [GL0301]	Triacylglycerols (TG) [GL0301]	M1072T1417_POS	1.87522	1.25262
834.919	[M+NH4]+	834.755	816.721	-0.164436	TG (R1CO2H+R2CO2H+R3CO2H=49:2)	C52H96O6	Glycerolipids (GL)	Triacylglycerols (TG) [GL0301]	Triacylglycerols (TG) [GL0301]	M835T1456_POS	1.6628	1.23852
783.526	[M+Na]+	783.648	760.658	0.121759	TG (R1CO2H+R2CO2H+R3CO2H=45:2)	C48H88O6	Glycerolipids (GL)	Triacylglycerols (TG) [GL0301]	Triacylglycerols (TG) [GL0301]	M784T260_POS	1.70809	1.21049
931.437	[M+H]+	931.869	930.862	0.432465	TG (R1CO2H+R2CO2H+R3CO2H=57:1)	C60H114O6	Glycerolipids (GL)	Triacylglycerols (TG) [GL0301]	Triacylglycerols (TG) [GL0301]	M931T457_POS	0.566245	1.05916
834.913	[M+NH4]+	834.755	816.721	-0.157536	TG (R1CO2H+R2CO2H+R3CO2H=49:2)	C52H96O6	Glycerolipids (GL)	Triacylglycerols (TG) [GL0301]	Triacylglycerols (TG) [GL0301]	M835T1392_POS	1.66619	1.01081
1423.45	[M+NH4]+	1423.25	1405.22	-0.196531	TMM (Alpha-MA,C74)	C86H164O13	Fatty Acyls (FA)	Trehalose Monomycolates (TMM) [FA0116z]	Trehalose Monomycolates (TMM) [FA0116z]	M1423T1665_POS	0.545521	2.00661
1511.57	[M+NH4]+	1511.34	1493.31	-0.234016	TMM (methoxy-MA,C79)	C91H176O14	Fatty Acyls (FA)	Trehalose Monomycolates (TMM) [FA0116z]	Trehalose Monomycolates (TMM) [FA0116z]	M1512T1740_POS	0.542563	2.0062
1408.42	[M+H]+	1408.24	1407.23	-0.18073	TMM (Alpha-MA (monoenoic or monocyclopropanoic),C74)	C86H166O13	Fatty Acyls (FA)	Trehalose Monomycolates (TMM) [FA0116z]	Trehalose Monomycolates (TMM) [FA0116z]	M1408T1646_POS	0.560484	2.00547
1470.52	[M+Na]+	1470.25	1447.26	-0.267886	TMM (Alpha-MA,C77)	C89H170O13	Fatty Acyls (FA)	Trehalose Monomycolates (TMM) [FA0116z]	Trehalose Monomycolates (TMM) [FA0116z]	M1471T1740_POS	0.570391	2.00542
1467.51	[M+NH4]+	1467.28	1449.24	-0.227616	TMM (keto-MA,C76)	C88H168O14	Fatty Acyls (FA)	Trehalose Monomycolates (TMM) [FA0116z]	Trehalose Monomycolates (TMM) [FA0116z]	M1468T1720_POS	0.532837	2.00364
1467.51	[M+NH4]+	1467.31	1449.28	-0.191231	TMM (Alpha-MA (monoenoic or monocyclopropanoic),C77)	C89H172O13	Fatty Acyls (FA)	Trehalose Monomycolates (TMM) [FA0116z]	Trehalose Monomycolates (TMM) [FA0116z]	M1468T1720_POS	0.532837	2.00364
1425.46	[M+NH4]+	1425.27	1407.23	-0.197481	TMM (Alpha-MA (monoenoic or monocyclopropanoic),C74)	C86H166O13	Fatty Acyls (FA)	Trehalose Monomycolates (TMM) [FA0116z]	Trehalose Monomycolates (TMM) [FA0116z]	M1425T1720_POS	0.508231	2.00239
1424.45	[M+H]+	1424.24	1423.23	-0.216715	TMM (methoxy-MA,C74)	C86H166O14	Fatty Acyls (FA)	Trehalose Monomycolates (TMM) [FA0116z]	Trehalose Monomycolates (TMM) [FA0116z]	M1424T1665_POS	0.572665	2.00068
1483.54	[M+NH4]+	1483.31	1465.27	-0.231216	TMM (methoxy-MA,C77)	C89H172O14	Fatty Acyls (FA)	Trehalose Monomycolates (TMM) [FA0116z]	Trehalose Monomycolates (TMM) [FA0116z]	M1484T1723_POS	0.565391	2.00009
1528.6	[M+Na]+	1528.3	1505.31	-0.304321	TMM (keto-MA,C80)	C92H176O14	Fatty Acyls (FA)	Trehalose Monomycolates (TMM) [FA0116z]	Trehalose Monomycolates (TMM) [FA0116z]	M1529T1753_POS	0.55862	1.99973
1528.6	[M+Na]+	1528.33	1505.34	-0.267936	TMM (Alpha-MA (monoenoic or monocyclopropanoic),C81)	C93H180O13	Fatty Acyls (FA)	Trehalose Monomycolates (TMM) [FA0116z]	Trehalose Monomycolates (TMM) [FA0116z]	M1529T1753_POS	0.55862	1.99973
1542.62	[M+Na]+	1542.31	1519.32	-0.304771	TMM (keto-MA,C81)	C93H178O14	Fatty Acyls (FA)	Trehalose Monomycolates (TMM) [FA0116z]	Trehalose Monomycolates (TMM) [FA0116z]	M1543T1756_POS	0.513586	1.99752
1542.62	[M+Na]+	1542.35	1519.36	-0.268386	TMM (Alpha-MA (monoenoic or monocyclopropanoic),C82)	C94H182O13	Fatty Acyls (FA)	Trehalose Monomycolates (TMM) [FA0116z]	Trehalose Monomycolates (TMM) [FA0116z]	M1543T1756_POS	0.513586	1.99752
1442.5	[M+Na]+	1442.22	1419.23	-0.275486	TMM (Alpha-MA,C75)	C87H166O13	Fatty Acyls (FA)	Trehalose Monomycolates (TMM) [FA0116z]	Trehalose Monomycolates (TMM) [FA0116z]	M1442T1709_POS	0.548709	1.9956
1424.45	[M+H]+	1424.24	1423.23	-0.216315	TMM (methoxy-MA,C74)	C86H166O14	Fatty Acyls (FA)	Trehalose Monomycolates (TMM) [FA0116z]	Trehalose Monomycolates (TMM) [FA0116z]	M1424T1703_POS	0.513024	1.99336
1438.47	[M+H]+	1438.25	1437.24	-0.214665	TMM (methoxy-MA,C75)	C87H168O14	Fatty Acyls (FA)	Trehalose Monomycolates (TMM) [FA0116z]	Trehalose Monomycolates (TMM) [FA0116z]	M1438T1707_POS	0.501928	1.9914
1484.55	[M+Na]+	1484.27	1461.28	-0.276036	TMM (Alpha-MA,C78)	C90H172O13	Fatty Acyls (FA)	Trehalose Monomycolates (TMM) [FA0116z]	Trehalose Monomycolates (TMM) [FA0116z]	M1485T1724_POS	0.532902	1.99075
1451.48	[M+NH4]+	1451.28	1433.25	-0.197631	TMM (Alpha-MA,C76)	C88H168O13	Fatty Acyls (FA)	Trehalose Monomycolates (TMM) [FA0116z]	Trehalose Monomycolates (TMM) [FA0116z]	M1451T1718_POS	0.526628	1.98856
1478.5	[M+H]+	1478.28	1477.27	-0.217265	TMM (keto-MA,C78)	C90H172O14	Fatty Acyls (FA)	Trehalose Monomycolates (TMM) [FA0116z]	Trehalose Monomycolates (TMM) [FA0116z]	M1478T1661_POS	0.59108	1.98752
1478.5	[M+H]+	1478.32	1477.31	-0.18088	TMM (Alpha-MA (monoenoic or monocyclopropanoic),C79)	C91H176O13	Fatty Acyls (FA)	Trehalose Monomycolates (TMM) [FA0116z]	Trehalose Monomycolates (TMM) [FA0116z]	M1478T1661_POS	0.59108	1.98752
1452.48	[M+H]+	1452.27	1451.26	-0.216915	TMM (methoxy-MA,C76)	C88H170O14	Fatty Acyls (FA)	Trehalose Monomycolates (TMM) [FA0116z]	Trehalose Monomycolates (TMM) [FA0116z]	M1452T1686_POS	0.576991	1.98687
1479.51	[M+NH4]+	1479.31	1461.28	-0.195831	TMM (Alpha-MA,C78)	C90H172O13	Fatty Acyls (FA)	Trehalose Monomycolates (TMM) [FA0116z]	Trehalose Monomycolates (TMM) [FA0116z]	M1480T1675_POS	0.620654	1.98577
1455.5	[M+NH4]+	1455.28	1437.24	-0.225216	TMM (methoxy-MA,C75)	C87H168O14	Fatty Acyls (FA)	Trehalose Monomycolates (TMM) [FA0116z]	Trehalose Monomycolates (TMM) [FA0116z]	M1456T1678_POS	0.567355	1.98542
1483.53	[M+NH4]+	1483.31	1465.27	-0.225216	TMM (methoxy-MA,C77)	C89H172O14	Fatty Acyls (FA)	Trehalose Monomycolates (TMM) [FA0116z]	Trehalose Monomycolates (TMM) [FA0116z]	M1484T1692_POS	0.569393	1.98477
1422.43	[M+H]+	1422.22	1421.21	-0.214565	TMM (keto-MA,C74)	C86H164O14	Fatty Acyls (FA)	Trehalose Monomycolates (TMM) [FA0116z]	Trehalose Monomycolates (TMM) [FA0116z]	M1422T1687_POS	0.479022	1.98449
1422.43	[M+H]+	1422.26	1421.25	-0.17818	TMM (Alpha-MA (monoenoic or monocyclopropanoic),C75)	C87H168O13	Fatty Acyls (FA)	Trehalose Monomycolates (TMM) [FA0116z]	Trehalose Monomycolates (TMM) [FA0116z]	M1422T1687_POS	0.479022	1.98449
1481.53	[M+NH4]+	1481.29	1463.26	-0.233166	TMM (keto-MA,C77)	C89H170O14	Fatty Acyls (FA)	Trehalose Monomycolates (TMM) [FA0116z]	Trehalose Monomycolates (TMM) [FA0116z]	M1482T1721_POS	0.549435	1.98446
1481.53	[M+NH4]+	1481.33	1463.3	-0.196781	TMM (Alpha-MA (monoenoic or monocyclopropanoic),C78)	C90H174O13	Fatty Acyls (FA)	Trehalose Monomycolates (TMM) [FA0116z]	Trehalose Monomycolates (TMM) [FA0116z]	M1482T1721_POS	0.549435	1.98446
1469.53	[M+NH4]+	1469.29	1451.26	-0.233566	TMM (methoxy-MA,C76)	C88H170O14	Fatty Acyls (FA)	Trehalose Monomycolates (TMM) [FA0116z]	Trehalose Monomycolates (TMM) [FA0116z]	M1470T1722_POS	0.517303	1.98439
1428.48	[M+Na]+	1428.21	1405.22	-0.277036	TMM (Alpha-MA,C74)	C86H164O13	Fatty Acyls (FA)	Trehalose Monomycolates (TMM) [FA0116z]	Trehalose Monomycolates (TMM) [FA0116z]	M1428T1739_POS	0.493844	1.98435
1441.49	[M+NH4]+	1441.26	1423.23	-0.224866	TMM (methoxy-MA,C74)	C86H166O14	Fatty Acyls (FA)	Trehalose Monomycolates (TMM) [FA0116z]	Trehalose Monomycolates (TMM) [FA0116z]	M1441T1691_POS	0.641098	1.98238
1470.53	[M+Na]+	1470.25	1447.26	-0.276786	TMM (Alpha-MA,C77)	C89H170O13	Fatty Acyls (FA)	Trehalose Monomycolates (TMM) [FA0116z]	Trehalose Monomycolates (TMM) [FA0116z]	M1471T1722_POS	0.527706	1.982
1441.49	[M+NH4]+	1441.26	1423.23	-0.229666	TMM (methoxy-MA,C74)	C86H166O14	Fatty Acyls (FA)	Trehalose Monomycolates (TMM) [FA0116z]	Trehalose Monomycolates (TMM) [FA0116z]	M1441T1740_POS	0.510505	1.98061
1484.55	[M+Na]+	1484.27	1461.28	-0.276836	TMM (Alpha-MA,C78)	C90H172O13	Fatty Acyls (FA)	Trehalose Monomycolates (TMM) [FA0116z]	Trehalose Monomycolates (TMM) [FA0116z]	M1485T1737_POS	0.504086	1.98027
1472.54	[M+Na]+	1472.23	1449.24	-0.304621	TMM (keto-MA,C76)	C88H168O14	Fatty Acyls (FA)	Trehalose Monomycolates (TMM) [FA0116z]	Trehalose Monomycolates (TMM) [FA0116z]	M1473T1723_POS	0.52013	1.98019
1472.54	[M+Na]+	1472.27	1449.28	-0.268236	TMM (Alpha-MA (monoenoic or monocyclopropanoic),C77)	C89H172O13	Fatty Acyls (FA)	Trehalose Monomycolates (TMM) [FA0116z]	Trehalose Monomycolates (TMM) [FA0116z]	M1473T1723_POS	0.52013	1.98019
1500.57	[M+Na]+	1500.26	1477.27	-0.304021	TMM (keto-MA,C78)	C90H172O14	Fatty Acyls (FA)	Trehalose Monomycolates (TMM) [FA0116z]	Trehalose Monomycolates (TMM) [FA0116z]	M1501T1738_POS	0.544156	1.9801
1500.57	[M+Na]+	1500.3	1477.31	-0.267636	TMM (Alpha-MA (monoenoic or monocyclopropanoic),C79)	C91H176O13	Fatty Acyls (FA)	Trehalose Monomycolates (TMM) [FA0116z]	Trehalose Monomycolates (TMM) [FA0116z]	M1501T1738_POS	0.544156	1.9801
1430.49	[M+Na]+	1430.22	1407.23	-0.268086	TMM (Alpha-MA (monoenoic or monocyclopropanoic),C74)	C86H166O13	Fatty Acyls (FA)	Trehalose Monomycolates (TMM) [FA0116z]	Trehalose Monomycolates (TMM) [FA0116z]	M1430T1739_POS	0.472763	1.97959
1465.5	[M+NH4]+	1465.3	1447.26	-0.197281	TMM (Alpha-MA,C77)	C89H170O13	Fatty Acyls (FA)	Trehalose Monomycolates (TMM) [FA0116z]	Trehalose Monomycolates (TMM) [FA0116z]	M1465T1688_POS	0.553871	1.97917
1494.53	[M+H]+	1494.31	1493.31	-0.217165	TMM (methoxy-MA,C79)	C91H176O14	Fatty Acyls (FA)	Trehalose Monomycolates (TMM) [FA0116z]	Trehalose Monomycolates (TMM) [FA0116z]	M1495T1702_POS	0.577789	1.9776
1439.48	[M+NH4]+	1439.25	1421.21	-0.232016	TMM (keto-MA,C74)	C86H164O14	Fatty Acyls (FA)	Trehalose Monomycolates (TMM) [FA0116z]	Trehalose Monomycolates (TMM) [FA0116z]	M1439T1677_POS	0.573747	1.97655
1439.48	[M+NH4]+	1439.28	1421.25	-0.195631	TMM (Alpha-MA (monoenoic or monocyclopropanoic),C75)	C87H168O13	Fatty Acyls (FA)	Trehalose Monomycolates (TMM) [FA0116z]	Trehalose Monomycolates (TMM) [FA0116z]	M1439T1677_POS	0.573747	1.97655
1469.53	[M+NH4]+	1469.29	1451.26	-0.234266	TMM (methoxy-MA,C76)	C88H170O14	Fatty Acyls (FA)	Trehalose Monomycolates (TMM) [FA0116z]	Trehalose Monomycolates (TMM) [FA0116z]	M1470T1757_POS	0.495859	1.97643
1493.52	[M+NH4]+	1493.33	1475.3	-0.194781	TMM (Alpha-MA,C79)	C91H174O13	Fatty Acyls (FA)	Trehalose Monomycolates (TMM) [FA0116z]	Trehalose Monomycolates (TMM) [FA0116z]	M1494T1675_POS	0.556945	1.9763
1484.54	[M+Na]+	1484.27	1461.28	-0.266336	TMM (Alpha-MA,C78)	C90H172O13	Fatty Acyls (FA)	Trehalose Monomycolates (TMM) [FA0116z]	Trehalose Monomycolates (TMM) [FA0116z]	M1485T1707_POS	0.518681	1.97595
1455.5	[M+NH4]+	1455.28	1437.24	-0.220416	TMM (methoxy-MA,C75)	C87H168O14	Fatty Acyls (FA)	Trehalose Monomycolates (TMM) [FA0116z]	Trehalose Monomycolates (TMM) [FA0116z]	M1455T1738_POS	0.554847	1.97567
1441.49	[M+NH4]+	1441.26	1423.23	-0.228966	TMM (methoxy-MA,C74)	C86H166O14	Fatty Acyls (FA)	Trehalose Monomycolates (TMM) [FA0116z]	Trehalose Monomycolates (TMM) [FA0116z]	M1441T1706_POS	0.522013	1.97525
1481.53	[M+NH4]+	1481.29	1463.26	-0.233266	TMM (keto-MA,C77)	C89H170O14	Fatty Acyls (FA)	Trehalose Monomycolates (TMM) [FA0116z]	Trehalose Monomycolates (TMM) [FA0116z]	M1482T1691_POS	0.557138	1.97399
1481.53	[M+NH4]+	1481.33	1463.3	-0.196881	TMM (Alpha-MA (monoenoic or monocyclopropanoic),C78)	C90H174O13	Fatty Acyls (FA)	Trehalose Monomycolates (TMM) [FA0116z]	Trehalose Monomycolates (TMM) [FA0116z]	M1482T1691_POS	0.557138	1.97399
1420.43	[M+H]+	1420.24	1419.23	-0.18653	TMM (Alpha-MA,C75)	C87H166O13	Fatty Acyls (FA)	Trehalose Monomycolates (TMM) [FA0116z]	Trehalose Monomycolates (TMM) [FA0116z]	M1420T1737_POS	0.549714	1.97357
1438.47	[M+H]+	1438.25	1437.24	-0.214065	TMM (methoxy-MA,C75)	C87H168O14	Fatty Acyls (FA)	Trehalose Monomycolates (TMM) [FA0116z]	Trehalose Monomycolates (TMM) [FA0116z]	M1438T1690_POS	0.617036	1.97344
1442.5	[M+Na]+	1442.22	1419.23	-0.275086	TMM (Alpha-MA,C75)	C87H166O13	Fatty Acyls (FA)	Trehalose Monomycolates (TMM) [FA0116z]	Trehalose Monomycolates (TMM) [FA0116z]	M1442T1741_POS	0.503788	1.97257
1424.45	[M+H]+	1424.24	1423.23	-0.217015	TMM (methoxy-MA,C74)	C86H166O14	Fatty Acyls (FA)	Trehalose Monomycolates (TMM) [FA0116z]	Trehalose Monomycolates (TMM) [FA0116z]	M1424T1650_POS	0.651302	1.97232
1502.51	[M+Na]+	1502.28	1479.29	-0.232771	TMM (methoxy-MA,C78)	C90H174O14	Fatty Acyls (FA)	Trehalose Monomycolates (TMM) [FA0116z]	Trehalose Monomycolates (TMM) [FA0116z]	M1503T1774_POS	0.510951	1.97189
1448.47	[M+H]+	1448.27	1447.26	-0.19333	TMM (Alpha-MA,C77)	C89H170O13	Fatty Acyls (FA)	Trehalose Monomycolates (TMM) [FA0116z]	Trehalose Monomycolates (TMM) [FA0116z]	M1448T1744_POS	0.563986	1.97106
1444.51	[M+Na]+	1444.2	1421.21	-0.304221	TMM (keto-MA,C74)	C86H164O14	Fatty Acyls (FA)	Trehalose Monomycolates (TMM) [FA0116z]	Trehalose Monomycolates (TMM) [FA0116z]	M1445T1742_POS	0.504855	1.97065
1444.51	[M+Na]+	1444.24	1421.25	-0.267836	TMM (Alpha-MA (monoenoic or monocyclopropanoic),C75)	C87H168O13	Fatty Acyls (FA)	Trehalose Monomycolates (TMM) [FA0116z]	Trehalose Monomycolates (TMM) [FA0116z]	M1445T1742_POS	0.504855	1.97065
1450.47	[M+H]+	1450.25	1449.24	-0.216965	TMM (keto-MA,C76)	C88H168O14	Fatty Acyls (FA)	Trehalose Monomycolates (TMM) [FA0116z]	Trehalose Monomycolates (TMM) [FA0116z]	M1450T1648_POS	0.559341	1.96919
1450.47	[M+H]+	1450.29	1449.28	-0.18058	TMM (Alpha-MA (monoenoic or monocyclopropanoic),C77)	C89H172O13	Fatty Acyls (FA)	Trehalose Monomycolates (TMM) [FA0116z]	Trehalose Monomycolates (TMM) [FA0116z]	M1450T1648_POS	0.559341	1.96919
1452.48	[M+H]+	1452.27	1451.26	-0.215915	TMM (methoxy-MA,C76)	C88H170O14	Fatty Acyls (FA)	Trehalose Monomycolates (TMM) [FA0116z]	Trehalose Monomycolates (TMM) [FA0116z]	M1452T1718_POS	0.553283	1.9689
1450.47	[M+H]+	1450.25	1449.24	-0.216865	TMM (keto-MA,C76)	C88H168O14	Fatty Acyls (FA)	Trehalose Monomycolates (TMM) [FA0116z]	Trehalose Monomycolates (TMM) [FA0116z]	M1450T1661_POS	0.57324	1.96775
1450.47	[M+H]+	1450.29	1449.28	-0.18048	TMM (Alpha-MA (monoenoic or monocyclopropanoic),C77)	C89H172O13	Fatty Acyls (FA)	Trehalose Monomycolates (TMM) [FA0116z]	Trehalose Monomycolates (TMM) [FA0116z]	M1450T1661_POS	0.57324	1.96775
1478.49	[M+H]+	1478.28	1477.27	-0.209165	TMM (keto-MA,C78)	C90H172O14	Fatty Acyls (FA)	Trehalose Monomycolates (TMM) [FA0116z]	Trehalose Monomycolates (TMM) [FA0116z]	M1478T1716_POS	0.332031	1.96667
1478.49	[M+H]+	1478.32	1477.31	-0.17278	TMM (Alpha-MA (monoenoic or monocyclopropanoic),C79)	C91H176O13	Fatty Acyls (FA)	Trehalose Monomycolates (TMM) [FA0116z]	Trehalose Monomycolates (TMM) [FA0116z]	M1478T1716_POS	0.332031	1.96667
1439.48	[M+NH4]+	1439.25	1421.21	-0.231816	TMM (keto-MA,C74)	C86H164O14	Fatty Acyls (FA)	Trehalose Monomycolates (TMM) [FA0116z]	Trehalose Monomycolates (TMM) [FA0116z]	M1439T1691_POS	0.58672	1.96648
1439.48	[M+NH4]+	1439.28	1421.25	-0.195431	TMM (Alpha-MA (monoenoic or monocyclopropanoic),C75)	C87H168O13	Fatty Acyls (FA)	Trehalose Monomycolates (TMM) [FA0116z]	Trehalose Monomycolates (TMM) [FA0116z]	M1439T1691_POS	0.58672	1.96648
1539.61	[M+NH4]+	1539.37	1521.34	-0.234416	TMM (methoxy-MA,C81)	C93H180O14	Fatty Acyls (FA)	Trehalose Monomycolates (TMM) [FA0116z]	Trehalose Monomycolates (TMM) [FA0116z]	M1540T1756_POS	0.567045	1.96602
1456.5	[M+Na]+	1456.24	1433.25	-0.264736	TMM (Alpha-MA,C76)	C88H168O13	Fatty Acyls (FA)	Trehalose Monomycolates (TMM) [FA0116z]	Trehalose Monomycolates (TMM) [FA0116z]	M1457T1737_POS	0.550612	1.96569
1456.52	[M+Na]+	1456.24	1433.25	-0.277536	TMM (Alpha-MA,C76)	C88H168O13	Fatty Acyls (FA)	Trehalose Monomycolates (TMM) [FA0116z]	Trehalose Monomycolates (TMM) [FA0116z]	M1457T1755_POS	0.505539	1.96563
1511.57	[M+NH4]+	1511.34	1493.31	-0.225416	TMM (methoxy-MA,C79)	C91H176O14	Fatty Acyls (FA)	Trehalose Monomycolates (TMM) [FA0116z]	Trehalose Monomycolates (TMM) [FA0116z]	M1512T1721_POS	0.519062	1.96546
1497.56	[M+NH4]+	1497.32	1479.29	-0.233766	TMM (methoxy-MA,C78)	C90H174O14	Fatty Acyls (FA)	Trehalose Monomycolates (TMM) [FA0116z]	Trehalose Monomycolates (TMM) [FA0116z]	M1498T1738_POS	0.543811	1.96506
1423.44	[M+NH4]+	1423.25	1405.22	-0.189131	TMM (Alpha-MA,C74)	C86H164O13	Fatty Acyls (FA)	Trehalose Monomycolates (TMM) [FA0116z]	Trehalose Monomycolates (TMM) [FA0116z]	M1423T1687_POS	0.52067	1.96364
1466.49	[M+H]+	1466.28	1465.27	-0.210665	TMM (methoxy-MA,C77)	C89H172O14	Fatty Acyls (FA)	Trehalose Monomycolates (TMM) [FA0116z]	Trehalose Monomycolates (TMM) [FA0116z]	M1466T1705_POS	0.537489	1.96243
1469.52	[M+NH4]+	1469.29	1451.26	-0.225166	TMM (methoxy-MA,C76)	C88H170O14	Fatty Acyls (FA)	Trehalose Monomycolates (TMM) [FA0116z]	Trehalose Monomycolates (TMM) [FA0116z]	M1470T1689_POS	0.547364	1.96239
1453.49	[M+NH4]+	1453.26	1435.23	-0.225466	TMM (keto-MA,C75)	C87H166O14	Fatty Acyls (FA)	Trehalose Monomycolates (TMM) [FA0116z]	Trehalose Monomycolates (TMM) [FA0116z]	M1453T1661_POS	0.5736	1.96231
1453.49	[M+NH4]+	1453.3	1435.26	-0.189081	TMM (Alpha-MA (monoenoic or monocyclopropanoic),C76)	C88H170O13	Fatty Acyls (FA)	Trehalose Monomycolates (TMM) [FA0116z]	Trehalose Monomycolates (TMM) [FA0116z]	M1453T1661_POS	0.5736	1.96231
1469.52	[M+NH4]+	1469.29	1451.26	-0.224966	TMM (methoxy-MA,C76)	C88H170O14	Fatty Acyls (FA)	Trehalose Monomycolates (TMM) [FA0116z]	Trehalose Monomycolates (TMM) [FA0116z]	M1470T1705_POS	0.589149	1.96139
1509.56	[M+NH4]+	1509.32	1491.29	-0.232766	TMM (keto-MA,C79)	C91H174O14	Fatty Acyls (FA)	Trehalose Monomycolates (TMM) [FA0116z]	Trehalose Monomycolates (TMM) [FA0116z]	M1510T1706_POS	0.618484	1.95989
1509.56	[M+NH4]+	1509.36	1491.33	-0.196381	TMM (Alpha-MA (monoenoic or monocyclopropanoic),C80)	C92H178O13	Fatty Acyls (FA)	Trehalose Monomycolates (TMM) [FA0116z]	Trehalose Monomycolates (TMM) [FA0116z]	M1510T1706_POS	0.618484	1.95989
1498.56	[M+Na]+	1498.29	1475.3	-0.276886	TMM (Alpha-MA,C79)	C91H174O13	Fatty Acyls (FA)	Trehalose Monomycolates (TMM) [FA0116z]	Trehalose Monomycolates (TMM) [FA0116z]	M1499T1738_POS	0.541558	1.95967
1441.49	[M+NH4]+	1441.26	1423.23	-0.224766	TMM (methoxy-MA,C74)	C86H166O14	Fatty Acyls (FA)	Trehalose Monomycolates (TMM) [FA0116z]	Trehalose Monomycolates (TMM) [FA0116z]	M1441T1677_POS	0.54944	1.95899
1537.59	[M+NH4]+	1537.36	1519.32	-0.234266	TMM (keto-MA,C81)	C93H178O14	Fatty Acyls (FA)	Trehalose Monomycolates (TMM) [FA0116z]	Trehalose Monomycolates (TMM) [FA0116z]	M1538T1737_POS	0.535012	1.95784
1537.59	[M+NH4]+	1537.39	1519.36	-0.197881	TMM (Alpha-MA (monoenoic or monocyclopropanoic),C82)	C94H182O13	Fatty Acyls (FA)	Trehalose Monomycolates (TMM) [FA0116z]	Trehalose Monomycolates (TMM) [FA0116z]	M1538T1737_POS	0.535012	1.95784
1466.5	[M+H]+	1466.28	1465.27	-0.215665	TMM (methoxy-MA,C77)	C89H172O14	Fatty Acyls (FA)	Trehalose Monomycolates (TMM) [FA0116z]	Trehalose Monomycolates (TMM) [FA0116z]	M1466T1720_POS	0.52545	1.95727
1453.49	[M+NH4]+	1453.26	1435.23	-0.231866	TMM (keto-MA,C75)	C87H166O14	Fatty Acyls (FA)	Trehalose Monomycolates (TMM) [FA0116z]	Trehalose Monomycolates (TMM) [FA0116z]	M1453T1692_POS	0.618798	1.95503
1453.49	[M+NH4]+	1453.3	1435.26	-0.195481	TMM (Alpha-MA (monoenoic or monocyclopropanoic),C76)	C88H170O13	Fatty Acyls (FA)	Trehalose Monomycolates (TMM) [FA0116z]	Trehalose Monomycolates (TMM) [FA0116z]	M1453T1692_POS	0.618798	1.95503
1428.47	[M+Na]+	1428.21	1405.22	-0.264736	TMM (Alpha-MA,C74)	C86H164O13	Fatty Acyls (FA)	Trehalose Monomycolates (TMM) [FA0116z]	Trehalose Monomycolates (TMM) [FA0116z]	M1428T1721_POS	0.554523	1.95472
1434.44	[M+H]+	1434.26	1433.25	-0.18168	TMM (Alpha-MA,C76)	C88H168O13	Fatty Acyls (FA)	Trehalose Monomycolates (TMM) [FA0116z]	Trehalose Monomycolates (TMM) [FA0116z]	M1434T1639_POS	0.530215	1.95419
1437.46	[M+NH4]+	1437.27	1419.23	-0.195381	TMM (Alpha-MA,C75)	C87H166O13	Fatty Acyls (FA)	Trehalose Monomycolates (TMM) [FA0116z]	Trehalose Monomycolates (TMM) [FA0116z]	M1437T1689_POS	0.571637	1.95374
1439.48	[M+NH4]+	1439.25	1421.21	-0.232216	TMM (keto-MA,C74)	C86H164O14	Fatty Acyls (FA)	Trehalose Monomycolates (TMM) [FA0116z]	Trehalose Monomycolates (TMM) [FA0116z]	M1439T1723_POS	0.511774	1.95333
1439.48	[M+NH4]+	1439.28	1421.25	-0.195831	TMM (Alpha-MA (monoenoic or monocyclopropanoic),C75)	C87H168O13	Fatty Acyls (FA)	Trehalose Monomycolates (TMM) [FA0116z]	Trehalose Monomycolates (TMM) [FA0116z]	M1439T1723_POS	0.511774	1.95333
1406.41	[M+H]+	1406.23	1405.22	-0.18618	TMM (Alpha-MA,C74)	C86H164O13	Fatty Acyls (FA)	Trehalose Monomycolates (TMM) [FA0116z]	Trehalose Monomycolates (TMM) [FA0116z]	M1406T1615_POS	0.503687	1.95168
1553.62	[M+NH4]+	1553.39	1535.35	-0.234566	TMM (methoxy-MA,C82)	C94H182O14	Fatty Acyls (FA)	Trehalose Monomycolates (TMM) [FA0116z]	Trehalose Monomycolates (TMM) [FA0116z]	M1554T1757_POS	0.517859	1.95108
1497.56	[M+NH4]+	1497.32	1479.29	-0.234566	TMM (methoxy-MA,C78)	C90H174O14	Fatty Acyls (FA)	Trehalose Monomycolates (TMM) [FA0116z]	Trehalose Monomycolates (TMM) [FA0116z]	M1498T1774_POS	0.507486	1.94981
1469.52	[M+NH4]+	1469.29	1451.26	-0.222966	TMM (methoxy-MA,C76)	C88H170O14	Fatty Acyls (FA)	Trehalose Monomycolates (TMM) [FA0116z]	Trehalose Monomycolates (TMM) [FA0116z]	M1470T1740_POS	0.564796	1.94953
1455.51	[M+NH4]+	1455.28	1437.24	-0.234516	TMM (methoxy-MA,C75)	C87H168O14	Fatty Acyls (FA)	Trehalose Monomycolates (TMM) [FA0116z]	Trehalose Monomycolates (TMM) [FA0116z]	M1456T1755_POS	0.517508	1.94801
1582.66	[M+Na]+	1582.38	1559.39	-0.277786	TMM (Alpha-MA,C85)	C97H186O13	Fatty Acyls (FA)	Trehalose Monomycolates (TMM) [FA0116z]	Trehalose Monomycolates (TMM) [FA0116z]	M1583T1774_POS	0.469439	1.94703
1523.57	[M+NH4]+	1523.34	1505.31	-0.233716	TMM (keto-MA,C80)	C92H176O14	Fatty Acyls (FA)	Trehalose Monomycolates (TMM) [FA0116z]	Trehalose Monomycolates (TMM) [FA0116z]	M1524T1707_POS	0.531515	1.9469
1523.57	[M+NH4]+	1523.38	1505.34	-0.197331	TMM (Alpha-MA (monoenoic or monocyclopropanoic),C81)	C93H180O13	Fatty Acyls (FA)	Trehalose Monomycolates (TMM) [FA0116z]	Trehalose Monomycolates (TMM) [FA0116z]	M1524T1707_POS	0.531515	1.9469
1442.49	[M+Na]+	1442.22	1419.23	-0.268986	TMM (Alpha-MA,C75)	C87H166O13	Fatty Acyls (FA)	Trehalose Monomycolates (TMM) [FA0116z]	Trehalose Monomycolates (TMM) [FA0116z]	M1442T1692_POS	0.587447	1.94646
1470.53	[M+Na]+	1470.25	1447.26	-0.277186	TMM (Alpha-MA,C77)	C89H170O13	Fatty Acyls (FA)	Trehalose Monomycolates (TMM) [FA0116z]	Trehalose Monomycolates (TMM) [FA0116z]	M1471T1757_POS	0.531017	1.94639
1458.52	[M+Na]+	1458.22	1435.23	-0.304871	TMM (keto-MA,C75)	C87H166O14	Fatty Acyls (FA)	Trehalose Monomycolates (TMM) [FA0116z]	Trehalose Monomycolates (TMM) [FA0116z]	M1459T1755_POS	0.513227	1.9458
1458.52	[M+Na]+	1458.25	1435.26	-0.268486	TMM (Alpha-MA (monoenoic or monocyclopropanoic),C76)	C88H170O13	Fatty Acyls (FA)	Trehalose Monomycolates (TMM) [FA0116z]	Trehalose Monomycolates (TMM) [FA0116z]	M1459T1755_POS	0.513227	1.9458
1425.46	[M+NH4]+	1425.27	1407.23	-0.193981	TMM (Alpha-MA (monoenoic or monocyclopropanoic),C74)	C86H166O13	Fatty Acyls (FA)	Trehalose Monomycolates (TMM) [FA0116z]	Trehalose Monomycolates (TMM) [FA0116z]	M1425T1664_POS	0.575531	1.94502
1526.56	[M+Na]+	1526.32	1503.33	-0.242186	TMM (Alpha-MA,C81)	C93H178O13	Fatty Acyls (FA)	Trehalose Monomycolates (TMM) [FA0116z]	Trehalose Monomycolates (TMM) [FA0116z]	M1527T1695_POS	0.109665	1.94419
1554.63	[M+Na]+	1554.35	1531.36	-0.277386	TMM (Alpha-MA,C83)	C95H182O13	Fatty Acyls (FA)	Trehalose Monomycolates (TMM) [FA0116z]	Trehalose Monomycolates (TMM) [FA0116z]	M1555T1759_POS	0.501196	1.94333
1486.55	[M+Na]+	1486.25	1463.26	-0.305171	TMM (keto-MA,C77)	C89H170O14	Fatty Acyls (FA)	Trehalose Monomycolates (TMM) [FA0116z]	Trehalose Monomycolates (TMM) [FA0116z]	M1487T1735_POS	0.468834	1.94307
1486.55	[M+Na]+	1486.29	1463.3	-0.268786	TMM (Alpha-MA (monoenoic or monocyclopropanoic),C78)	C90H174O13	Fatty Acyls (FA)	Trehalose Monomycolates (TMM) [FA0116z]	Trehalose Monomycolates (TMM) [FA0116z]	M1487T1735_POS	0.468834	1.94307
1453.49	[M+NH4]+	1453.26	1435.23	-0.232366	TMM (keto-MA,C75)	C87H166O14	Fatty Acyls (FA)	Trehalose Monomycolates (TMM) [FA0116z]	Trehalose Monomycolates (TMM) [FA0116z]	M1453T1708_POS	0.551057	1.94086
1453.49	[M+NH4]+	1453.3	1435.26	-0.195981	TMM (Alpha-MA (monoenoic or monocyclopropanoic),C76)	C88H170O13	Fatty Acyls (FA)	Trehalose Monomycolates (TMM) [FA0116z]	Trehalose Monomycolates (TMM) [FA0116z]	M1453T1708_POS	0.551057	1.94086
1437.46	[M+NH4]+	1437.27	1419.23	-0.190481	TMM (Alpha-MA,C75)	C87H166O13	Fatty Acyls (FA)	Trehalose Monomycolates (TMM) [FA0116z]	Trehalose Monomycolates (TMM) [FA0116z]	M1437T1637_POS	0.557024	1.93878
1467.51	[M+NH4]+	1467.28	1449.24	-0.232816	TMM (keto-MA,C76)	C88H168O14	Fatty Acyls (FA)	Trehalose Monomycolates (TMM) [FA0116z]	Trehalose Monomycolates (TMM) [FA0116z]	M1468T1705_POS	0.558466	1.93859
1467.51	[M+NH4]+	1467.31	1449.28	-0.196431	TMM (Alpha-MA (monoenoic or monocyclopropanoic),C77)	C89H172O13	Fatty Acyls (FA)	Trehalose Monomycolates (TMM) [FA0116z]	Trehalose Monomycolates (TMM) [FA0116z]	M1468T1705_POS	0.558466	1.93859
1493.53	[M+NH4]+	1493.33	1475.3	-0.197681	TMM (Alpha-MA,C79)	C91H174O13	Fatty Acyls (FA)	Trehalose Monomycolates (TMM) [FA0116z]	Trehalose Monomycolates (TMM) [FA0116z]	M1494T1702_POS	0.574417	1.93754
1451.47	[M+NH4]+	1451.28	1433.25	-0.191431	TMM (Alpha-MA,C76)	C88H168O13	Fatty Acyls (FA)	Trehalose Monomycolates (TMM) [FA0116z]	Trehalose Monomycolates (TMM) [FA0116z]	M1451T1648_POS	0.530595	1.93472
1504.52	[M+H]+	1504.33	1503.33	-0.18723	TMM (Alpha-MA,C81)	C93H178O13	Fatty Acyls (FA)	Trehalose Monomycolates (TMM) [FA0116z]	Trehalose Monomycolates (TMM) [FA0116z]	M1505T1774_POS	0.541206	1.93457
1430.49	[M+Na]+	1430.22	1407.23	-0.268286	TMM (Alpha-MA (monoenoic or monocyclopropanoic),C74)	C86H166O13	Fatty Acyls (FA)	Trehalose Monomycolates (TMM) [FA0116z]	Trehalose Monomycolates (TMM) [FA0116z]	M1430T1705_POS	0.550871	1.93434
1423.45	[M+NH4]+	1423.25	1405.22	-0.197731	TMM (Alpha-MA,C74)	C86H164O13	Fatty Acyls (FA)	Trehalose Monomycolates (TMM) [FA0116z]	Trehalose Monomycolates (TMM) [FA0116z]	M1423T1704_POS	0.516605	1.93423
1483.51	[M+NH4]+	1483.31	1465.27	-0.204316	TMM (methoxy-MA,C77)	C89H172O14	Fatty Acyls (FA)	Trehalose Monomycolates (TMM) [FA0116z]	Trehalose Monomycolates (TMM) [FA0116z]	M1484T1677_POS	0.410223	1.9339
1495.54	[M+NH4]+	1495.31	1477.27	-0.233616	TMM (keto-MA,C78)	C90H172O14	Fatty Acyls (FA)	Trehalose Monomycolates (TMM) [FA0116z]	Trehalose Monomycolates (TMM) [FA0116z]	M1496T1719_POS	0.60841	1.93335
1495.54	[M+NH4]+	1495.35	1477.31	-0.197231	TMM (Alpha-MA (monoenoic or monocyclopropanoic),C79)	C91H176O13	Fatty Acyls (FA)	Trehalose Monomycolates (TMM) [FA0116z]	Trehalose Monomycolates (TMM) [FA0116z]	M1496T1719_POS	0.60841	1.93335
1428.4	[M+Na]+	1428.21	1405.22	-0.197336	TMM (Alpha-MA,C74)	C86H164O13	Fatty Acyls (FA)	Trehalose Monomycolates (TMM) [FA0116z]	Trehalose Monomycolates (TMM) [FA0116z]	M1428T1704_POS	0.573398	1.9321
1437.46	[M+NH4]+	1437.27	1419.23	-0.195881	TMM (Alpha-MA,C75)	C87H166O13	Fatty Acyls (FA)	Trehalose Monomycolates (TMM) [FA0116z]	Trehalose Monomycolates (TMM) [FA0116z]	M1437T1675_POS	0.574259	1.93121
1512.57	[M+Na]+	1512.3	1489.31	-0.268036	TMM (Alpha-MA,C80)	C92H176O13	Fatty Acyls (FA)	Trehalose Monomycolates (TMM) [FA0116z]	Trehalose Monomycolates (TMM) [FA0116z]	M1513T1706_POS	0.541457	1.93019
1540.61	[M+Na]+	1540.33	1517.34	-0.277236	TMM (Alpha-MA,C82)	C94H180O13	Fatty Acyls (FA)	Trehalose Monomycolates (TMM) [FA0116z]	Trehalose Monomycolates (TMM) [FA0116z]	M1541T1756_POS	0.554792	1.92857
1490.5	[M+H]+	1490.32	1489.31	-0.18068	TMM (Alpha-MA,C80)	C92H176O13	Fatty Acyls (FA)	Trehalose Monomycolates (TMM) [FA0116z]	Trehalose Monomycolates (TMM) [FA0116z]	M1490T1671_POS	0.35093	1.92779
1408.42	[M+H]+	1408.24	1407.23	-0.17953	TMM (Alpha-MA (monoenoic or monocyclopropanoic),C74)	C86H166O13	Fatty Acyls (FA)	Trehalose Monomycolates (TMM) [FA0116z]	Trehalose Monomycolates (TMM) [FA0116z]	M1408T1662_POS	0.566031	1.92755
1526.59	[M+Na]+	1526.32	1503.33	-0.277186	TMM (Alpha-MA,C81)	C93H178O13	Fatty Acyls (FA)	Trehalose Monomycolates (TMM) [FA0116z]	Trehalose Monomycolates (TMM) [FA0116z]	M1527T1753_POS	0.528423	1.92539
1452.47	[M+H]+	1452.27	1451.26	-0.207915	TMM (methoxy-MA,C76)	C88H170O14	Fatty Acyls (FA)	Trehalose Monomycolates (TMM) [FA0116z]	Trehalose Monomycolates (TMM) [FA0116z]	M1452T1703_POS	0.567793	1.92471
1536.58	[M+H]+	1536.36	1535.35	-0.217615	TMM (methoxy-MA,C82)	C94H182O14	Fatty Acyls (FA)	Trehalose Monomycolates (TMM) [FA0116z]	Trehalose Monomycolates (TMM) [FA0116z]	M1537T1718_POS	0.599241	1.92317
1511.57	[M+NH4]+	1511.34	1493.31	-0.225316	TMM (methoxy-MA,C79)	C91H176O14	Fatty Acyls (FA)	Trehalose Monomycolates (TMM) [FA0116z]	Trehalose Monomycolates (TMM) [FA0116z]	M1512T1706_POS	0.619991	1.9226
1462.47	[M+H]+	1462.29	1461.28	-0.18718	TMM (Alpha-MA,C78)	C90H172O13	Fatty Acyls (FA)	Trehalose Monomycolates (TMM) [FA0116z]	Trehalose Monomycolates (TMM) [FA0116z]	M1462T1754_POS	0.576765	1.92032
1512.58	[M+Na]+	1512.3	1489.31	-0.277236	TMM (Alpha-MA,C80)	C92H176O13	Fatty Acyls (FA)	Trehalose Monomycolates (TMM) [FA0116z]	Trehalose Monomycolates (TMM) [FA0116z]	M1513T1740_POS	0.565192	1.9189
1522.56	[M+H]+	1522.35	1521.34	-0.217065	TMM (methoxy-MA,C81)	C93H180O14	Fatty Acyls (FA)	Trehalose Monomycolates (TMM) [FA0116z]	Trehalose Monomycolates (TMM) [FA0116z]	M1523T1717_POS	0.579271	1.91815
1453.5	[M+NH4]+	1453.26	1435.23	-0.234066	TMM (keto-MA,C75)	C87H166O14	Fatty Acyls (FA)	Trehalose Monomycolates (TMM) [FA0116z]	Trehalose Monomycolates (TMM) [FA0116z]	M1453T1735_POS	0.552427	1.91766
1453.5	[M+NH4]+	1453.3	1435.26	-0.197681	TMM (Alpha-MA (monoenoic or monocyclopropanoic),C76)	C88H170O13	Fatty Acyls (FA)	Trehalose Monomycolates (TMM) [FA0116z]	Trehalose Monomycolates (TMM) [FA0116z]	M1453T1735_POS	0.552427	1.91766
1472.54	[M+Na]+	1472.23	1449.24	-0.304721	TMM (keto-MA,C76)	C88H168O14	Fatty Acyls (FA)	Trehalose Monomycolates (TMM) [FA0116z]	Trehalose Monomycolates (TMM) [FA0116z]	M1473T1756_POS	0.485579	1.91729
1472.54	[M+Na]+	1472.27	1449.28	-0.268336	TMM (Alpha-MA (monoenoic or monocyclopropanoic),C77)	C89H172O13	Fatty Acyls (FA)	Trehalose Monomycolates (TMM) [FA0116z]	Trehalose Monomycolates (TMM) [FA0116z]	M1473T1756_POS	0.485579	1.91729
1479.51	[M+NH4]+	1479.31	1461.28	-0.190831	TMM (Alpha-MA,C78)	C90H172O13	Fatty Acyls (FA)	Trehalose Monomycolates (TMM) [FA0116z]	Trehalose Monomycolates (TMM) [FA0116z]	M1480T1662_POS	0.583331	1.91599
1523.58	[M+NH4]+	1523.34	1505.31	-0.234916	TMM (keto-MA,C80)	C92H176O14	Fatty Acyls (FA)	Trehalose Monomycolates (TMM) [FA0116z]	Trehalose Monomycolates (TMM) [FA0116z]	M1524T1735_POS	0.625239	1.91555
1523.58	[M+NH4]+	1523.38	1505.34	-0.198531	TMM (Alpha-MA (monoenoic or monocyclopropanoic),C81)	C93H180O13	Fatty Acyls (FA)	Trehalose Monomycolates (TMM) [FA0116z]	Trehalose Monomycolates (TMM) [FA0116z]	M1524T1735_POS	0.625239	1.91555
1406.41	[M+H]+	1406.23	1405.22	-0.18118	TMM (Alpha-MA,C74)	C86H164O13	Fatty Acyls (FA)	Trehalose Monomycolates (TMM) [FA0116z]	Trehalose Monomycolates (TMM) [FA0116z]	M1406T1632_POS	0.523678	1.91208
1511.57	[M+NH4]+	1511.34	1493.31	-0.232516	TMM (methoxy-MA,C79)	C91H176O14	Fatty Acyls (FA)	Trehalose Monomycolates (TMM) [FA0116z]	Trehalose Monomycolates (TMM) [FA0116z]	M1512T1778_POS	0.307873	1.91188
1437.46	[M+NH4]+	1437.27	1419.23	-0.193681	TMM (Alpha-MA,C75)	C87H166O13	Fatty Acyls (FA)	Trehalose Monomycolates (TMM) [FA0116z]	Trehalose Monomycolates (TMM) [FA0116z]	M1437T1704_POS	0.539583	1.91163
1509.56	[M+NH4]+	1509.32	1491.29	-0.232866	TMM (keto-MA,C79)	C91H174O14	Fatty Acyls (FA)	Trehalose Monomycolates (TMM) [FA0116z]	Trehalose Monomycolates (TMM) [FA0116z]	M1510T1721_POS	0.616172	1.91162
1509.56	[M+NH4]+	1509.36	1491.33	-0.196481	TMM (Alpha-MA (monoenoic or monocyclopropanoic),C80)	C92H178O13	Fatty Acyls (FA)	Trehalose Monomycolates (TMM) [FA0116z]	Trehalose Monomycolates (TMM) [FA0116z]	M1510T1721_POS	0.616172	1.91162
1406.4	[M+H]+	1406.23	1405.22	-0.17748	TMM (Alpha-MA,C74)	C86H164O13	Fatty Acyls (FA)	Trehalose Monomycolates (TMM) [FA0116z]	Trehalose Monomycolates (TMM) [FA0116z]	M1406T1646_POS	0.502859	1.91032
1456.51	[M+Na]+	1456.24	1433.25	-0.268536	TMM (Alpha-MA,C76)	C88H168O13	Fatty Acyls (FA)	Trehalose Monomycolates (TMM) [FA0116z]	Trehalose Monomycolates (TMM) [FA0116z]	M1457T1692_POS	0.592111	1.90794
1460.47	[M+Na]+	1460.23	1437.24	-0.233221	TMM (methoxy-MA,C75)	C87H168O14	Fatty Acyls (FA)	Trehalose Monomycolates (TMM) [FA0116z]	Trehalose Monomycolates (TMM) [FA0116z]	M1460T1754_2_POS	0.628527	1.90585
1521.56	[M+NH4]+	1521.36	1503.33	-0.197381	TMM (Alpha-MA,C81)	C93H178O13	Fatty Acyls (FA)	Trehalose Monomycolates (TMM) [FA0116z]	Trehalose Monomycolates (TMM) [FA0116z]	M1522T1717_POS	0.513577	1.90511
1451.48	[M+NH4]+	1451.28	1433.25	-0.195331	TMM (Alpha-MA,C76)	C88H168O13	Fatty Acyls (FA)	Trehalose Monomycolates (TMM) [FA0116z]	Trehalose Monomycolates (TMM) [FA0116z]	M1451T1662_POS	0.596296	1.90104
1498.56	[M+Na]+	1498.29	1475.3	-0.277486	TMM (Alpha-MA,C79)	C91H174O13	Fatty Acyls (FA)	Trehalose Monomycolates (TMM) [FA0116z]	Trehalose Monomycolates (TMM) [FA0116z]	M1499T1774_POS	0.509619	1.901
1495.54	[M+NH4]+	1495.31	1477.27	-0.226516	TMM (keto-MA,C78)	C90H172O14	Fatty Acyls (FA)	Trehalose Monomycolates (TMM) [FA0116z]	Trehalose Monomycolates (TMM) [FA0116z]	M1496T1736_POS	0.540081	1.89805
1495.54	[M+NH4]+	1495.35	1477.31	-0.190131	TMM (Alpha-MA (monoenoic or monocyclopropanoic),C79)	C91H176O13	Fatty Acyls (FA)	Trehalose Monomycolates (TMM) [FA0116z]	Trehalose Monomycolates (TMM) [FA0116z]	M1496T1736_POS	0.540081	1.89805
1467.51	[M+NH4]+	1467.28	1449.24	-0.233616	TMM (keto-MA,C76)	C88H168O14	Fatty Acyls (FA)	Trehalose Monomycolates (TMM) [FA0116z]	Trehalose Monomycolates (TMM) [FA0116z]	M1468T1737_POS	0.537817	1.8963
1467.51	[M+NH4]+	1467.31	1449.28	-0.197231	TMM (Alpha-MA (monoenoic or monocyclopropanoic),C77)	C89H172O13	Fatty Acyls (FA)	Trehalose Monomycolates (TMM) [FA0116z]	Trehalose Monomycolates (TMM) [FA0116z]	M1468T1737_POS	0.537817	1.8963
1568.64	[M+Na]+	1568.36	1545.37	-0.277536	TMM (Alpha-MA,C84)	C96H184O13	Fatty Acyls (FA)	Trehalose Monomycolates (TMM) [FA0116z]	Trehalose Monomycolates (TMM) [FA0116z]	M1569T1771_POS	0.527876	1.89604
1423.45	[M+NH4]+	1423.25	1405.22	-0.196131	TMM (Alpha-MA,C74)	C86H164O13	Fatty Acyls (FA)	Trehalose Monomycolates (TMM) [FA0116z]	Trehalose Monomycolates (TMM) [FA0116z]	M1423T1651_POS	0.638385	1.89588
1474.48	[M+Na]+	1474.25	1451.26	-0.233171	TMM (methoxy-MA,C76)	C88H170O14	Fatty Acyls (FA)	Trehalose Monomycolates (TMM) [FA0116z]	Trehalose Monomycolates (TMM) [FA0116z]	M1474T1757_POS	0.633788	1.89238
1406.42	[M+H]+	1406.23	1405.22	-0.19248	TMM (Alpha-MA,C74)	C86H164O13	Fatty Acyls (FA)	Trehalose Monomycolates (TMM) [FA0116z]	Trehalose Monomycolates (TMM) [FA0116z]	M1406T1726_POS	0.526109	1.892
1535.57	[M+NH4]+	1535.38	1517.34	-0.197331	TMM (Alpha-MA,C82)	C94H180O13	Fatty Acyls (FA)	Trehalose Monomycolates (TMM) [FA0116z]	Trehalose Monomycolates (TMM) [FA0116z]	M1536T1718_POS	0.570231	1.88986
1567.64	[M+NH4]+	1567.4	1549.37	-0.234816	TMM (methoxy-MA,C83)	C95H184O14	Fatty Acyls (FA)	Trehalose Monomycolates (TMM) [FA0116z]	Trehalose Monomycolates (TMM) [FA0116z]	M1568T1773_POS	0.517928	1.88928
1451.47	[M+NH4]+	1451.28	1433.25	-0.186531	TMM (Alpha-MA,C76)	C88H168O13	Fatty Acyls (FA)	Trehalose Monomycolates (TMM) [FA0116z]	Trehalose Monomycolates (TMM) [FA0116z]	M1451T1702_POS	0.581509	1.88902
1581.65	[M+NH4]+	1581.42	1563.38	-0.234866	TMM (methoxy-MA,C84)	C96H186O14	Fatty Acyls (FA)	Trehalose Monomycolates (TMM) [FA0116z]	Trehalose Monomycolates (TMM) [FA0116z]	M1582T1774_POS	0.524657	1.88475
1453.47	[M+NH4]+	1453.26	1435.23	-0.203766	TMM (keto-MA,C75)	C87H166O14	Fatty Acyls (FA)	Trehalose Monomycolates (TMM) [FA0116z]	Trehalose Monomycolates (TMM) [FA0116z]	M1453T1648_POS	0.441213	1.88455
1453.47	[M+NH4]+	1453.3	1435.26	-0.167381	TMM (Alpha-MA (monoenoic or monocyclopropanoic),C76)	C88H170O13	Fatty Acyls (FA)	Trehalose Monomycolates (TMM) [FA0116z]	Trehalose Monomycolates (TMM) [FA0116z]	M1453T1648_POS	0.441213	1.88455
1481.52	[M+NH4]+	1481.29	1463.26	-0.225266	TMM (keto-MA,C77)	C89H170O14	Fatty Acyls (FA)	Trehalose Monomycolates (TMM) [FA0116z]	Trehalose Monomycolates (TMM) [FA0116z]	M1482T1675_POS	0.603193	1.88206
1481.52	[M+NH4]+	1481.33	1463.3	-0.188881	TMM (Alpha-MA (monoenoic or monocyclopropanoic),C78)	C90H174O13	Fatty Acyls (FA)	Trehalose Monomycolates (TMM) [FA0116z]	Trehalose Monomycolates (TMM) [FA0116z]	M1482T1675_POS	0.603193	1.88206
1464.48	[M+H]+	1464.27	1463.26	-0.213315	TMM (keto-MA,C77)	C89H170O14	Fatty Acyls (FA)	Trehalose Monomycolates (TMM) [FA0116z]	Trehalose Monomycolates (TMM) [FA0116z]	M1464T1704_POS	0.50422	1.87981
1464.48	[M+H]+	1464.3	1463.3	-0.17693	TMM (Alpha-MA (monoenoic or monocyclopropanoic),C78)	C90H174O13	Fatty Acyls (FA)	Trehalose Monomycolates (TMM) [FA0116z]	Trehalose Monomycolates (TMM) [FA0116z]	M1464T1704_POS	0.50422	1.87981
1458.52	[M+Na]+	1458.22	1435.23	-0.304771	TMM (keto-MA,C75)	C87H166O14	Fatty Acyls (FA)	Trehalose Monomycolates (TMM) [FA0116z]	Trehalose Monomycolates (TMM) [FA0116z]	M1459T1721_POS	0.566348	1.87635
1458.52	[M+Na]+	1458.25	1435.26	-0.268386	TMM (Alpha-MA (monoenoic or monocyclopropanoic),C76)	C88H170O13	Fatty Acyls (FA)	Trehalose Monomycolates (TMM) [FA0116z]	Trehalose Monomycolates (TMM) [FA0116z]	M1459T1721_POS	0.566348	1.87635
1424.45	[M+H]+	1424.24	1423.23	-0.210215	TMM (methoxy-MA,C74)	C86H166O14	Fatty Acyls (FA)	Trehalose Monomycolates (TMM) [FA0116z]	Trehalose Monomycolates (TMM) [FA0116z]	M1424T1689_POS	0.59634	1.87473
1481.52	[M+NH4]+	1481.29	1463.26	-0.231166	TMM (keto-MA,C77)	C89H170O14	Fatty Acyls (FA)	Trehalose Monomycolates (TMM) [FA0116z]	Trehalose Monomycolates (TMM) [FA0116z]	M1482T1707_POS	0.664882	1.87348
1481.52	[M+NH4]+	1481.33	1463.3	-0.194781	TMM (Alpha-MA (monoenoic or monocyclopropanoic),C78)	C90H174O13	Fatty Acyls (FA)	Trehalose Monomycolates (TMM) [FA0116z]	Trehalose Monomycolates (TMM) [FA0116z]	M1482T1707_POS	0.664882	1.87348
1465.5	[M+NH4]+	1465.3	1447.26	-0.198081	TMM (Alpha-MA,C77)	C89H170O13	Fatty Acyls (FA)	Trehalose Monomycolates (TMM) [FA0116z]	Trehalose Monomycolates (TMM) [FA0116z]	M1465T1720_POS	0.528445	1.87302
1458.52	[M+Na]+	1458.22	1435.23	-0.303971	TMM (keto-MA,C75)	C87H166O14	Fatty Acyls (FA)	Trehalose Monomycolates (TMM) [FA0116z]	Trehalose Monomycolates (TMM) [FA0116z]	M1459T1738_POS	0.429291	1.8726
1458.52	[M+Na]+	1458.25	1435.26	-0.267586	TMM (Alpha-MA (monoenoic or monocyclopropanoic),C76)	C88H170O13	Fatty Acyls (FA)	Trehalose Monomycolates (TMM) [FA0116z]	Trehalose Monomycolates (TMM) [FA0116z]	M1459T1738_POS	0.429291	1.8726
1495.35	[M+NH4]+	1495.31	1477.27	-0.037316	TMM (keto-MA,C78)	C90H172O14	Fatty Acyls (FA)	Trehalose Monomycolates (TMM) [FA0116z]	Trehalose Monomycolates (TMM) [FA0116z]	M1495T1617_POS	2.85171	1.87209
1495.35	[M+NH4]+	1495.35	1477.31	-0.000931	TMM (Alpha-MA (monoenoic or monocyclopropanoic),C79)	C91H176O13	Fatty Acyls (FA)	Trehalose Monomycolates (TMM) [FA0116z]	Trehalose Monomycolates (TMM) [FA0116z]	M1495T1617_POS	2.85171	1.87209
1425.46	[M+NH4]+	1425.27	1407.23	-0.189481	TMM (Alpha-MA (monoenoic or monocyclopropanoic),C74)	C86H166O13	Fatty Acyls (FA)	Trehalose Monomycolates (TMM) [FA0116z]	Trehalose Monomycolates (TMM) [FA0116z]	M1425T1651_POS	0.597536	1.87207
1497.55	[M+NH4]+	1497.32	1479.29	-0.220466	TMM (methoxy-MA,C78)	C90H174O14	Fatty Acyls (FA)	Trehalose Monomycolates (TMM) [FA0116z]	Trehalose Monomycolates (TMM) [FA0116z]	M1498T1756_POS	0.570453	1.87135
1467.32	[M+NH4]+	1467.28	1449.24	-0.037316	TMM (keto-MA,C76)	C88H168O14	Fatty Acyls (FA)	Trehalose Monomycolates (TMM) [FA0116z]	Trehalose Monomycolates (TMM) [FA0116z]	M1467T1604_POS	2.24801	1.87014
1467.32	[M+NH4]+	1467.31	1449.28	-0.000931	TMM (Alpha-MA (monoenoic or monocyclopropanoic),C77)	C89H172O13	Fatty Acyls (FA)	Trehalose Monomycolates (TMM) [FA0116z]	Trehalose Monomycolates (TMM) [FA0116z]	M1467T1604_POS	2.24801	1.87014
1506.53	[M+H]+	1506.31	1505.31	-0.216465	TMM (keto-MA,C80)	C92H176O14	Fatty Acyls (FA)	Trehalose Monomycolates (TMM) [FA0116z]	Trehalose Monomycolates (TMM) [FA0116z]	M1507T1675_POS	0.529296	1.86907
1506.53	[M+H]+	1506.35	1505.34	-0.18008	TMM (Alpha-MA (monoenoic or monocyclopropanoic),C81)	C93H180O13	Fatty Acyls (FA)	Trehalose Monomycolates (TMM) [FA0116z]	Trehalose Monomycolates (TMM) [FA0116z]	M1507T1675_POS	0.529296	1.86907
1522.56	[M+H]+	1522.35	1521.34	-0.216565	TMM (methoxy-MA,C81)	C93H180O14	Fatty Acyls (FA)	Trehalose Monomycolates (TMM) [FA0116z]	Trehalose Monomycolates (TMM) [FA0116z]	M1523T1689_POS	0.471649	1.86837
1450.47	[M+H]+	1450.25	1449.24	-0.215365	TMM (keto-MA,C76)	C88H168O14	Fatty Acyls (FA)	Trehalose Monomycolates (TMM) [FA0116z]	Trehalose Monomycolates (TMM) [FA0116z]	M1450T1676_POS	0.53906	1.86837
1450.47	[M+H]+	1450.29	1449.28	-0.17898	TMM (Alpha-MA (monoenoic or monocyclopropanoic),C77)	C89H172O13	Fatty Acyls (FA)	Trehalose Monomycolates (TMM) [FA0116z]	Trehalose Monomycolates (TMM) [FA0116z]	M1450T1676_POS	0.53906	1.86837
1467.51	[M+NH4]+	1467.28	1449.24	-0.232116	TMM (keto-MA,C76)	C88H168O14	Fatty Acyls (FA)	Trehalose Monomycolates (TMM) [FA0116z]	Trehalose Monomycolates (TMM) [FA0116z]	M1468T1690_POS	0.589141	1.86676
1467.51	[M+NH4]+	1467.31	1449.28	-0.195731	TMM (Alpha-MA (monoenoic or monocyclopropanoic),C77)	C89H172O13	Fatty Acyls (FA)	Trehalose Monomycolates (TMM) [FA0116z]	Trehalose Monomycolates (TMM) [FA0116z]	M1468T1690_POS	0.589141	1.86676
1420.42	[M+H]+	1420.24	1419.23	-0.17703	TMM (Alpha-MA,C75)	C87H166O13	Fatty Acyls (FA)	Trehalose Monomycolates (TMM) [FA0116z]	Trehalose Monomycolates (TMM) [FA0116z]	M1420T1671_POS	0.350129	1.86658
1512.54	[M+Na]+	1512.3	1489.31	-0.243236	TMM (Alpha-MA,C80)	C92H176O13	Fatty Acyls (FA)	Trehalose Monomycolates (TMM) [FA0116z]	Trehalose Monomycolates (TMM) [FA0116z]	M1513T1691_POS	0.353607	1.86555
1465.49	[M+NH4]+	1465.3	1447.26	-0.189481	TMM (Alpha-MA,C77)	C89H170O13	Fatty Acyls (FA)	Trehalose Monomycolates (TMM) [FA0116z]	Trehalose Monomycolates (TMM) [FA0116z]	M1465T1704_POS	0.524188	1.8636
1488.5	[M+Na]+	1488.26	1465.27	-0.234221	TMM (methoxy-MA,C77)	C89H172O14	Fatty Acyls (FA)	Trehalose Monomycolates (TMM) [FA0116z]	Trehalose Monomycolates (TMM) [FA0116z]	M1488T1764_POS	0.265478	1.85982
1422.43	[M+H]+	1422.22	1421.21	-0.212565	TMM (keto-MA,C74)	C86H164O14	Fatty Acyls (FA)	Trehalose Monomycolates (TMM) [FA0116z]	Trehalose Monomycolates (TMM) [FA0116z]	M1422T1737_POS	0.38887	1.85281
1422.43	[M+H]+	1422.26	1421.25	-0.17618	TMM (Alpha-MA (monoenoic or monocyclopropanoic),C75)	C87H168O13	Fatty Acyls (FA)	Trehalose Monomycolates (TMM) [FA0116z]	Trehalose Monomycolates (TMM) [FA0116z]	M1422T1737_POS	0.38887	1.85281
1483.54	[M+NH4]+	1483.31	1465.27	-0.233716	TMM (methoxy-MA,C77)	C89H172O14	Fatty Acyls (FA)	Trehalose Monomycolates (TMM) [FA0116z]	Trehalose Monomycolates (TMM) [FA0116z]	M1484T1737_POS	0.556466	1.85166
1434.45	[M+H]+	1434.26	1433.25	-0.19238	TMM (Alpha-MA,C76)	C88H168O13	Fatty Acyls (FA)	Trehalose Monomycolates (TMM) [FA0116z]	Trehalose Monomycolates (TMM) [FA0116z]	M1434T1739_POS	0.65106	1.85106
1455.51	[M+NH4]+	1455.28	1437.24	-0.233516	TMM (methoxy-MA,C75)	C87H168O14	Fatty Acyls (FA)	Trehalose Monomycolates (TMM) [FA0116z]	Trehalose Monomycolates (TMM) [FA0116z]	M1456T1721_POS	0.484679	1.85099
1446.45	[M+Na]+	1446.22	1423.23	-0.232571	TMM (methoxy-MA,C74)	C86H166O14	Fatty Acyls (FA)	Trehalose Monomycolates (TMM) [FA0116z]	Trehalose Monomycolates (TMM) [FA0116z]	M1446T1743_2_POS	0.559473	1.84539
1495.54	[M+NH4]+	1495.31	1477.27	-0.234016	TMM (keto-MA,C78)	C90H172O14	Fatty Acyls (FA)	Trehalose Monomycolates (TMM) [FA0116z]	Trehalose Monomycolates (TMM) [FA0116z]	M1496T1753_POS	0.573995	1.84529
1495.54	[M+NH4]+	1495.35	1477.31	-0.197631	TMM (Alpha-MA (monoenoic or monocyclopropanoic),C79)	C91H176O13	Fatty Acyls (FA)	Trehalose Monomycolates (TMM) [FA0116z]	Trehalose Monomycolates (TMM) [FA0116z]	M1496T1753_POS	0.573995	1.84529
1526.58	[M+Na]+	1526.32	1503.33	-0.267986	TMM (Alpha-MA,C81)	C93H178O13	Fatty Acyls (FA)	Trehalose Monomycolates (TMM) [FA0116z]	Trehalose Monomycolates (TMM) [FA0116z]	M1527T1707_POS	0.576177	1.83901
1456.51	[M+Na]+	1456.24	1433.25	-0.276536	TMM (Alpha-MA,C76)	C88H168O13	Fatty Acyls (FA)	Trehalose Monomycolates (TMM) [FA0116z]	Trehalose Monomycolates (TMM) [FA0116z]	M1457T1720_POS	0.537166	1.83831
1514.59	[M+Na]+	1514.28	1491.29	-0.305471	TMM (keto-MA,C79)	C91H174O14	Fatty Acyls (FA)	Trehalose Monomycolates (TMM) [FA0116z]	Trehalose Monomycolates (TMM) [FA0116z]	M1515T1740_POS	0.540764	1.83721
1514.59	[M+Na]+	1514.32	1491.33	-0.269086	TMM (Alpha-MA (monoenoic or monocyclopropanoic),C80)	C92H178O13	Fatty Acyls (FA)	Trehalose Monomycolates (TMM) [FA0116z]	Trehalose Monomycolates (TMM) [FA0116z]	M1515T1740_POS	0.540764	1.83721
1422.44	[M+H]+	1422.22	1421.21	-0.215565	TMM (keto-MA,C74)	C86H164O14	Fatty Acyls (FA)	Trehalose Monomycolates (TMM) [FA0116z]	Trehalose Monomycolates (TMM) [FA0116z]	M1422T1666_POS	0.493206	1.83242
1422.44	[M+H]+	1422.26	1421.25	-0.17918	TMM (Alpha-MA (monoenoic or monocyclopropanoic),C75)	C87H168O13	Fatty Acyls (FA)	Trehalose Monomycolates (TMM) [FA0116z]	Trehalose Monomycolates (TMM) [FA0116z]	M1422T1666_POS	0.493206	1.83242
1551.6	[M+NH4]+	1551.37	1533.34	-0.233016	TMM (keto-MA,C82)	C94H180O14	Fatty Acyls (FA)	Trehalose Monomycolates (TMM) [FA0116z]	Trehalose Monomycolates (TMM) [FA0116z]	M1552T1722_POS	0.544025	1.83235
1551.6	[M+NH4]+	1551.41	1533.37	-0.196631	TMM (Alpha-MA (monoenoic or monocyclopropanoic),C83)	C95H184O13	Fatty Acyls (FA)	Trehalose Monomycolates (TMM) [FA0116z]	Trehalose Monomycolates (TMM) [FA0116z]	M1552T1722_POS	0.544025	1.83235
1494.53	[M+H]+	1494.31	1493.31	-0.213365	TMM (methoxy-MA,C79)	C91H176O14	Fatty Acyls (FA)	Trehalose Monomycolates (TMM) [FA0116z]	Trehalose Monomycolates (TMM) [FA0116z]	M1495T1734_POS	0.52319	1.82929
1609.44	[M+NH4]+	1609.45	1591.42	0.008734	TMM (methoxy-MA,C86)	C98H190O14	Fatty Acyls (FA)	Trehalose Monomycolates (TMM) [FA0116z]	Trehalose Monomycolates (TMM) [FA0116z]	M1609T1573_POS	1.76827	1.82814
1525.58	[M+NH4]+	1525.36	1507.32	-0.225266	TMM (methoxy-MA,C80)	C92H178O14	Fatty Acyls (FA)	Trehalose Monomycolates (TMM) [FA0116z]	Trehalose Monomycolates (TMM) [FA0116z]	M1526T1707_POS	0.587627	1.82703
1507.54	[M+NH4]+	1507.35	1489.31	-0.194431	TMM (Alpha-MA,C80)	C92H176O13	Fatty Acyls (FA)	Trehalose Monomycolates (TMM) [FA0116z]	Trehalose Monomycolates (TMM) [FA0116z]	M1508T1687_POS	0.629164	1.81896
1495.53	[M+NH4]+	1495.31	1477.27	-0.222516	TMM (keto-MA,C78)	C90H172O14	Fatty Acyls (FA)	Trehalose Monomycolates (TMM) [FA0116z]	Trehalose Monomycolates (TMM) [FA0116z]	M1496T1676_POS	0.564324	1.81711
1495.53	[M+NH4]+	1495.35	1477.31	-0.186131	TMM (Alpha-MA (monoenoic or monocyclopropanoic),C79)	C91H176O13	Fatty Acyls (FA)	Trehalose Monomycolates (TMM) [FA0116z]	Trehalose Monomycolates (TMM) [FA0116z]	M1496T1676_POS	0.564324	1.81711
1470.52	[M+Na]+	1470.25	1447.26	-0.267986	TMM (Alpha-MA,C77)	C89H170O13	Fatty Acyls (FA)	Trehalose Monomycolates (TMM) [FA0116z]	Trehalose Monomycolates (TMM) [FA0116z]	M1471T1690_POS	0.468225	1.81658
1455.51	[M+NH4]+	1455.28	1437.24	-0.228716	TMM (methoxy-MA,C75)	C87H168O14	Fatty Acyls (FA)	Trehalose Monomycolates (TMM) [FA0116z]	Trehalose Monomycolates (TMM) [FA0116z]	M1456T1708_POS	0.570421	1.81466
1480.51	[M+H]+	1480.3	1479.29	-0.211615	TMM (methoxy-MA,C78)	C90H174O14	Fatty Acyls (FA)	Trehalose Monomycolates (TMM) [FA0116z]	Trehalose Monomycolates (TMM) [FA0116z]	M1481T1662_POS	0.591844	1.81212
1425.46	[M+NH4]+	1425.27	1407.23	-0.192181	TMM (Alpha-MA (monoenoic or monocyclopropanoic),C74)	C86H166O13	Fatty Acyls (FA)	Trehalose Monomycolates (TMM) [FA0116z]	Trehalose Monomycolates (TMM) [FA0116z]	M1425T1703_POS	0.451055	1.81041
1521.56	[M+NH4]+	1521.36	1503.33	-0.195481	TMM (Alpha-MA,C81)	C93H178O13	Fatty Acyls (FA)	Trehalose Monomycolates (TMM) [FA0116z]	Trehalose Monomycolates (TMM) [FA0116z]	M1522T1689_POS	0.582176	1.80859
1570.65	[M+Na]+	1570.34	1547.35	-0.304471	TMM (keto-MA,C83)	C95H182O14	Fatty Acyls (FA)	Trehalose Monomycolates (TMM) [FA0116z]	Trehalose Monomycolates (TMM) [FA0116z]	M1571T1774_POS	0.418816	1.80548
1570.65	[M+Na]+	1570.38	1547.39	-0.268086	TMM (Alpha-MA (monoenoic or monocyclopropanoic),C84)	C96H186O13	Fatty Acyls (FA)	Trehalose Monomycolates (TMM) [FA0116z]	Trehalose Monomycolates (TMM) [FA0116z]	M1571T1774_POS	0.418816	1.80548
1450.46	[M+H]+	1450.25	1449.24	-0.212165	TMM (keto-MA,C76)	C88H168O14	Fatty Acyls (FA)	Trehalose Monomycolates (TMM) [FA0116z]	Trehalose Monomycolates (TMM) [FA0116z]	M1450T1702_POS	0.563821	1.80147
1450.46	[M+H]+	1450.29	1449.28	-0.17578	TMM (Alpha-MA (monoenoic or monocyclopropanoic),C77)	C89H172O13	Fatty Acyls (FA)	Trehalose Monomycolates (TMM) [FA0116z]	Trehalose Monomycolates (TMM) [FA0116z]	M1450T1702_POS	0.563821	1.80147
1430.42	[M+Na]+	1430.22	1407.23	-0.194586	TMM (Alpha-MA (monoenoic or monocyclopropanoic),C74)	C86H166O13	Fatty Acyls (FA)	Trehalose Monomycolates (TMM) [FA0116z]	Trehalose Monomycolates (TMM) [FA0116z]	M1430T1701_POS	0.472627	1.8003
1508.55	[M+H]+	1508.33	1507.32	-0.216215	TMM (methoxy-MA,C80)	C92H178O14	Fatty Acyls (FA)	Trehalose Monomycolates (TMM) [FA0116z]	Trehalose Monomycolates (TMM) [FA0116z]	M1509T1688_POS	0.633618	1.79979
1446.39	[M+Na]+	1446.22	1423.23	-0.169571	TMM (methoxy-MA,C74)	C86H166O14	Fatty Acyls (FA)	Trehalose Monomycolates (TMM) [FA0116z]	Trehalose Monomycolates (TMM) [FA0116z]	M1446T1590_POS	1.82772	1.7964
1523.38	[M+NH4]+	1523.34	1505.31	-0.035916	TMM (keto-MA,C80)	C92H176O14	Fatty Acyls (FA)	Trehalose Monomycolates (TMM) [FA0116z]	Trehalose Monomycolates (TMM) [FA0116z]	M1523T1629_POS	3.97143	1.79573
1523.38	[M+NH4]+	1523.38	1505.34	0.000469	TMM (Alpha-MA (monoenoic or monocyclopropanoic),C81)	C93H180O13	Fatty Acyls (FA)	Trehalose Monomycolates (TMM) [FA0116z]	Trehalose Monomycolates (TMM) [FA0116z]	M1523T1629_POS	3.97143	1.79573
1444.51	[M+Na]+	1444.2	1421.21	-0.306121	TMM (keto-MA,C74)	C86H164O14	Fatty Acyls (FA)	Trehalose Monomycolates (TMM) [FA0116z]	Trehalose Monomycolates (TMM) [FA0116z]	M1445T1716_POS	0.572013	1.78427
1444.51	[M+Na]+	1444.24	1421.25	-0.269736	TMM (Alpha-MA (monoenoic or monocyclopropanoic),C75)	C87H168O13	Fatty Acyls (FA)	Trehalose Monomycolates (TMM) [FA0116z]	Trehalose Monomycolates (TMM) [FA0116z]	M1445T1716_POS	0.572013	1.78427
1497.35	[M+NH4]+	1497.32	1479.29	-0.029266	TMM (methoxy-MA,C78)	C90H174O14	Fatty Acyls (FA)	Trehalose Monomycolates (TMM) [FA0116z]	Trehalose Monomycolates (TMM) [FA0116z]	M1497T1617_POS	4.72586	1.78125
1476.5	[M+H]+	1476.3	1475.3	-0.19263	TMM (Alpha-MA,C79)	C91H174O13	Fatty Acyls (FA)	Trehalose Monomycolates (TMM) [FA0116z]	Trehalose Monomycolates (TMM) [FA0116z]	M1476T1757_POS	0.621506	1.77804
1425.43	[M+NH4]+	1425.27	1407.23	-0.165581	TMM (Alpha-MA (monoenoic or monocyclopropanoic),C74)	C86H166O13	Fatty Acyls (FA)	Trehalose Monomycolates (TMM) [FA0116z]	Trehalose Monomycolates (TMM) [FA0116z]	M1425T1636_POS	0.335781	1.7651
1512.58	[M+Na]+	1512.3	1489.31	-0.276136	TMM (Alpha-MA,C80)	C92H176O13	Fatty Acyls (FA)	Trehalose Monomycolates (TMM) [FA0116z]	Trehalose Monomycolates (TMM) [FA0116z]	M1513T1779_POS	0.423191	1.76448
1438.47	[M+H]+	1438.25	1437.24	-0.216065	TMM (methoxy-MA,C75)	C87H168O14	Fatty Acyls (FA)	Trehalose Monomycolates (TMM) [FA0116z]	Trehalose Monomycolates (TMM) [FA0116z]	M1438T1676_POS	0.534878	1.76422
1423.44	[M+NH4]+	1423.25	1405.22	-0.191431	TMM (Alpha-MA,C74)	C86H164O13	Fatty Acyls (FA)	Trehalose Monomycolates (TMM) [FA0116z]	Trehalose Monomycolates (TMM) [FA0116z]	M1423T1637_POS	0.655234	1.76317
1462.47	[M+H]+	1462.29	1461.28	-0.18238	TMM (Alpha-MA,C78)	C90H172O13	Fatty Acyls (FA)	Trehalose Monomycolates (TMM) [FA0116z]	Trehalose Monomycolates (TMM) [FA0116z]	M1462T1648_POS	0.428124	1.75278
1486.55	[M+Na]+	1486.25	1463.26	-0.303671	TMM (keto-MA,C77)	C89H170O14	Fatty Acyls (FA)	Trehalose Monomycolates (TMM) [FA0116z]	Trehalose Monomycolates (TMM) [FA0116z]	M1487T1764_POS	0.259216	1.75276
1486.55	[M+Na]+	1486.29	1463.3	-0.267286	TMM (Alpha-MA (monoenoic or monocyclopropanoic),C78)	C90H174O13	Fatty Acyls (FA)	Trehalose Monomycolates (TMM) [FA0116z]	Trehalose Monomycolates (TMM) [FA0116z]	M1487T1764_POS	0.259216	1.75276
1451.48	[M+NH4]+	1451.28	1433.25	-0.197131	TMM (Alpha-MA,C76)	C88H168O13	Fatty Acyls (FA)	Trehalose Monomycolates (TMM) [FA0116z]	Trehalose Monomycolates (TMM) [FA0116z]	M1451T1687_POS	0.37496	1.75254
1565.62	[M+NH4]+	1565.39	1547.35	-0.232566	TMM (keto-MA,C83)	C95H182O14	Fatty Acyls (FA)	Trehalose Monomycolates (TMM) [FA0116z]	Trehalose Monomycolates (TMM) [FA0116z]	M1566T1723_POS	0.418861	1.74919
1565.62	[M+NH4]+	1565.42	1547.39	-0.196181	TMM (Alpha-MA (monoenoic or monocyclopropanoic),C84)	C96H186O13	Fatty Acyls (FA)	Trehalose Monomycolates (TMM) [FA0116z]	Trehalose Monomycolates (TMM) [FA0116z]	M1566T1723_POS	0.418861	1.74919
1439.48	[M+NH4]+	1439.25	1421.21	-0.232816	TMM (keto-MA,C74)	C86H164O14	Fatty Acyls (FA)	Trehalose Monomycolates (TMM) [FA0116z]	Trehalose Monomycolates (TMM) [FA0116z]	M1439T1706_POS	0.604531	1.74502
1439.48	[M+NH4]+	1439.28	1421.25	-0.196431	TMM (Alpha-MA (monoenoic or monocyclopropanoic),C75)	C87H168O13	Fatty Acyls (FA)	Trehalose Monomycolates (TMM) [FA0116z]	Trehalose Monomycolates (TMM) [FA0116z]	M1439T1706_POS	0.604531	1.74502
1453.49	[M+NH4]+	1453.26	1435.23	-0.232166	TMM (keto-MA,C75)	C87H166O14	Fatty Acyls (FA)	Trehalose Monomycolates (TMM) [FA0116z]	Trehalose Monomycolates (TMM) [FA0116z]	M1453T1678_POS	0.483637	1.74218
1453.49	[M+NH4]+	1453.3	1435.26	-0.195781	TMM (Alpha-MA (monoenoic or monocyclopropanoic),C76)	C88H170O13	Fatty Acyls (FA)	Trehalose Monomycolates (TMM) [FA0116z]	Trehalose Monomycolates (TMM) [FA0116z]	M1453T1678_POS	0.483637	1.74218
1508.55	[M+H]+	1508.33	1507.32	-0.217315	TMM (methoxy-MA,C80)	C92H178O14	Fatty Acyls (FA)	Trehalose Monomycolates (TMM) [FA0116z]	Trehalose Monomycolates (TMM) [FA0116z]	M1509T1704_POS	0.607385	1.7336
1422.44	[M+H]+	1422.22	1421.21	-0.217465	TMM (keto-MA,C74)	C86H164O14	Fatty Acyls (FA)	Trehalose Monomycolates (TMM) [FA0116z]	Trehalose Monomycolates (TMM) [FA0116z]	M1422T1638_POS	0.590399	1.73206
1422.44	[M+H]+	1422.26	1421.25	-0.18108	TMM (Alpha-MA (monoenoic or monocyclopropanoic),C75)	C87H168O13	Fatty Acyls (FA)	Trehalose Monomycolates (TMM) [FA0116z]	Trehalose Monomycolates (TMM) [FA0116z]	M1422T1638_POS	0.590399	1.73206
1511.57	[M+NH4]+	1511.34	1493.31	-0.224816	TMM (methoxy-MA,C79)	C91H176O14	Fatty Acyls (FA)	Trehalose Monomycolates (TMM) [FA0116z]	Trehalose Monomycolates (TMM) [FA0116z]	M1512T1759_POS	0.526566	1.73058
1436.4	[M+H]+	1436.24	1435.23	-0.165515	TMM (keto-MA,C75)	C87H166O14	Fatty Acyls (FA)	Trehalose Monomycolates (TMM) [FA0116z]	Trehalose Monomycolates (TMM) [FA0116z]	M1436T1735_POS	0.449439	1.73004
1436.4	[M+H]+	1436.27	1435.26	-0.12913	TMM (Alpha-MA (monoenoic or monocyclopropanoic),C76)	C88H170O13	Fatty Acyls (FA)	Trehalose Monomycolates (TMM) [FA0116z]	Trehalose Monomycolates (TMM) [FA0116z]	M1436T1735_POS	0.449439	1.73004
1492.52	[M+H]+	1492.3	1491.29	-0.217015	TMM (keto-MA,C79)	C91H174O14	Fatty Acyls (FA)	Trehalose Monomycolates (TMM) [FA0116z]	Trehalose Monomycolates (TMM) [FA0116z]	M1493T1685_POS	0.634637	1.72362
1492.52	[M+H]+	1492.33	1491.33	-0.18063	TMM (Alpha-MA (monoenoic or monocyclopropanoic),C80)	C92H178O13	Fatty Acyls (FA)	Trehalose Monomycolates (TMM) [FA0116z]	Trehalose Monomycolates (TMM) [FA0116z]	M1493T1685_POS	0.634637	1.72362
1498.55	[M+Na]+	1498.29	1475.3	-0.268086	TMM (Alpha-MA,C79)	C91H174O13	Fatty Acyls (FA)	Trehalose Monomycolates (TMM) [FA0116z]	Trehalose Monomycolates (TMM) [FA0116z]	M1499T1693_POS	0.337343	1.71046
1497.55	[M+NH4]+	1497.32	1479.29	-0.224866	TMM (methoxy-MA,C78)	C90H174O14	Fatty Acyls (FA)	Trehalose Monomycolates (TMM) [FA0116z]	Trehalose Monomycolates (TMM) [FA0116z]	M1498T1693_POS	0.408176	1.71021
1408.42	[M+H]+	1408.24	1407.23	-0.18163	TMM (Alpha-MA (monoenoic or monocyclopropanoic),C74)	C86H166O13	Fatty Acyls (FA)	Trehalose Monomycolates (TMM) [FA0116z]	Trehalose Monomycolates (TMM) [FA0116z]	M1408T1628_POS	0.508617	1.70166
1444.51	[M+Na]+	1444.2	1421.21	-0.310121	TMM (keto-MA,C74)	C86H164O14	Fatty Acyls (FA)	Trehalose Monomycolates (TMM) [FA0116z]	Trehalose Monomycolates (TMM) [FA0116z]	M1445T1706_1_POS	0.589183	1.70154
1444.51	[M+Na]+	1444.24	1421.25	-0.273736	TMM (Alpha-MA (monoenoic or monocyclopropanoic),C75)	C87H168O13	Fatty Acyls (FA)	Trehalose Monomycolates (TMM) [FA0116z]	Trehalose Monomycolates (TMM) [FA0116z]	M1445T1706_1_POS	0.589183	1.70154
1498.55	[M+Na]+	1498.29	1475.3	-0.264186	TMM (Alpha-MA,C79)	C91H174O13	Fatty Acyls (FA)	Trehalose Monomycolates (TMM) [FA0116z]	Trehalose Monomycolates (TMM) [FA0116z]	M1499T1757_POS	0.583333	1.69399
1509.55	[M+NH4]+	1509.32	1491.29	-0.227466	TMM (keto-MA,C79)	C91H174O14	Fatty Acyls (FA)	Trehalose Monomycolates (TMM) [FA0116z]	Trehalose Monomycolates (TMM) [FA0116z]	M1510T1688_POS	0.655081	1.68091
1509.55	[M+NH4]+	1509.36	1491.33	-0.191081	TMM (Alpha-MA (monoenoic or monocyclopropanoic),C80)	C92H178O13	Fatty Acyls (FA)	Trehalose Monomycolates (TMM) [FA0116z]	Trehalose Monomycolates (TMM) [FA0116z]	M1510T1688_POS	0.655081	1.68091
1442.49	[M+Na]+	1442.22	1419.23	-0.267786	TMM (Alpha-MA,C75)	C87H166O13	Fatty Acyls (FA)	Trehalose Monomycolates (TMM) [FA0116z]	Trehalose Monomycolates (TMM) [FA0116z]	M1442T1677_POS	0.496488	1.67796
1494.53	[M+H]+	1494.31	1493.31	-0.216165	TMM (methoxy-MA,C79)	C91H176O14	Fatty Acyls (FA)	Trehalose Monomycolates (TMM) [FA0116z]	Trehalose Monomycolates (TMM) [FA0116z]	M1495T1676_POS	0.640772	1.66022
1466.5	[M+H]+	1466.28	1465.27	-0.216465	TMM (methoxy-MA,C77)	C89H172O14	Fatty Acyls (FA)	Trehalose Monomycolates (TMM) [FA0116z]	Trehalose Monomycolates (TMM) [FA0116z]	M1466T1667_POS	0.527633	1.65266
1428.48	[M+Na]+	1428.21	1405.22	-0.276336	TMM (Alpha-MA,C74)	C86H164O13	Fatty Acyls (FA)	Trehalose Monomycolates (TMM) [FA0116z]	Trehalose Monomycolates (TMM) [FA0116z]	M1428T1705_POS	0.62288	1.64816
1523.56	[M+NH4]+	1523.34	1505.31	-0.223916	TMM (keto-MA,C80)	C92H176O14	Fatty Acyls (FA)	Trehalose Monomycolates (TMM) [FA0116z]	Trehalose Monomycolates (TMM) [FA0116z]	M1524T1689_POS	0.407982	1.64595
1523.56	[M+NH4]+	1523.38	1505.34	-0.187531	TMM (Alpha-MA (monoenoic or monocyclopropanoic),C81)	C93H180O13	Fatty Acyls (FA)	Trehalose Monomycolates (TMM) [FA0116z]	Trehalose Monomycolates (TMM) [FA0116z]	M1524T1689_POS	0.407982	1.64595
1550.59	[M+H]+	1550.38	1549.37	-0.216965	TMM (methoxy-MA,C83)	C95H184O14	Fatty Acyls (FA)	Trehalose Monomycolates (TMM) [FA0116z]	Trehalose Monomycolates (TMM) [FA0116z]	M1551T1720_POS	0.446929	1.64384
1525.58	[M+NH4]+	1525.36	1507.32	-0.222066	TMM (methoxy-MA,C80)	C92H178O14	Fatty Acyls (FA)	Trehalose Monomycolates (TMM) [FA0116z]	Trehalose Monomycolates (TMM) [FA0116z]	M1526T1774_POS	0.588106	1.63993
1497.55	[M+NH4]+	1497.32	1479.29	-0.225066	TMM (methoxy-MA,C78)	C90H174O14	Fatty Acyls (FA)	Trehalose Monomycolates (TMM) [FA0116z]	Trehalose Monomycolates (TMM) [FA0116z]	M1498T1718_POS	0.489565	1.63629
1493.52	[M+NH4]+	1493.33	1475.3	-0.187181	TMM (Alpha-MA,C79)	C91H174O13	Fatty Acyls (FA)	Trehalose Monomycolates (TMM) [FA0116z]	Trehalose Monomycolates (TMM) [FA0116z]	M1494T1718_POS	0.538102	1.62467
1441.49	[M+NH4]+	1441.26	1423.23	-0.231766	TMM (methoxy-MA,C74)	C86H166O14	Fatty Acyls (FA)	Trehalose Monomycolates (TMM) [FA0116z]	Trehalose Monomycolates (TMM) [FA0116z]	M1441T1720_POS	0.575889	1.60278
1480.51	[M+H]+	1480.3	1479.29	-0.213115	TMM (methoxy-MA,C78)	C90H174O14	Fatty Acyls (FA)	Trehalose Monomycolates (TMM) [FA0116z]	Trehalose Monomycolates (TMM) [FA0116z]	M1481T1734_POS	0.300859	1.57199
1479.51	[M+NH4]+	1479.31	1461.28	-0.193331	TMM (Alpha-MA,C78)	C90H172O13	Fatty Acyls (FA)	Trehalose Monomycolates (TMM) [FA0116z]	Trehalose Monomycolates (TMM) [FA0116z]	M1480T1724_POS	0.434678	1.5056
1408.42	[M+H]+	1408.24	1407.23	-0.17873	TMM (Alpha-MA (monoenoic or monocyclopropanoic),C74)	C86H166O13	Fatty Acyls (FA)	Trehalose Monomycolates (TMM) [FA0116z]	Trehalose Monomycolates (TMM) [FA0116z]	M1408T1684_POS	0.604239	1.25466
1504.41	[M+H]+	1504.33	1503.33	-0.07233	TMM (Alpha-MA,C81)	C93H178O13	Fatty Acyls (FA)	Trehalose Monomycolates (TMM) [FA0116z]	Trehalose Monomycolates (TMM) [FA0116z]	M1504T1302_POS	0.57696	1.24563
1352.36	[M+H]+	1352.38	1351.37	0.01755	DIMB (C91)	C91H178O5	Fatty Acyls (FA)	Phthiodiolone Dimycocerosates (DIMB) [FA0707z]	Phthiodiolone Dimycocerosates (DIMB) [FA0707z]	M1352T1622_POS	0.561038	2.01448
1310.31	[M+H]+	1310.33	1309.32	0.0154	DIMB (C88)	C88H172O5	Fatty Acyls (FA)	Phthiodiolone Dimycocerosates (DIMB) [FA0707z]	Phthiodiolone Dimycocerosates (DIMB) [FA0707z]	M1310T1635_POS	0.478	2.00972
1341.37	[M+NH4]+	1341.37	1323.34	0.004899	DIMB (C89)	C89H174O5	Fatty Acyls (FA)	Phthiodiolone Dimycocerosates (DIMB) [FA0707z]	Phthiodiolone Dimycocerosates (DIMB) [FA0707z]	M1341T1663_POS	0.539247	2.00554
1310.31	[M+H]+	1310.33	1309.32	0.0161	DIMB (C88)	C88H172O5	Fatty Acyls (FA)	Phthiodiolone Dimycocerosates (DIMB) [FA0707z]	Phthiodiolone Dimycocerosates (DIMB) [FA0707z]	M1310T1622_POS	0.549076	2.00547
1408.42	[M+H]+	1408.44	1407.43	0.01645	DIMB (C95)	C95H186O5	Fatty Acyls (FA)	Phthiodiolone Dimycocerosates (DIMB) [FA0707z]	Phthiodiolone Dimycocerosates (DIMB) [FA0707z]	M1408T1646_POS	0.560484	2.00547
1268.27	[M+H]+	1268.28	1267.27	0.01495	DIMB (C85)	C85H166O5	Fatty Acyls (FA)	Phthiodiolone Dimycocerosates (DIMB) [FA0707z]	Phthiodiolone Dimycocerosates (DIMB) [FA0707z]	M1268T1618_POS	0.435592	2.00386
1388.44	[M+Na]+	1388.37	1365.38	-0.071056	DIMB (C92)	C92H180O5	Fatty Acyls (FA)	Phthiodiolone Dimycocerosates (DIMB) [FA0707z]	Phthiodiolone Dimycocerosates (DIMB) [FA0707z]	M1388T1721_POS	0.457322	2.00379
1467.51	[M+NH4]+	1467.51	1449.48	0.005949	DIMB (C98)	C98H192O5	Fatty Acyls (FA)	Phthiodiolone Dimycocerosates (DIMB) [FA0707z]	Phthiodiolone Dimycocerosates (DIMB) [FA0707z]	M1468T1720_POS	0.532837	2.00364
1425.46	[M+NH4]+	1425.46	1407.43	-0.000301	DIMB (C95)	C95H186O5	Fatty Acyls (FA)	Phthiodiolone Dimycocerosates (DIMB) [FA0707z]	Phthiodiolone Dimycocerosates (DIMB) [FA0707z]	M1425T1720_POS	0.508231	2.00239
1324.33	[M+H]+	1324.34	1323.34	0.01645	DIMB (C89)	C89H174O5	Fatty Acyls (FA)	Phthiodiolone Dimycocerosates (DIMB) [FA0707z]	Phthiodiolone Dimycocerosates (DIMB) [FA0707z]	M1324T1625_POS	0.584743	2.00192
1296.3	[M+H]+	1296.31	1295.3	0.01575	DIMB (C87)	C87H170O5	Fatty Acyls (FA)	Phthiodiolone Dimycocerosates (DIMB) [FA0707z]	Phthiodiolone Dimycocerosates (DIMB) [FA0707z]	M1296T1632_POS	0.48561	2.00133
1383.42	[M+NH4]+	1383.42	1365.38	0.001149	DIMB (C92)	C92H180O5	Fatty Acyls (FA)	Phthiodiolone Dimycocerosates (DIMB) [FA0707z]	Phthiodiolone Dimycocerosates (DIMB) [FA0707z]	M1383T1664_POS	0.535295	2.00049
1528.6	[M+Na]+	1528.53	1505.54	-0.070756	DIMB (C102)	C102H200O5	Fatty Acyls (FA)	Phthiodiolone Dimycocerosates (DIMB) [FA0707z]	Phthiodiolone Dimycocerosates (DIMB) [FA0707z]	M1529T1753_POS	0.55862	1.99973
1369.4	[M+NH4]+	1369.4	1351.37	0.002199	DIMB (C91)	C91H178O5	Fatty Acyls (FA)	Phthiodiolone Dimycocerosates (DIMB) [FA0707z]	Phthiodiolone Dimycocerosates (DIMB) [FA0707z]	M1369T1677_POS	0.506203	1.99924
1369.4	[M+NH4]+	1369.4	1351.37	0.002399	DIMB (C91)	C91H178O5	Fatty Acyls (FA)	Phthiodiolone Dimycocerosates (DIMB) [FA0707z]	Phthiodiolone Dimycocerosates (DIMB) [FA0707z]	M1369T1661_POS	0.553531	1.99768
1542.62	[M+Na]+	1542.54	1519.56	-0.071206	DIMB (C103)	C103H202O5	Fatty Acyls (FA)	Phthiodiolone Dimycocerosates (DIMB) [FA0707z]	Phthiodiolone Dimycocerosates (DIMB) [FA0707z]	M1543T1756_POS	0.513586	1.99752
1397.43	[M+NH4]+	1397.43	1379.4	0.001099	DIMB (C93)	C93H182O5	Fatty Acyls (FA)	Phthiodiolone Dimycocerosates (DIMB) [FA0707z]	Phthiodiolone Dimycocerosates (DIMB) [FA0707z]	M1397T1675_POS	0.541093	1.9968
1271.3	[M+NH4]+	1271.29	1253.26	-0.003851	DIMB (C84)	C84H164O5	Fatty Acyls (FA)	Phthiodiolone Dimycocerosates (DIMB) [FA0707z]	Phthiodiolone Dimycocerosates (DIMB) [FA0707z]	M1271T1648_POS	0.505999	1.99301
1338.34	[M+H]+	1338.36	1337.35	0.0182	DIMB (C90)	C90H176O5	Fatty Acyls (FA)	Phthiodiolone Dimycocerosates (DIMB) [FA0707z]	Phthiodiolone Dimycocerosates (DIMB) [FA0707z]	M1338T1634_POS	0.517725	1.99204
1411.44	[M+NH4]+	1411.45	1393.41	0.003949	DIMB (C94)	C94H184O5	Fatty Acyls (FA)	Phthiodiolone Dimycocerosates (DIMB) [FA0707z]	Phthiodiolone Dimycocerosates (DIMB) [FA0707z]	M1411T1662_POS	0.59393	1.99098
1299.32	[M+NH4]+	1299.32	1281.29	0.008349	DIMB (C86)	C86H168O5	Fatty Acyls (FA)	Phthiodiolone Dimycocerosates (DIMB) [FA0707z]	Phthiodiolone Dimycocerosates (DIMB) [FA0707z]	M1299T1626_POS	0.51428	1.98892
1416.48	[M+Na]+	1416.4	1393.41	-0.071056	DIMB (C94)	C94H184O5	Fatty Acyls (FA)	Phthiodiolone Dimycocerosates (DIMB) [FA0707z]	Phthiodiolone Dimycocerosates (DIMB) [FA0707z]	M1416T1737_POS	0.438626	1.98772
1478.5	[M+H]+	1478.52	1477.51	0.0163	DIMB (C100)	C100H196O5	Fatty Acyls (FA)	Phthiodiolone Dimycocerosates (DIMB) [FA0707z]	Phthiodiolone Dimycocerosates (DIMB) [FA0707z]	M1478T1661_POS	0.59108	1.98752
1341.37	[M+NH4]+	1341.37	1323.34	0.004599	DIMB (C89)	C89H174O5	Fatty Acyls (FA)	Phthiodiolone Dimycocerosates (DIMB) [FA0707z]	Phthiodiolone Dimycocerosates (DIMB) [FA0707z]	M1341T1648_POS	0.592152	1.98636
1369.39	[M+NH4]+	1369.4	1351.37	0.009099	DIMB (C91)	C91H178O5	Fatty Acyls (FA)	Phthiodiolone Dimycocerosates (DIMB) [FA0707z]	Phthiodiolone Dimycocerosates (DIMB) [FA0707z]	M1369T1625_POS	0.600681	1.98601
1296.3	[M+H]+	1296.31	1295.3	0.01615	DIMB (C87)	C87H170O5	Fatty Acyls (FA)	Phthiodiolone Dimycocerosates (DIMB) [FA0707z]	Phthiodiolone Dimycocerosates (DIMB) [FA0707z]	M1296T1612_POS	0.521594	1.98498
1360.41	[M+Na]+	1360.34	1337.35	-0.071556	DIMB (C90)	C90H176O5	Fatty Acyls (FA)	Phthiodiolone Dimycocerosates (DIMB) [FA0707z]	Phthiodiolone Dimycocerosates (DIMB) [FA0707z]	M1360T1706_POS	0.453111	1.98469
1422.43	[M+H]+	1422.45	1421.45	0.019	DIMB (C96)	C96H188O5	Fatty Acyls (FA)	Phthiodiolone Dimycocerosates (DIMB) [FA0707z]	Phthiodiolone Dimycocerosates (DIMB) [FA0707z]	M1422T1687_POS	0.479022	1.98449
1481.53	[M+NH4]+	1481.53	1463.49	0.000399	DIMB (C99)	C99H194O5	Fatty Acyls (FA)	Phthiodiolone Dimycocerosates (DIMB) [FA0707z]	Phthiodiolone Dimycocerosates (DIMB) [FA0707z]	M1482T1721_POS	0.549435	1.98446
1313.33	[M+NH4]+	1313.34	1295.3	0.005799	DIMB (C87)	C87H170O5	Fatty Acyls (FA)	Phthiodiolone Dimycocerosates (DIMB) [FA0707z]	Phthiodiolone Dimycocerosates (DIMB) [FA0707z]	M1313T1650_POS	0.525945	1.98386
1397.43	[M+NH4]+	1397.43	1379.4	0.007299	DIMB (C93)	C93H182O5	Fatty Acyls (FA)	Phthiodiolone Dimycocerosates (DIMB) [FA0707z]	Phthiodiolone Dimycocerosates (DIMB) [FA0707z]	M1397T1637_POS	0.635107	1.98337
1271.29	[M+NH4]+	1271.29	1253.26	0.003849	DIMB (C84)	C84H164O5	Fatty Acyls (FA)	Phthiodiolone Dimycocerosates (DIMB) [FA0707z]	Phthiodiolone Dimycocerosates (DIMB) [FA0707z]	M1271T1633_POS	0.521907	1.98316
1411.45	[M+NH4]+	1411.45	1393.41	0.001349	DIMB (C94)	C94H184O5	Fatty Acyls (FA)	Phthiodiolone Dimycocerosates (DIMB) [FA0707z]	Phthiodiolone Dimycocerosates (DIMB) [FA0707z]	M1411T1676_POS	0.57457	1.98274
1472.54	[M+Na]+	1472.47	1449.48	-0.071056	DIMB (C98)	C98H192O5	Fatty Acyls (FA)	Phthiodiolone Dimycocerosates (DIMB) [FA0707z]	Phthiodiolone Dimycocerosates (DIMB) [FA0707z]	M1473T1723_POS	0.52013	1.98019
1500.57	[M+Na]+	1500.5	1477.51	-0.070456	DIMB (C100)	C100H196O5	Fatty Acyls (FA)	Phthiodiolone Dimycocerosates (DIMB) [FA0707z]	Phthiodiolone Dimycocerosates (DIMB) [FA0707z]	M1501T1738_POS	0.544156	1.9801
1430.49	[M+Na]+	1430.42	1407.43	-0.070906	DIMB (C95)	C95H186O5	Fatty Acyls (FA)	Phthiodiolone Dimycocerosates (DIMB) [FA0707z]	Phthiodiolone Dimycocerosates (DIMB) [FA0707z]	M1430T1739_POS	0.472763	1.97959
1355.38	[M+NH4]+	1355.39	1337.35	0.002249	DIMB (C90)	C90H176O5	Fatty Acyls (FA)	Phthiodiolone Dimycocerosates (DIMB) [FA0707z]	Phthiodiolone Dimycocerosates (DIMB) [FA0707z]	M1355T1637_POS	0.559365	1.97777
1402.46	[M+Na]+	1402.39	1379.4	-0.071006	DIMB (C93)	C93H182O5	Fatty Acyls (FA)	Phthiodiolone Dimycocerosates (DIMB) [FA0707z]	Phthiodiolone Dimycocerosates (DIMB) [FA0707z]	M1402T1725_POS	0.449171	1.97748
1439.48	[M+NH4]+	1439.48	1421.45	0.001549	DIMB (C96)	C96H188O5	Fatty Acyls (FA)	Phthiodiolone Dimycocerosates (DIMB) [FA0707z]	Phthiodiolone Dimycocerosates (DIMB) [FA0707z]	M1439T1677_POS	0.573747	1.97655
1481.53	[M+NH4]+	1481.53	1463.49	0.000299	DIMB (C99)	C99H194O5	Fatty Acyls (FA)	Phthiodiolone Dimycocerosates (DIMB) [FA0707z]	Phthiodiolone Dimycocerosates (DIMB) [FA0707z]	M1482T1691_POS	0.557138	1.97399
1355.38	[M+NH4]+	1355.39	1337.35	0.005249	DIMB (C90)	C90H176O5	Fatty Acyls (FA)	Phthiodiolone Dimycocerosates (DIMB) [FA0707z]	Phthiodiolone Dimycocerosates (DIMB) [FA0707z]	M1355T1651_POS	0.546618	1.97178
1444.51	[M+Na]+	1444.44	1421.45	-0.070656	DIMB (C96)	C96H188O5	Fatty Acyls (FA)	Phthiodiolone Dimycocerosates (DIMB) [FA0707z]	Phthiodiolone Dimycocerosates (DIMB) [FA0707z]	M1445T1742_POS	0.504855	1.97065
1411.45	[M+NH4]+	1411.45	1393.41	0.001049	DIMB (C94)	C94H184O5	Fatty Acyls (FA)	Phthiodiolone Dimycocerosates (DIMB) [FA0707z]	Phthiodiolone Dimycocerosates (DIMB) [FA0707z]	M1411T1692_POS	0.569532	1.96997
1397.43	[M+NH4]+	1397.43	1379.4	0.003099	DIMB (C93)	C93H182O5	Fatty Acyls (FA)	Phthiodiolone Dimycocerosates (DIMB) [FA0707z]	Phthiodiolone Dimycocerosates (DIMB) [FA0707z]	M1397T1658_POS	0.58378	1.96944
1450.47	[M+H]+	1450.48	1449.48	0.0166	DIMB (C98)	C98H192O5	Fatty Acyls (FA)	Phthiodiolone Dimycocerosates (DIMB) [FA0707z]	Phthiodiolone Dimycocerosates (DIMB) [FA0707z]	M1450T1648_POS	0.559341	1.96919
1450.47	[M+H]+	1450.48	1449.48	0.0167	DIMB (C98)	C98H192O5	Fatty Acyls (FA)	Phthiodiolone Dimycocerosates (DIMB) [FA0707z]	Phthiodiolone Dimycocerosates (DIMB) [FA0707z]	M1450T1661_POS	0.57324	1.96775
1478.49	[M+H]+	1478.52	1477.51	0.0244	DIMB (C100)	C100H196O5	Fatty Acyls (FA)	Phthiodiolone Dimycocerosates (DIMB) [FA0707z]	Phthiodiolone Dimycocerosates (DIMB) [FA0707z]	M1478T1716_POS	0.332031	1.96667
1439.48	[M+NH4]+	1439.48	1421.45	0.001749	DIMB (C96)	C96H188O5	Fatty Acyls (FA)	Phthiodiolone Dimycocerosates (DIMB) [FA0707z]	Phthiodiolone Dimycocerosates (DIMB) [FA0707z]	M1439T1691_POS	0.58672	1.96648
1453.49	[M+NH4]+	1453.5	1435.46	0.008099	DIMB (C97)	C97H190O5	Fatty Acyls (FA)	Phthiodiolone Dimycocerosates (DIMB) [FA0707z]	Phthiodiolone Dimycocerosates (DIMB) [FA0707z]	M1453T1661_POS	0.5736	1.96231
1355.39	[M+NH4]+	1355.39	1337.35	-0.000951	DIMB (C90)	C90H176O5	Fatty Acyls (FA)	Phthiodiolone Dimycocerosates (DIMB) [FA0707z]	Phthiodiolone Dimycocerosates (DIMB) [FA0707z]	M1355T1689_POS	0.437138	1.96231
1509.56	[M+NH4]+	1509.56	1491.52	0.000799	DIMB (C101)	C101H198O5	Fatty Acyls (FA)	Phthiodiolone Dimycocerosates (DIMB) [FA0707z]	Phthiodiolone Dimycocerosates (DIMB) [FA0707z]	M1510T1706_POS	0.618484	1.95989
1282.28	[M+H]+	1282.3	1281.29	0.0141	DIMB (C86)	C86H168O5	Fatty Acyls (FA)	Phthiodiolone Dimycocerosates (DIMB) [FA0707z]	Phthiodiolone Dimycocerosates (DIMB) [FA0707z]	M1282T1609_POS	0.581897	1.95922
1394.41	[M+H]+	1394.42	1393.41	0.0164	DIMB (C94)	C94H184O5	Fatty Acyls (FA)	Phthiodiolone Dimycocerosates (DIMB) [FA0707z]	Phthiodiolone Dimycocerosates (DIMB) [FA0707z]	M1394T1645_POS	0.621709	1.95904
1299.32	[M+NH4]+	1299.32	1281.29	0.005649	DIMB (C86)	C86H168O5	Fatty Acyls (FA)	Phthiodiolone Dimycocerosates (DIMB) [FA0707z]	Phthiodiolone Dimycocerosates (DIMB) [FA0707z]	M1299T1646_POS	0.54553	1.95854
1537.59	[M+NH4]+	1537.59	1519.56	-0.000701	DIMB (C103)	C103H202O5	Fatty Acyls (FA)	Phthiodiolone Dimycocerosates (DIMB) [FA0707z]	Phthiodiolone Dimycocerosates (DIMB) [FA0707z]	M1538T1737_POS	0.535012	1.95784
1453.49	[M+NH4]+	1453.5	1435.46	0.001699	DIMB (C97)	C97H190O5	Fatty Acyls (FA)	Phthiodiolone Dimycocerosates (DIMB) [FA0707z]	Phthiodiolone Dimycocerosates (DIMB) [FA0707z]	M1453T1692_POS	0.618798	1.95503
1394.41	[M+H]+	1394.42	1393.41	0.0171	DIMB (C94)	C94H184O5	Fatty Acyls (FA)	Phthiodiolone Dimycocerosates (DIMB) [FA0707z]	Phthiodiolone Dimycocerosates (DIMB) [FA0707z]	M1394T1660_POS	0.532084	1.95388
1439.48	[M+NH4]+	1439.48	1421.45	0.001349	DIMB (C96)	C96H188O5	Fatty Acyls (FA)	Phthiodiolone Dimycocerosates (DIMB) [FA0707z]	Phthiodiolone Dimycocerosates (DIMB) [FA0707z]	M1439T1723_POS	0.511774	1.95333
1327.35	[M+NH4]+	1327.35	1309.32	0.005049	DIMB (C88)	C88H172O5	Fatty Acyls (FA)	Phthiodiolone Dimycocerosates (DIMB) [FA0707z]	Phthiodiolone Dimycocerosates (DIMB) [FA0707z]	M1327T1660_POS	0.554034	1.95159
1366.37	[M+H]+	1366.39	1365.38	0.0164	DIMB (C92)	C92H180O5	Fatty Acyls (FA)	Phthiodiolone Dimycocerosates (DIMB) [FA0707z]	Phthiodiolone Dimycocerosates (DIMB) [FA0707z]	M1366T1632_POS	0.592691	1.95091
1369.4	[M+NH4]+	1369.4	1351.37	-0.000701	DIMB (C91)	C91H178O5	Fatty Acyls (FA)	Phthiodiolone Dimycocerosates (DIMB) [FA0707z]	Phthiodiolone Dimycocerosates (DIMB) [FA0707z]	M1369T1692_POS	0.515761	1.94986
1327.35	[M+NH4]+	1327.35	1309.32	0.006549	DIMB (C88)	C88H172O5	Fatty Acyls (FA)	Phthiodiolone Dimycocerosates (DIMB) [FA0707z]	Phthiodiolone Dimycocerosates (DIMB) [FA0707z]	M1327T1637_POS	0.595865	1.94944
1523.57	[M+NH4]+	1523.57	1505.54	-0.000151	DIMB (C102)	C102H200O5	Fatty Acyls (FA)	Phthiodiolone Dimycocerosates (DIMB) [FA0707z]	Phthiodiolone Dimycocerosates (DIMB) [FA0707z]	M1524T1707_POS	0.531515	1.9469
1458.52	[M+Na]+	1458.45	1435.46	-0.071306	DIMB (C97)	C97H190O5	Fatty Acyls (FA)	Phthiodiolone Dimycocerosates (DIMB) [FA0707z]	Phthiodiolone Dimycocerosates (DIMB) [FA0707z]	M1459T1755_POS	0.513227	1.9458
1425.46	[M+NH4]+	1425.46	1407.43	0.003199	DIMB (C95)	C95H186O5	Fatty Acyls (FA)	Phthiodiolone Dimycocerosates (DIMB) [FA0707z]	Phthiodiolone Dimycocerosates (DIMB) [FA0707z]	M1425T1664_POS	0.575531	1.94502
1394.4	[M+H]+	1394.42	1393.41	0.0183	DIMB (C94)	C94H184O5	Fatty Acyls (FA)	Phthiodiolone Dimycocerosates (DIMB) [FA0707z]	Phthiodiolone Dimycocerosates (DIMB) [FA0707z]	M1394T1675_POS	0.510962	1.94421
1486.55	[M+Na]+	1486.48	1463.49	-0.071606	DIMB (C99)	C99H194O5	Fatty Acyls (FA)	Phthiodiolone Dimycocerosates (DIMB) [FA0707z]	Phthiodiolone Dimycocerosates (DIMB) [FA0707z]	M1487T1735_POS	0.468834	1.94307
1453.49	[M+NH4]+	1453.5	1435.46	0.001199	DIMB (C97)	C97H190O5	Fatty Acyls (FA)	Phthiodiolone Dimycocerosates (DIMB) [FA0707z]	Phthiodiolone Dimycocerosates (DIMB) [FA0707z]	M1453T1708_POS	0.551057	1.94086
1467.51	[M+NH4]+	1467.51	1449.48	0.000749	DIMB (C98)	C98H192O5	Fatty Acyls (FA)	Phthiodiolone Dimycocerosates (DIMB) [FA0707z]	Phthiodiolone Dimycocerosates (DIMB) [FA0707z]	M1468T1705_POS	0.558466	1.93859
1430.49	[M+Na]+	1430.42	1407.43	-0.071106	DIMB (C95)	C95H186O5	Fatty Acyls (FA)	Phthiodiolone Dimycocerosates (DIMB) [FA0707z]	Phthiodiolone Dimycocerosates (DIMB) [FA0707z]	M1430T1705_POS	0.550871	1.93434
1495.54	[M+NH4]+	1495.54	1477.51	-5.1e-05	DIMB (C100)	C100H196O5	Fatty Acyls (FA)	Phthiodiolone Dimycocerosates (DIMB) [FA0707z]	Phthiodiolone Dimycocerosates (DIMB) [FA0707z]	M1496T1719_POS	0.60841	1.93335
1397.43	[M+NH4]+	1397.43	1379.4	-0.000701	DIMB (C93)	C93H182O5	Fatty Acyls (FA)	Phthiodiolone Dimycocerosates (DIMB) [FA0707z]	Phthiodiolone Dimycocerosates (DIMB) [FA0707z]	M1397T1707_POS	0.494115	1.9326
1402.39	[M+Na]+	1402.39	1379.4	0.001594	DIMB (C93)	C93H182O5	Fatty Acyls (FA)	Phthiodiolone Dimycocerosates (DIMB) [FA0707z]	Phthiodiolone Dimycocerosates (DIMB) [FA0707z]	M1402T1690_POS	0.582212	1.93178
1243.27	[M+NH4]+	1243.26	1225.23	-0.007151	DIMB (C82)	C82H160O5	Fatty Acyls (FA)	Phthiodiolone Dimycocerosates (DIMB) [FA0707z]	Phthiodiolone Dimycocerosates (DIMB) [FA0707z]	M1243T1641_POS	0.543754	1.93062
1408.42	[M+H]+	1408.44	1407.43	0.01765	DIMB (C95)	C95H186O5	Fatty Acyls (FA)	Phthiodiolone Dimycocerosates (DIMB) [FA0707z]	Phthiodiolone Dimycocerosates (DIMB) [FA0707z]	M1408T1662_POS	0.566031	1.92755
1257.28	[M+NH4]+	1257.28	1239.24	-0.000901	DIMB (C83)	C83H162O5	Fatty Acyls (FA)	Phthiodiolone Dimycocerosates (DIMB) [FA0707z]	Phthiodiolone Dimycocerosates (DIMB) [FA0707z]	M1257T1626_POS	0.490928	1.91822
1453.5	[M+NH4]+	1453.5	1435.46	-0.000501	DIMB (C97)	C97H190O5	Fatty Acyls (FA)	Phthiodiolone Dimycocerosates (DIMB) [FA0707z]	Phthiodiolone Dimycocerosates (DIMB) [FA0707z]	M1453T1735_POS	0.552427	1.91766
1472.54	[M+Na]+	1472.47	1449.48	-0.071156	DIMB (C98)	C98H192O5	Fatty Acyls (FA)	Phthiodiolone Dimycocerosates (DIMB) [FA0707z]	Phthiodiolone Dimycocerosates (DIMB) [FA0707z]	M1473T1756_POS	0.485579	1.91729
1366.38	[M+H]+	1366.39	1365.38	0.0143	DIMB (C92)	C92H180O5	Fatty Acyls (FA)	Phthiodiolone Dimycocerosates (DIMB) [FA0707z]	Phthiodiolone Dimycocerosates (DIMB) [FA0707z]	M1366T1611_POS	0.531972	1.91699
1523.58	[M+NH4]+	1523.57	1505.54	-0.001351	DIMB (C102)	C102H200O5	Fatty Acyls (FA)	Phthiodiolone Dimycocerosates (DIMB) [FA0707z]	Phthiodiolone Dimycocerosates (DIMB) [FA0707z]	M1524T1735_POS	0.625239	1.91555
1276.25	[M+Na]+	1276.25	1253.26	-0.001056	DIMB (C84)	C84H164O5	Fatty Acyls (FA)	Phthiodiolone Dimycocerosates (DIMB) [FA0707z]	Phthiodiolone Dimycocerosates (DIMB) [FA0707z]	M1276T1649_POS	0.617582	1.91503
1383.42	[M+NH4]+	1383.42	1365.38	-0.000851	DIMB (C92)	C92H180O5	Fatty Acyls (FA)	Phthiodiolone Dimycocerosates (DIMB) [FA0707z]	Phthiodiolone Dimycocerosates (DIMB) [FA0707z]	M1383T1703_POS	0.501425	1.91269
1509.56	[M+NH4]+	1509.56	1491.52	0.000699	DIMB (C101)	C101H198O5	Fatty Acyls (FA)	Phthiodiolone Dimycocerosates (DIMB) [FA0707z]	Phthiodiolone Dimycocerosates (DIMB) [FA0707z]	M1510T1721_POS	0.616172	1.91162
1304.27	[M+Na]+	1304.28	1281.29	0.005644	DIMB (C86)	C86H168O5	Fatty Acyls (FA)	Phthiodiolone Dimycocerosates (DIMB) [FA0707z]	Phthiodiolone Dimycocerosates (DIMB) [FA0707z]	M1304T1646_POS	0.6141	1.90611
1296.35	[M+H]+	1296.31	1295.3	-0.03755	DIMB (C87)	C87H170O5	Fatty Acyls (FA)	Phthiodiolone Dimycocerosates (DIMB) [FA0707z]	Phthiodiolone Dimycocerosates (DIMB) [FA0707z]	M1296T1678_POS	0.356106	1.90168
1411.45	[M+NH4]+	1411.45	1393.41	-0.000151	DIMB (C94)	C94H184O5	Fatty Acyls (FA)	Phthiodiolone Dimycocerosates (DIMB) [FA0707z]	Phthiodiolone Dimycocerosates (DIMB) [FA0707z]	M1411T1716_POS	0.490573	1.90113
1332.3	[M+Na]+	1332.31	1309.32	0.005844	DIMB (C88)	C88H172O5	Fatty Acyls (FA)	Phthiodiolone Dimycocerosates (DIMB) [FA0707z]	Phthiodiolone Dimycocerosates (DIMB) [FA0707z]	M1332T1659_POS	0.60063	1.90105
1318.29	[M+Na]+	1318.29	1295.3	0.000594	DIMB (C87)	C87H170O5	Fatty Acyls (FA)	Phthiodiolone Dimycocerosates (DIMB) [FA0707z]	Phthiodiolone Dimycocerosates (DIMB) [FA0707z]	M1318T1665_POS	0.512532	1.8991
1495.54	[M+NH4]+	1495.54	1477.51	0.007049	DIMB (C100)	C100H196O5	Fatty Acyls (FA)	Phthiodiolone Dimycocerosates (DIMB) [FA0707z]	Phthiodiolone Dimycocerosates (DIMB) [FA0707z]	M1496T1736_POS	0.540081	1.89805
1467.51	[M+NH4]+	1467.51	1449.48	-5.1e-05	DIMB (C98)	C98H192O5	Fatty Acyls (FA)	Phthiodiolone Dimycocerosates (DIMB) [FA0707z]	Phthiodiolone Dimycocerosates (DIMB) [FA0707z]	M1468T1737_POS	0.537817	1.8963
1338.34	[M+H]+	1338.36	1337.35	0.0174	DIMB (C90)	C90H176O5	Fatty Acyls (FA)	Phthiodiolone Dimycocerosates (DIMB) [FA0707z]	Phthiodiolone Dimycocerosates (DIMB) [FA0707z]	M1338T1617_POS	0.545353	1.89375
1402.38	[M+Na]+	1402.39	1379.4	0.003994	DIMB (C93)	C93H182O5	Fatty Acyls (FA)	Phthiodiolone Dimycocerosates (DIMB) [FA0707z]	Phthiodiolone Dimycocerosates (DIMB) [FA0707z]	M1402T1706_POS	0.516731	1.88565
1453.47	[M+NH4]+	1453.5	1435.46	0.029799	DIMB (C97)	C97H190O5	Fatty Acyls (FA)	Phthiodiolone Dimycocerosates (DIMB) [FA0707z]	Phthiodiolone Dimycocerosates (DIMB) [FA0707z]	M1453T1648_POS	0.441213	1.88455
1282.28	[M+H]+	1282.3	1281.29	0.0163	DIMB (C86)	C86H168O5	Fatty Acyls (FA)	Phthiodiolone Dimycocerosates (DIMB) [FA0707z]	Phthiodiolone Dimycocerosates (DIMB) [FA0707z]	M1282T1627_POS	0.483286	1.88343
1355.38	[M+NH4]+	1355.39	1337.35	0.008349	DIMB (C90)	C90H176O5	Fatty Acyls (FA)	Phthiodiolone Dimycocerosates (DIMB) [FA0707z]	Phthiodiolone Dimycocerosates (DIMB) [FA0707z]	M1355T1623_POS	0.558829	1.88209
1481.52	[M+NH4]+	1481.53	1463.49	0.008299	DIMB (C99)	C99H194O5	Fatty Acyls (FA)	Phthiodiolone Dimycocerosates (DIMB) [FA0707z]	Phthiodiolone Dimycocerosates (DIMB) [FA0707z]	M1482T1675_POS	0.603193	1.88206
1464.48	[M+H]+	1464.5	1463.49	0.02025	DIMB (C99)	C99H194O5	Fatty Acyls (FA)	Phthiodiolone Dimycocerosates (DIMB) [FA0707z]	Phthiodiolone Dimycocerosates (DIMB) [FA0707z]	M1464T1704_POS	0.50422	1.87981
1374.43	[M+Na]+	1374.36	1351.37	-0.071406	DIMB (C91)	C91H178O5	Fatty Acyls (FA)	Phthiodiolone Dimycocerosates (DIMB) [FA0707z]	Phthiodiolone Dimycocerosates (DIMB) [FA0707z]	M1374T1716_POS	0.454255	1.87679
1458.52	[M+Na]+	1458.45	1435.46	-0.071206	DIMB (C97)	C97H190O5	Fatty Acyls (FA)	Phthiodiolone Dimycocerosates (DIMB) [FA0707z]	Phthiodiolone Dimycocerosates (DIMB) [FA0707z]	M1459T1721_POS	0.566348	1.87635
1332.38	[M+Na]+	1332.31	1309.32	-0.073956	DIMB (C88)	C88H172O5	Fatty Acyls (FA)	Phthiodiolone Dimycocerosates (DIMB) [FA0707z]	Phthiodiolone Dimycocerosates (DIMB) [FA0707z]	M1332T1692_POS	0.349952	1.87563
1268.27	[M+H]+	1268.28	1267.27	0.01455	DIMB (C85)	C85H166O5	Fatty Acyls (FA)	Phthiodiolone Dimycocerosates (DIMB) [FA0707z]	Phthiodiolone Dimycocerosates (DIMB) [FA0707z]	M1268T1602_POS	0.495375	1.87455
1341.37	[M+NH4]+	1341.37	1323.34	0.002699	DIMB (C89)	C89H174O5	Fatty Acyls (FA)	Phthiodiolone Dimycocerosates (DIMB) [FA0707z]	Phthiodiolone Dimycocerosates (DIMB) [FA0707z]	M1341T1628_POS	0.618448	1.87436
1481.52	[M+NH4]+	1481.53	1463.49	0.002399	DIMB (C99)	C99H194O5	Fatty Acyls (FA)	Phthiodiolone Dimycocerosates (DIMB) [FA0707z]	Phthiodiolone Dimycocerosates (DIMB) [FA0707z]	M1482T1707_POS	0.664882	1.87348
1458.52	[M+Na]+	1458.45	1435.46	-0.070406	DIMB (C97)	C97H190O5	Fatty Acyls (FA)	Phthiodiolone Dimycocerosates (DIMB) [FA0707z]	Phthiodiolone Dimycocerosates (DIMB) [FA0707z]	M1459T1738_POS	0.429291	1.8726
1495.35	[M+NH4]+	1495.54	1477.51	0.196249	DIMB (C100)	C100H196O5	Fatty Acyls (FA)	Phthiodiolone Dimycocerosates (DIMB) [FA0707z]	Phthiodiolone Dimycocerosates (DIMB) [FA0707z]	M1495T1617_POS	2.85171	1.87209
1425.46	[M+NH4]+	1425.46	1407.43	0.007699	DIMB (C95)	C95H186O5	Fatty Acyls (FA)	Phthiodiolone Dimycocerosates (DIMB) [FA0707z]	Phthiodiolone Dimycocerosates (DIMB) [FA0707z]	M1425T1651_POS	0.597536	1.87207
1467.32	[M+NH4]+	1467.51	1449.48	0.196249	DIMB (C98)	C98H192O5	Fatty Acyls (FA)	Phthiodiolone Dimycocerosates (DIMB) [FA0707z]	Phthiodiolone Dimycocerosates (DIMB) [FA0707z]	M1467T1604_POS	2.24801	1.87014
1506.53	[M+H]+	1506.55	1505.54	0.0171	DIMB (C102)	C102H200O5	Fatty Acyls (FA)	Phthiodiolone Dimycocerosates (DIMB) [FA0707z]	Phthiodiolone Dimycocerosates (DIMB) [FA0707z]	M1507T1675_POS	0.529296	1.86907
1411.44	[M+NH4]+	1411.45	1393.41	0.005649	DIMB (C94)	C94H184O5	Fatty Acyls (FA)	Phthiodiolone Dimycocerosates (DIMB) [FA0707z]	Phthiodiolone Dimycocerosates (DIMB) [FA0707z]	M1411T1702_POS	0.533023	1.86893
1450.47	[M+H]+	1450.48	1449.48	0.0182	DIMB (C98)	C98H192O5	Fatty Acyls (FA)	Phthiodiolone Dimycocerosates (DIMB) [FA0707z]	Phthiodiolone Dimycocerosates (DIMB) [FA0707z]	M1450T1676_POS	0.53906	1.86837
1467.51	[M+NH4]+	1467.51	1449.48	0.001449	DIMB (C98)	C98H192O5	Fatty Acyls (FA)	Phthiodiolone Dimycocerosates (DIMB) [FA0707z]	Phthiodiolone Dimycocerosates (DIMB) [FA0707z]	M1468T1690_POS	0.589141	1.86676
1327.36	[M+NH4]+	1327.35	1309.32	-0.000451	DIMB (C88)	C88H172O5	Fatty Acyls (FA)	Phthiodiolone Dimycocerosates (DIMB) [FA0707z]	Phthiodiolone Dimycocerosates (DIMB) [FA0707z]	M1327T1675_POS	0.526421	1.85817
1290.26	[M+Na]+	1290.26	1267.27	0.002194	DIMB (C85)	C85H166O5	Fatty Acyls (FA)	Phthiodiolone Dimycocerosates (DIMB) [FA0707z]	Phthiodiolone Dimycocerosates (DIMB) [FA0707z]	M1290T1639_POS	0.530958	1.85606
1374.35	[M+Na]+	1374.36	1351.37	0.002694	DIMB (C91)	C91H178O5	Fatty Acyls (FA)	Phthiodiolone Dimycocerosates (DIMB) [FA0707z]	Phthiodiolone Dimycocerosates (DIMB) [FA0707z]	M1374T1677_POS	0.582466	1.85376
1318.37	[M+Na]+	1318.29	1295.3	-0.071506	DIMB (C87)	C87H170O5	Fatty Acyls (FA)	Phthiodiolone Dimycocerosates (DIMB) [FA0707z]	Phthiodiolone Dimycocerosates (DIMB) [FA0707z]	M1318T1681_POS	0.464555	1.85309
1422.43	[M+H]+	1422.45	1421.45	0.021	DIMB (C96)	C96H188O5	Fatty Acyls (FA)	Phthiodiolone Dimycocerosates (DIMB) [FA0707z]	Phthiodiolone Dimycocerosates (DIMB) [FA0707z]	M1422T1737_POS	0.38887	1.85281
1346.32	[M+Na]+	1346.33	1323.34	0.001794	DIMB (C89)	C89H174O5	Fatty Acyls (FA)	Phthiodiolone Dimycocerosates (DIMB) [FA0707z]	Phthiodiolone Dimycocerosates (DIMB) [FA0707z]	M1346T1663_POS	0.650837	1.85223
1332.31	[M+Na]+	1332.31	1309.32	0.000544	DIMB (C88)	C88H172O5	Fatty Acyls (FA)	Phthiodiolone Dimycocerosates (DIMB) [FA0707z]	Phthiodiolone Dimycocerosates (DIMB) [FA0707z]	M1332T1675_POS	0.593841	1.84975
1383.41	[M+NH4]+	1383.42	1365.38	0.002749	DIMB (C92)	C92H180O5	Fatty Acyls (FA)	Phthiodiolone Dimycocerosates (DIMB) [FA0707z]	Phthiodiolone Dimycocerosates (DIMB) [FA0707z]	M1383T1679_POS	0.608675	1.84712
1495.54	[M+NH4]+	1495.54	1477.51	-0.000451	DIMB (C100)	C100H196O5	Fatty Acyls (FA)	Phthiodiolone Dimycocerosates (DIMB) [FA0707z]	Phthiodiolone Dimycocerosates (DIMB) [FA0707z]	M1496T1753_POS	0.573995	1.84529
1514.59	[M+Na]+	1514.51	1491.52	-0.071906	DIMB (C101)	C101H198O5	Fatty Acyls (FA)	Phthiodiolone Dimycocerosates (DIMB) [FA0707z]	Phthiodiolone Dimycocerosates (DIMB) [FA0707z]	M1515T1740_POS	0.540764	1.83721
1422.44	[M+H]+	1422.45	1421.45	0.018	DIMB (C96)	C96H188O5	Fatty Acyls (FA)	Phthiodiolone Dimycocerosates (DIMB) [FA0707z]	Phthiodiolone Dimycocerosates (DIMB) [FA0707z]	M1422T1666_POS	0.493206	1.83242
1551.6	[M+NH4]+	1551.61	1533.57	0.000549	DIMB (C104)	C104H204O5	Fatty Acyls (FA)	Phthiodiolone Dimycocerosates (DIMB) [FA0707z]	Phthiodiolone Dimycocerosates (DIMB) [FA0707z]	M1552T1722_POS	0.544025	1.83235
1495.53	[M+NH4]+	1495.54	1477.51	0.011049	DIMB (C100)	C100H196O5	Fatty Acyls (FA)	Phthiodiolone Dimycocerosates (DIMB) [FA0707z]	Phthiodiolone Dimycocerosates (DIMB) [FA0707z]	M1496T1676_POS	0.564324	1.81711
1271.29	[M+NH4]+	1271.29	1253.26	0.006349	DIMB (C84)	C84H164O5	Fatty Acyls (FA)	Phthiodiolone Dimycocerosates (DIMB) [FA0707z]	Phthiodiolone Dimycocerosates (DIMB) [FA0707z]	M1271T1615_POS	0.551298	1.8154
1346.4	[M+Na]+	1346.33	1323.34	-0.071006	DIMB (C89)	C89H174O5	Fatty Acyls (FA)	Phthiodiolone Dimycocerosates (DIMB) [FA0707z]	Phthiodiolone Dimycocerosates (DIMB) [FA0707z]	M1346T1701_POS	0.574769	1.81233
1425.46	[M+NH4]+	1425.46	1407.43	0.004999	DIMB (C95)	C95H186O5	Fatty Acyls (FA)	Phthiodiolone Dimycocerosates (DIMB) [FA0707z]	Phthiodiolone Dimycocerosates (DIMB) [FA0707z]	M1425T1703_POS	0.451055	1.81041
1570.65	[M+Na]+	1570.58	1547.59	-0.070906	DIMB (C105)	C105H206O5	Fatty Acyls (FA)	Phthiodiolone Dimycocerosates (DIMB) [FA0707z]	Phthiodiolone Dimycocerosates (DIMB) [FA0707z]	M1571T1774_POS	0.418816	1.80548
1197.76	[M+H]+	1198.2	1197.2	0.443	DIMB (C80)	C80H156O5	Fatty Acyls (FA)	Phthiodiolone Dimycocerosates (DIMB) [FA0707z]	Phthiodiolone Dimycocerosates (DIMB) [FA0707z]	M1198T648_POS	0.11605	1.80358
1450.46	[M+H]+	1450.48	1449.48	0.0214	DIMB (C98)	C98H192O5	Fatty Acyls (FA)	Phthiodiolone Dimycocerosates (DIMB) [FA0707z]	Phthiodiolone Dimycocerosates (DIMB) [FA0707z]	M1450T1702_POS	0.563821	1.80147
1430.42	[M+Na]+	1430.42	1407.43	0.002594	DIMB (C95)	C95H186O5	Fatty Acyls (FA)	Phthiodiolone Dimycocerosates (DIMB) [FA0707z]	Phthiodiolone Dimycocerosates (DIMB) [FA0707z]	M1430T1701_POS	0.472627	1.8003
1299.32	[M+NH4]+	1299.32	1281.29	-0.001051	DIMB (C86)	C86H168O5	Fatty Acyls (FA)	Phthiodiolone Dimycocerosates (DIMB) [FA0707z]	Phthiodiolone Dimycocerosates (DIMB) [FA0707z]	M1299T1662_POS	0.433202	1.79836
1304.28	[M+Na]+	1304.28	1281.29	0.000444	DIMB (C86)	C86H168O5	Fatty Acyls (FA)	Phthiodiolone Dimycocerosates (DIMB) [FA0707z]	Phthiodiolone Dimycocerosates (DIMB) [FA0707z]	M1304T1662_POS	0.458368	1.79601
1523.38	[M+NH4]+	1523.57	1505.54	0.197649	DIMB (C102)	C102H200O5	Fatty Acyls (FA)	Phthiodiolone Dimycocerosates (DIMB) [FA0707z]	Phthiodiolone Dimycocerosates (DIMB) [FA0707z]	M1523T1629_POS	3.97143	1.79573
1341.37	[M+NH4]+	1341.37	1323.34	-0.000401	DIMB (C89)	C89H174O5	Fatty Acyls (FA)	Phthiodiolone Dimycocerosates (DIMB) [FA0707z]	Phthiodiolone Dimycocerosates (DIMB) [FA0707z]	M1341T1678_POS	0.436445	1.78958
1444.51	[M+Na]+	1444.44	1421.45	-0.072556	DIMB (C96)	C96H188O5	Fatty Acyls (FA)	Phthiodiolone Dimycocerosates (DIMB) [FA0707z]	Phthiodiolone Dimycocerosates (DIMB) [FA0707z]	M1445T1716_POS	0.572013	1.78427
1211.92	[M+H]+	1212.22	1211.21	0.30065	DIMB (C81)	C81H158O5	Fatty Acyls (FA)	Phthiodiolone Dimycocerosates (DIMB) [FA0707z]	Phthiodiolone Dimycocerosates (DIMB) [FA0707z]	M1212T1193_POS	0.656197	1.78397
1299.24	[M+NH4]+	1299.32	1281.29	0.081549	DIMB (C86)	C86H168O5	Fatty Acyls (FA)	Phthiodiolone Dimycocerosates (DIMB) [FA0707z]	Phthiodiolone Dimycocerosates (DIMB) [FA0707z]	M1299T1618_POS	0.543139	1.77693
1282.27	[M+H]+	1282.3	1281.29	0.0226	DIMB (C86)	C86H168O5	Fatty Acyls (FA)	Phthiodiolone Dimycocerosates (DIMB) [FA0707z]	Phthiodiolone Dimycocerosates (DIMB) [FA0707z]	M1282T1594_POS	0.310817	1.77639
1425.43	[M+NH4]+	1425.46	1407.43	0.031599	DIMB (C95)	C95H186O5	Fatty Acyls (FA)	Phthiodiolone Dimycocerosates (DIMB) [FA0707z]	Phthiodiolone Dimycocerosates (DIMB) [FA0707z]	M1425T1636_POS	0.335781	1.7651
1304.35	[M+Na]+	1304.28	1281.29	-0.073656	DIMB (C86)	C86H168O5	Fatty Acyls (FA)	Phthiodiolone Dimycocerosates (DIMB) [FA0707z]	Phthiodiolone Dimycocerosates (DIMB) [FA0707z]	M1304T1680_POS	0.399883	1.76089
1346.33	[M+Na]+	1346.33	1323.34	0.000894	DIMB (C89)	C89H174O5	Fatty Acyls (FA)	Phthiodiolone Dimycocerosates (DIMB) [FA0707z]	Phthiodiolone Dimycocerosates (DIMB) [FA0707z]	M1346T1678_POS	0.659389	1.76007
1486.55	[M+Na]+	1486.48	1463.49	-0.070106	DIMB (C99)	C99H194O5	Fatty Acyls (FA)	Phthiodiolone Dimycocerosates (DIMB) [FA0707z]	Phthiodiolone Dimycocerosates (DIMB) [FA0707z]	M1487T1764_POS	0.259216	1.75276
1565.62	[M+NH4]+	1565.62	1547.59	0.000999	DIMB (C105)	C105H206O5	Fatty Acyls (FA)	Phthiodiolone Dimycocerosates (DIMB) [FA0707z]	Phthiodiolone Dimycocerosates (DIMB) [FA0707z]	M1566T1723_POS	0.418861	1.74919
1439.48	[M+NH4]+	1439.48	1421.45	0.000749	DIMB (C96)	C96H188O5	Fatty Acyls (FA)	Phthiodiolone Dimycocerosates (DIMB) [FA0707z]	Phthiodiolone Dimycocerosates (DIMB) [FA0707z]	M1439T1706_POS	0.604531	1.74502
1453.49	[M+NH4]+	1453.5	1435.46	0.001399	DIMB (C97)	C97H190O5	Fatty Acyls (FA)	Phthiodiolone Dimycocerosates (DIMB) [FA0707z]	Phthiodiolone Dimycocerosates (DIMB) [FA0707z]	M1453T1678_POS	0.483637	1.74218
1369.37	[M+NH4]+	1369.4	1351.37	0.035599	DIMB (C91)	C91H178O5	Fatty Acyls (FA)	Phthiodiolone Dimycocerosates (DIMB) [FA0707z]	Phthiodiolone Dimycocerosates (DIMB) [FA0707z]	M1369T1611_POS	0.225266	1.73889
1422.44	[M+H]+	1422.45	1421.45	0.0161	DIMB (C96)	C96H188O5	Fatty Acyls (FA)	Phthiodiolone Dimycocerosates (DIMB) [FA0707z]	Phthiodiolone Dimycocerosates (DIMB) [FA0707z]	M1422T1638_POS	0.590399	1.73206
1436.4	[M+H]+	1436.47	1435.46	0.06805	DIMB (C97)	C97H190O5	Fatty Acyls (FA)	Phthiodiolone Dimycocerosates (DIMB) [FA0707z]	Phthiodiolone Dimycocerosates (DIMB) [FA0707z]	M1436T1735_POS	0.449439	1.73004
1229.21	[M+NH4]+	1229.25	1211.21	0.036899	DIMB (C81)	C81H158O5	Fatty Acyls (FA)	Phthiodiolone Dimycocerosates (DIMB) [FA0707z]	Phthiodiolone Dimycocerosates (DIMB) [FA0707z]	M1229T1607_POS	1.59239	1.72418
1492.52	[M+H]+	1492.53	1491.52	0.01655	DIMB (C101)	C101H198O5	Fatty Acyls (FA)	Phthiodiolone Dimycocerosates (DIMB) [FA0707z]	Phthiodiolone Dimycocerosates (DIMB) [FA0707z]	M1493T1685_POS	0.634637	1.72362
1313.34	[M+NH4]+	1313.34	1295.3	-0.000801	DIMB (C87)	C87H170O5	Fatty Acyls (FA)	Phthiodiolone Dimycocerosates (DIMB) [FA0707z]	Phthiodiolone Dimycocerosates (DIMB) [FA0707z]	M1313T1666_POS	0.572861	1.72039
1366.37	[M+H]+	1366.39	1365.38	0.0174	DIMB (C92)	C92H180O5	Fatty Acyls (FA)	Phthiodiolone Dimycocerosates (DIMB) [FA0707z]	Phthiodiolone Dimycocerosates (DIMB) [FA0707z]	M1366T1658_POS	0.360977	1.71879
1411.42	[M+NH4]+	1411.45	1393.41	0.031449	DIMB (C94)	C94H184O5	Fatty Acyls (FA)	Phthiodiolone Dimycocerosates (DIMB) [FA0707z]	Phthiodiolone Dimycocerosates (DIMB) [FA0707z]	M1411T1629_POS	0.269485	1.7154
1408.42	[M+H]+	1408.44	1407.43	0.01555	DIMB (C95)	C95H186O5	Fatty Acyls (FA)	Phthiodiolone Dimycocerosates (DIMB) [FA0707z]	Phthiodiolone Dimycocerosates (DIMB) [FA0707z]	M1408T1628_POS	0.508617	1.70166
1444.51	[M+Na]+	1444.44	1421.45	-0.076556	DIMB (C96)	C96H188O5	Fatty Acyls (FA)	Phthiodiolone Dimycocerosates (DIMB) [FA0707z]	Phthiodiolone Dimycocerosates (DIMB) [FA0707z]	M1445T1706_1_POS	0.589183	1.70154
1285.33	[M+NH4]+	1285.31	1267.27	-0.027001	DIMB (C85)	C85H166O5	Fatty Acyls (FA)	Phthiodiolone Dimycocerosates (DIMB) [FA0707z]	Phthiodiolone Dimycocerosates (DIMB) [FA0707z]	M1285T1627_POS	0.560511	1.70153
1509.55	[M+NH4]+	1509.56	1491.52	0.006099	DIMB (C101)	C101H198O5	Fatty Acyls (FA)	Phthiodiolone Dimycocerosates (DIMB) [FA0707z]	Phthiodiolone Dimycocerosates (DIMB) [FA0707z]	M1510T1688_POS	0.655081	1.68091
1360.33	[M+Na]+	1360.34	1337.35	0.009944	DIMB (C90)	C90H176O5	Fatty Acyls (FA)	Phthiodiolone Dimycocerosates (DIMB) [FA0707z]	Phthiodiolone Dimycocerosates (DIMB) [FA0707z]	M1360T1652_POS	0.517142	1.6666
1523.56	[M+NH4]+	1523.57	1505.54	0.009649	DIMB (C102)	C102H200O5	Fatty Acyls (FA)	Phthiodiolone Dimycocerosates (DIMB) [FA0707z]	Phthiodiolone Dimycocerosates (DIMB) [FA0707z]	M1524T1689_POS	0.407982	1.64595
1197.9	[M+H]+	1198.2	1197.2	0.3013	DIMB (C80)	C80H156O5	Fatty Acyls (FA)	Phthiodiolone Dimycocerosates (DIMB) [FA0707z]	Phthiodiolone Dimycocerosates (DIMB) [FA0707z]	M1198T1135_1_POS	0.662916	1.63746
1220.42	[M+Na]+	1220.19	1197.2	-0.235556	DIMB (C80)	C80H156O5	Fatty Acyls (FA)	Phthiodiolone Dimycocerosates (DIMB) [FA0707z]	Phthiodiolone Dimycocerosates (DIMB) [FA0707z]	M1220T1178_POS	0.591749	1.63623
1394.4	[M+H]+	1394.42	1393.41	0.0241	DIMB (C94)	C94H184O5	Fatty Acyls (FA)	Phthiodiolone Dimycocerosates (DIMB) [FA0707z]	Phthiodiolone Dimycocerosates (DIMB) [FA0707z]	M1394T1609_POS	0.409302	1.5836
1290.26	[M+Na]+	1290.26	1267.27	-0.000706	DIMB (C85)	C85H166O5	Fatty Acyls (FA)	Phthiodiolone Dimycocerosates (DIMB) [FA0707z]	Phthiodiolone Dimycocerosates (DIMB) [FA0707z]	M1290T1658_POS	0.551383	1.46803
1313.33	[M+NH4]+	1313.34	1295.3	0.007399	DIMB (C87)	C87H170O5	Fatty Acyls (FA)	Phthiodiolone Dimycocerosates (DIMB) [FA0707z]	Phthiodiolone Dimycocerosates (DIMB) [FA0707z]	M1313T1636_POS	0.599721	1.38889
1408.42	[M+H]+	1408.44	1407.43	0.01845	DIMB (C95)	C95H186O5	Fatty Acyls (FA)	Phthiodiolone Dimycocerosates (DIMB) [FA0707z]	Phthiodiolone Dimycocerosates (DIMB) [FA0707z]	M1408T1684_POS	0.604239	1.25466
1354.37	[M+H]+	1354.39	1353.38	0.0201	DIMA (C91)	C91H180O5	Fatty Acyls (FA)	Phthiocerol Dimycocerosates (DIMA) [FA0707z]	Phthiocerol Dimycocerosates (DIMA) [FA0707z]	M1354T1636_POS	0.525727	2.01037
1312.33	[M+H]+	1312.34	1311.34	0.01695	DIMA (C88)	C88H174O5	Fatty Acyls (FA)	Phthiocerol Dimycocerosates (DIMA) [FA0707z]	Phthiocerol Dimycocerosates (DIMA) [FA0707z]	M1312T1636_POS	0.537531	2.00924
1298.31	[M+H]+	1298.33	1297.32	0.0187	DIMA (C87)	C87H172O5	Fatty Acyls (FA)	Phthiocerol Dimycocerosates (DIMA) [FA0707z]	Phthiocerol Dimycocerosates (DIMA) [FA0707z]	M1298T1627_POS	0.541263	2.00687
1511.57	[M+NH4]+	1511.57	1493.54	-0.000451	DIMA (C101)	C101H200O5	Fatty Acyls (FA)	Phthiocerol Dimycocerosates (DIMA) [FA0707z]	Phthiocerol Dimycocerosates (DIMA) [FA0707z]	M1512T1740_POS	0.542563	2.0062
1399.44	[M+NH4]+	1399.45	1381.41	0.007149	DIMA (C93)	C93H184O5	Fatty Acyls (FA)	Phthiocerol Dimycocerosates (DIMA) [FA0707z]	Phthiocerol Dimycocerosates (DIMA) [FA0707z]	M1399T1690_POS	0.500535	2.006
1301.33	[M+NH4]+	1301.34	1283.3	0.008399	DIMA (C86)	C86H170O5	Fatty Acyls (FA)	Phthiocerol Dimycocerosates (DIMA) [FA0707z]	Phthiocerol Dimycocerosates (DIMA) [FA0707z]	M1301T1662_POS	0.524627	2.00389
1424.45	[M+H]+	1424.47	1423.46	0.01685	DIMA (C96)	C96H190O5	Fatty Acyls (FA)	Phthiocerol Dimycocerosates (DIMA) [FA0707z]	Phthiocerol Dimycocerosates (DIMA) [FA0707z]	M1424T1665_POS	0.572665	2.00068
1483.54	[M+NH4]+	1483.54	1465.51	0.002349	DIMA (C99)	C99H196O5	Fatty Acyls (FA)	Phthiocerol Dimycocerosates (DIMA) [FA0707z]	Phthiocerol Dimycocerosates (DIMA) [FA0707z]	M1484T1723_POS	0.565391	2.00009
1270.28	[M+H]+	1270.3	1269.29	0.0151	DIMA (C85)	C85H168O5	Fatty Acyls (FA)	Phthiocerol Dimycocerosates (DIMA) [FA0707z]	Phthiocerol Dimycocerosates (DIMA) [FA0707z]	M1270T1634_POS	0.431448	1.99995
1371.41	[M+NH4]+	1371.42	1353.38	0.007949	DIMA (C91)	C91H180O5	Fatty Acyls (FA)	Phthiocerol Dimycocerosates (DIMA) [FA0707z]	Phthiocerol Dimycocerosates (DIMA) [FA0707z]	M1371T1692_POS	0.545784	1.99939
1315.35	[M+NH4]+	1315.35	1297.32	0.008249	DIMA (C87)	C87H172O5	Fatty Acyls (FA)	Phthiocerol Dimycocerosates (DIMA) [FA0707z]	Phthiocerol Dimycocerosates (DIMA) [FA0707z]	M1315T1666_2_POS	0.485925	1.99877
1368.39	[M+H]+	1368.41	1367.4	0.01825	DIMA (C92)	C92H182O5	Fatty Acyls (FA)	Phthiocerol Dimycocerosates (DIMA) [FA0707z]	Phthiocerol Dimycocerosates (DIMA) [FA0707z]	M1368T1661_POS	0.516359	1.99872
1329.36	[M+NH4]+	1329.37	1311.34	0.008399	DIMA (C88)	C88H174O5	Fatty Acyls (FA)	Phthiocerol Dimycocerosates (DIMA) [FA0707z]	Phthiocerol Dimycocerosates (DIMA) [FA0707z]	M1329T1676_POS	0.487846	1.99836
1371.41	[M+NH4]+	1371.42	1353.38	0.008849	DIMA (C91)	C91H180O5	Fatty Acyls (FA)	Phthiocerol Dimycocerosates (DIMA) [FA0707z]	Phthiocerol Dimycocerosates (DIMA) [FA0707z]	M1371T1662_POS	0.561156	1.99811
1399.44	[M+NH4]+	1399.45	1381.41	0.009249	DIMA (C93)	C93H184O5	Fatty Acyls (FA)	Phthiocerol Dimycocerosates (DIMA) [FA0707z]	Phthiocerol Dimycocerosates (DIMA) [FA0707z]	M1399T1707_POS	0.540614	1.99723
1298.31	[M+H]+	1298.33	1297.32	0.0161	DIMA (C87)	C87H172O5	Fatty Acyls (FA)	Phthiocerol Dimycocerosates (DIMA) [FA0707z]	Phthiocerol Dimycocerosates (DIMA) [FA0707z]	M1298T1647_POS	0.496664	1.99567
1371.41	[M+NH4]+	1371.42	1353.38	0.007549	DIMA (C91)	C91H180O5	Fatty Acyls (FA)	Phthiocerol Dimycocerosates (DIMA) [FA0707z]	Phthiocerol Dimycocerosates (DIMA) [FA0707z]	M1371T1677_POS	0.512702	1.99544
1385.43	[M+NH4]+	1385.43	1367.4	-0.000801	DIMA (C92)	C92H182O5	Fatty Acyls (FA)	Phthiocerol Dimycocerosates (DIMA) [FA0707z]	Phthiocerol Dimycocerosates (DIMA) [FA0707z]	M1385T1721_POS	0.454915	1.99534
1424.45	[M+H]+	1424.47	1423.46	0.01725	DIMA (C96)	C96H190O5	Fatty Acyls (FA)	Phthiocerol Dimycocerosates (DIMA) [FA0707z]	Phthiocerol Dimycocerosates (DIMA) [FA0707z]	M1424T1703_POS	0.513024	1.99336
1326.34	[M+H]+	1326.36	1325.35	0.017	DIMA (C89)	C89H176O5	Fatty Acyls (FA)	Phthiocerol Dimycocerosates (DIMA) [FA0707z]	Phthiocerol Dimycocerosates (DIMA) [FA0707z]	M1326T1639_POS	0.581449	1.99294
1343.38	[M+NH4]+	1343.39	1325.35	0.007849	DIMA (C89)	C89H176O5	Fatty Acyls (FA)	Phthiocerol Dimycocerosates (DIMA) [FA0707z]	Phthiocerol Dimycocerosates (DIMA) [FA0707z]	M1343T1664_POS	0.534862	1.99186
1438.47	[M+H]+	1438.48	1437.48	0.0189	DIMA (C97)	C97H192O5	Fatty Acyls (FA)	Phthiocerol Dimycocerosates (DIMA) [FA0707z]	Phthiocerol Dimycocerosates (DIMA) [FA0707z]	M1438T1707_POS	0.501928	1.9914
1284.3	[M+H]+	1284.31	1283.3	0.01755	DIMA (C86)	C86H170O5	Fatty Acyls (FA)	Phthiocerol Dimycocerosates (DIMA) [FA0707z]	Phthiocerol Dimycocerosates (DIMA) [FA0707z]	M1284T1623_POS	0.483526	1.99129
1399.45	[M+NH4]+	1399.45	1381.41	-0.000451	DIMA (C93)	C93H184O5	Fatty Acyls (FA)	Phthiocerol Dimycocerosates (DIMA) [FA0707z]	Phthiocerol Dimycocerosates (DIMA) [FA0707z]	M1399T1724_POS	0.45351	1.98999
1399.44	[M+NH4]+	1399.45	1381.41	0.008249	DIMA (C93)	C93H184O5	Fatty Acyls (FA)	Phthiocerol Dimycocerosates (DIMA) [FA0707z]	Phthiocerol Dimycocerosates (DIMA) [FA0707z]	M1399T1675_POS	0.544932	1.98959
1382.4	[M+H]+	1382.42	1381.41	0.0186	DIMA (C93)	C93H184O5	Fatty Acyls (FA)	Phthiocerol Dimycocerosates (DIMA) [FA0707z]	Phthiocerol Dimycocerosates (DIMA) [FA0707z]	M1382T1663_POS	0.52934	1.98908
1340.36	[M+H]+	1340.38	1339.37	0.01845	DIMA (C90)	C90H178O5	Fatty Acyls (FA)	Phthiocerol Dimycocerosates (DIMA) [FA0707z]	Phthiocerol Dimycocerosates (DIMA) [FA0707z]	M1340T1646_POS	0.54634	1.98862
1452.48	[M+H]+	1452.5	1451.49	0.01665	DIMA (C98)	C98H194O5	Fatty Acyls (FA)	Phthiocerol Dimycocerosates (DIMA) [FA0707z]	Phthiocerol Dimycocerosates (DIMA) [FA0707z]	M1452T1686_POS	0.576991	1.98687
1455.5	[M+NH4]+	1455.51	1437.48	0.008349	DIMA (C97)	C97H192O5	Fatty Acyls (FA)	Phthiocerol Dimycocerosates (DIMA) [FA0707z]	Phthiocerol Dimycocerosates (DIMA) [FA0707z]	M1456T1678_POS	0.567355	1.98542
1483.53	[M+NH4]+	1483.54	1465.51	0.008349	DIMA (C99)	C99H196O5	Fatty Acyls (FA)	Phthiocerol Dimycocerosates (DIMA) [FA0707z]	Phthiocerol Dimycocerosates (DIMA) [FA0707z]	M1484T1692_POS	0.569393	1.98477
1385.42	[M+NH4]+	1385.43	1367.4	0.008399	DIMA (C92)	C92H182O5	Fatty Acyls (FA)	Phthiocerol Dimycocerosates (DIMA) [FA0707z]	Phthiocerol Dimycocerosates (DIMA) [FA0707z]	M1385T1663_POS	0.574503	1.98455
1469.53	[M+NH4]+	1469.53	1451.49	-1e-06	DIMA (C98)	C98H194O5	Fatty Acyls (FA)	Phthiocerol Dimycocerosates (DIMA) [FA0707z]	Phthiocerol Dimycocerosates (DIMA) [FA0707z]	M1470T1722_POS	0.517303	1.98439
1413.46	[M+NH4]+	1413.46	1395.43	0.008799	DIMA (C94)	C94H186O5	Fatty Acyls (FA)	Phthiocerol Dimycocerosates (DIMA) [FA0707z]	Phthiocerol Dimycocerosates (DIMA) [FA0707z]	M1413T1676_POS	0.579001	1.98413
1343.38	[M+NH4]+	1343.39	1325.35	0.010549	DIMA (C89)	C89H176O5	Fatty Acyls (FA)	Phthiocerol Dimycocerosates (DIMA) [FA0707z]	Phthiocerol Dimycocerosates (DIMA) [FA0707z]	M1343T1647_2_POS	0.55735	1.98345
1427.48	[M+NH4]+	1427.48	1409.45	-0.000451	DIMA (C95)	C95H188O5	Fatty Acyls (FA)	Phthiocerol Dimycocerosates (DIMA) [FA0707z]	Phthiocerol Dimycocerosates (DIMA) [FA0707z]	M1427T1739_POS	0.49704	1.98304
1354.37	[M+H]+	1354.39	1353.38	0.0171	DIMA (C91)	C91H180O5	Fatty Acyls (FA)	Phthiocerol Dimycocerosates (DIMA) [FA0707z]	Phthiocerol Dimycocerosates (DIMA) [FA0707z]	M1354T1651_POS	0.60845	1.98289
1413.46	[M+NH4]+	1413.46	1395.43	-0.000601	DIMA (C94)	C94H186O5	Fatty Acyls (FA)	Phthiocerol Dimycocerosates (DIMA) [FA0707z]	Phthiocerol Dimycocerosates (DIMA) [FA0707z]	M1413T1737_POS	0.436513	1.98275
1441.49	[M+NH4]+	1441.5	1423.46	0.008699	DIMA (C96)	C96H190O5	Fatty Acyls (FA)	Phthiocerol Dimycocerosates (DIMA) [FA0707z]	Phthiocerol Dimycocerosates (DIMA) [FA0707z]	M1441T1691_POS	0.641098	1.98238
1357.4	[M+NH4]+	1357.4	1339.37	-0.001001	DIMA (C90)	C90H178O5	Fatty Acyls (FA)	Phthiocerol Dimycocerosates (DIMA) [FA0707z]	Phthiocerol Dimycocerosates (DIMA) [FA0707z]	M1357T1706_POS	0.494681	1.98113
1441.49	[M+NH4]+	1441.5	1423.46	0.003899	DIMA (C96)	C96H190O5	Fatty Acyls (FA)	Phthiocerol Dimycocerosates (DIMA) [FA0707z]	Phthiocerol Dimycocerosates (DIMA) [FA0707z]	M1441T1740_POS	0.510505	1.98061
1413.45	[M+NH4]+	1413.46	1395.43	0.010299	DIMA (C94)	C94H186O5	Fatty Acyls (FA)	Phthiocerol Dimycocerosates (DIMA) [FA0707z]	Phthiocerol Dimycocerosates (DIMA) [FA0707z]	M1413T1720_POS	0.518813	1.97982
1382.41	[M+H]+	1382.42	1381.41	0.017	DIMA (C93)	C93H184O5	Fatty Acyls (FA)	Phthiocerol Dimycocerosates (DIMA) [FA0707z]	Phthiocerol Dimycocerosates (DIMA) [FA0707z]	M1382T1648_POS	0.527487	1.97962
1270.28	[M+H]+	1270.3	1269.29	0.0198	DIMA (C85)	C85H168O5	Fatty Acyls (FA)	Phthiocerol Dimycocerosates (DIMA) [FA0707z]	Phthiocerol Dimycocerosates (DIMA) [FA0707z]	M1270T1618_POS	0.477795	1.97895
1494.53	[M+H]+	1494.55	1493.54	0.0164	DIMA (C101)	C101H200O5	Fatty Acyls (FA)	Phthiocerol Dimycocerosates (DIMA) [FA0707z]	Phthiocerol Dimycocerosates (DIMA) [FA0707z]	M1495T1702_POS	0.577789	1.9776
1284.3	[M+H]+	1284.31	1283.3	0.01695	DIMA (C86)	C86H170O5	Fatty Acyls (FA)	Phthiocerol Dimycocerosates (DIMA) [FA0707z]	Phthiocerol Dimycocerosates (DIMA) [FA0707z]	M1284T1643_POS	0.428909	1.97749
1427.48	[M+NH4]+	1427.48	1409.45	0.001549	DIMA (C95)	C95H188O5	Fatty Acyls (FA)	Phthiocerol Dimycocerosates (DIMA) [FA0707z]	Phthiocerol Dimycocerosates (DIMA) [FA0707z]	M1427T1705_POS	0.545093	1.97673
1469.53	[M+NH4]+	1469.53	1451.49	-0.000701	DIMA (C98)	C98H194O5	Fatty Acyls (FA)	Phthiocerol Dimycocerosates (DIMA) [FA0707z]	Phthiocerol Dimycocerosates (DIMA) [FA0707z]	M1470T1757_POS	0.495859	1.97643
1455.5	[M+NH4]+	1455.51	1437.48	0.013149	DIMA (C97)	C97H192O5	Fatty Acyls (FA)	Phthiocerol Dimycocerosates (DIMA) [FA0707z]	Phthiocerol Dimycocerosates (DIMA) [FA0707z]	M1455T1738_POS	0.554847	1.97567
1441.49	[M+NH4]+	1441.5	1423.46	0.004599	DIMA (C96)	C96H190O5	Fatty Acyls (FA)	Phthiocerol Dimycocerosates (DIMA) [FA0707z]	Phthiocerol Dimycocerosates (DIMA) [FA0707z]	M1441T1706_POS	0.522013	1.97525
1340.36	[M+H]+	1340.38	1339.37	0.01705	DIMA (C90)	C90H178O5	Fatty Acyls (FA)	Phthiocerol Dimycocerosates (DIMA) [FA0707z]	Phthiocerol Dimycocerosates (DIMA) [FA0707z]	M1340T1663_POS	0.525346	1.97457
1410.43	[M+H]+	1410.45	1409.45	0.0185	DIMA (C95)	C95H188O5	Fatty Acyls (FA)	Phthiocerol Dimycocerosates (DIMA) [FA0707z]	Phthiocerol Dimycocerosates (DIMA) [FA0707z]	M1410T1676_POS	0.528418	1.97379
1438.47	[M+H]+	1438.48	1437.48	0.0195	DIMA (C97)	C97H192O5	Fatty Acyls (FA)	Phthiocerol Dimycocerosates (DIMA) [FA0707z]	Phthiocerol Dimycocerosates (DIMA) [FA0707z]	M1438T1690_POS	0.617036	1.97344
1424.45	[M+H]+	1424.47	1423.46	0.01655	DIMA (C96)	C96H190O5	Fatty Acyls (FA)	Phthiocerol Dimycocerosates (DIMA) [FA0707z]	Phthiocerol Dimycocerosates (DIMA) [FA0707z]	M1424T1650_POS	0.651302	1.97232
1502.51	[M+Na]+	1502.51	1479.52	0.000794	DIMA (C100)	C100H198O5	Fatty Acyls (FA)	Phthiocerol Dimycocerosates (DIMA) [FA0707z]	Phthiocerol Dimycocerosates (DIMA) [FA0707z]	M1503T1774_POS	0.510951	1.97189
1413.46	[M+NH4]+	1413.46	1395.43	0.006899	DIMA (C94)	C94H186O5	Fatty Acyls (FA)	Phthiocerol Dimycocerosates (DIMA) [FA0707z]	Phthiocerol Dimycocerosates (DIMA) [FA0707z]	M1413T1692_POS	0.565945	1.97176
1315.35	[M+NH4]+	1315.35	1297.32	0.009449	DIMA (C87)	C87H172O5	Fatty Acyls (FA)	Phthiocerol Dimycocerosates (DIMA) [FA0707z]	Phthiocerol Dimycocerosates (DIMA) [FA0707z]	M1315T1650_POS	0.477854	1.97014
1452.48	[M+H]+	1452.5	1451.49	0.01765	DIMA (C98)	C98H194O5	Fatty Acyls (FA)	Phthiocerol Dimycocerosates (DIMA) [FA0707z]	Phthiocerol Dimycocerosates (DIMA) [FA0707z]	M1452T1718_POS	0.553283	1.9689
1539.61	[M+NH4]+	1539.61	1521.57	-0.000851	DIMA (C103)	C103H204O5	Fatty Acyls (FA)	Phthiocerol Dimycocerosates (DIMA) [FA0707z]	Phthiocerol Dimycocerosates (DIMA) [FA0707z]	M1540T1756_POS	0.567045	1.96602
1287.32	[M+NH4]+	1287.32	1269.29	0.007649	DIMA (C85)	C85H168O5	Fatty Acyls (FA)	Phthiocerol Dimycocerosates (DIMA) [FA0707z]	Phthiocerol Dimycocerosates (DIMA) [FA0707z]	M1287T1638_POS	0.585474	1.96602
1511.57	[M+NH4]+	1511.57	1493.54	0.008149	DIMA (C101)	C101H200O5	Fatty Acyls (FA)	Phthiocerol Dimycocerosates (DIMA) [FA0707z]	Phthiocerol Dimycocerosates (DIMA) [FA0707z]	M1512T1721_POS	0.519062	1.96546
1497.56	[M+NH4]+	1497.56	1479.52	-0.000201	DIMA (C100)	C100H198O5	Fatty Acyls (FA)	Phthiocerol Dimycocerosates (DIMA) [FA0707z]	Phthiocerol Dimycocerosates (DIMA) [FA0707z]	M1498T1738_POS	0.543811	1.96506
1466.49	[M+H]+	1466.52	1465.51	0.0229	DIMA (C99)	C99H196O5	Fatty Acyls (FA)	Phthiocerol Dimycocerosates (DIMA) [FA0707z]	Phthiocerol Dimycocerosates (DIMA) [FA0707z]	M1466T1705_POS	0.537489	1.96243
1469.52	[M+NH4]+	1469.53	1451.49	0.008399	DIMA (C98)	C98H194O5	Fatty Acyls (FA)	Phthiocerol Dimycocerosates (DIMA) [FA0707z]	Phthiocerol Dimycocerosates (DIMA) [FA0707z]	M1470T1689_POS	0.547364	1.96239
1256.27	[M+H]+	1256.28	1255.27	0.01625	DIMA (C84)	C84H166O5	Fatty Acyls (FA)	Phthiocerol Dimycocerosates (DIMA) [FA0707z]	Phthiocerol Dimycocerosates (DIMA) [FA0707z]	M1256T1629_POS	0.50389	1.96226
1334.32	[M+Na]+	1334.33	1311.34	0.008094	DIMA (C88)	C88H174O5	Fatty Acyls (FA)	Phthiocerol Dimycocerosates (DIMA) [FA0707z]	Phthiocerol Dimycocerosates (DIMA) [FA0707z]	M1334T1675_POS	0.546589	1.96143
1469.52	[M+NH4]+	1469.53	1451.49	0.008599	DIMA (C98)	C98H194O5	Fatty Acyls (FA)	Phthiocerol Dimycocerosates (DIMA) [FA0707z]	Phthiocerol Dimycocerosates (DIMA) [FA0707z]	M1470T1705_POS	0.589149	1.96139
1441.49	[M+NH4]+	1441.5	1423.46	0.008799	DIMA (C96)	C96H190O5	Fatty Acyls (FA)	Phthiocerol Dimycocerosates (DIMA) [FA0707z]	Phthiocerol Dimycocerosates (DIMA) [FA0707z]	M1441T1677_POS	0.54944	1.95899
1466.5	[M+H]+	1466.52	1465.51	0.0179	DIMA (C99)	C99H196O5	Fatty Acyls (FA)	Phthiocerol Dimycocerosates (DIMA) [FA0707z]	Phthiocerol Dimycocerosates (DIMA) [FA0707z]	M1466T1720_POS	0.52545	1.95727
1368.39	[M+H]+	1368.41	1367.4	0.01745	DIMA (C92)	C92H182O5	Fatty Acyls (FA)	Phthiocerol Dimycocerosates (DIMA) [FA0707z]	Phthiocerol Dimycocerosates (DIMA) [FA0707z]	M1368T1647_POS	0.583427	1.957
1427.47	[M+NH4]+	1427.48	1409.45	0.011349	DIMA (C95)	C95H188O5	Fatty Acyls (FA)	Phthiocerol Dimycocerosates (DIMA) [FA0707z]	Phthiocerol Dimycocerosates (DIMA) [FA0707z]	M1427T1721_POS	0.533795	1.95684
1312.33	[M+H]+	1312.34	1311.34	0.01685	DIMA (C88)	C88H174O5	Fatty Acyls (FA)	Phthiocerol Dimycocerosates (DIMA) [FA0707z]	Phthiocerol Dimycocerosates (DIMA) [FA0707z]	M1312T1650_POS	0.479677	1.95641
1413.46	[M+NH4]+	1413.46	1395.43	0.008699	DIMA (C94)	C94H186O5	Fatty Acyls (FA)	Phthiocerol Dimycocerosates (DIMA) [FA0707z]	Phthiocerol Dimycocerosates (DIMA) [FA0707z]	M1413T1662_POS	0.606687	1.9547
1354.37	[M+H]+	1354.39	1353.38	0.0175	DIMA (C91)	C91H180O5	Fatty Acyls (FA)	Phthiocerol Dimycocerosates (DIMA) [FA0707z]	Phthiocerol Dimycocerosates (DIMA) [FA0707z]	M1354T1623_POS	0.607159	1.9546
1382.41	[M+H]+	1382.42	1381.41	0.0171	DIMA (C93)	C93H184O5	Fatty Acyls (FA)	Phthiocerol Dimycocerosates (DIMA) [FA0707z]	Phthiocerol Dimycocerosates (DIMA) [FA0707z]	M1382T1636_POS	0.6072	1.95372
1334.31	[M+Na]+	1334.33	1311.34	0.014794	DIMA (C88)	C88H174O5	Fatty Acyls (FA)	Phthiocerol Dimycocerosates (DIMA) [FA0707z]	Phthiocerol Dimycocerosates (DIMA) [FA0707z]	M1334T1619_POS	0.470866	1.95271
1301.34	[M+NH4]+	1301.34	1283.3	-0.000401	DIMA (C86)	C86H170O5	Fatty Acyls (FA)	Phthiocerol Dimycocerosates (DIMA) [FA0707z]	Phthiocerol Dimycocerosates (DIMA) [FA0707z]	M1301T1678_POS	0.523805	1.95207
1273.31	[M+NH4]+	1273.31	1255.27	-0.001401	DIMA (C84)	C84H166O5	Fatty Acyls (FA)	Phthiocerol Dimycocerosates (DIMA) [FA0707z]	Phthiocerol Dimycocerosates (DIMA) [FA0707z]	M1273T1664_POS	0.51369	1.95113
1553.62	[M+NH4]+	1553.62	1535.59	-0.001001	DIMA (C104)	C104H206O5	Fatty Acyls (FA)	Phthiocerol Dimycocerosates (DIMA) [FA0707z]	Phthiocerol Dimycocerosates (DIMA) [FA0707z]	M1554T1757_POS	0.517859	1.95108
1497.56	[M+NH4]+	1497.56	1479.52	-0.001001	DIMA (C100)	C100H198O5	Fatty Acyls (FA)	Phthiocerol Dimycocerosates (DIMA) [FA0707z]	Phthiocerol Dimycocerosates (DIMA) [FA0707z]	M1498T1774_POS	0.507486	1.94981
1469.52	[M+NH4]+	1469.53	1451.49	0.010599	DIMA (C98)	C98H194O5	Fatty Acyls (FA)	Phthiocerol Dimycocerosates (DIMA) [FA0707z]	Phthiocerol Dimycocerosates (DIMA) [FA0707z]	M1470T1740_POS	0.564796	1.94953
1455.51	[M+NH4]+	1455.51	1437.48	-0.000951	DIMA (C97)	C97H192O5	Fatty Acyls (FA)	Phthiocerol Dimycocerosates (DIMA) [FA0707z]	Phthiocerol Dimycocerosates (DIMA) [FA0707z]	M1456T1755_POS	0.517508	1.94801
1329.37	[M+NH4]+	1329.37	1311.34	-0.000301	DIMA (C88)	C88H174O5	Fatty Acyls (FA)	Phthiocerol Dimycocerosates (DIMA) [FA0707z]	Phthiocerol Dimycocerosates (DIMA) [FA0707z]	M1329T1693_POS	0.439582	1.94523
1413.46	[M+NH4]+	1413.46	1395.43	0.005399	DIMA (C94)	C94H186O5	Fatty Acyls (FA)	Phthiocerol Dimycocerosates (DIMA) [FA0707z]	Phthiocerol Dimycocerosates (DIMA) [FA0707z]	M1413T1706_POS	0.598026	1.9448
1292.26	[M+Na]+	1292.28	1269.29	0.016244	DIMA (C85)	C85H168O5	Fatty Acyls (FA)	Phthiocerol Dimycocerosates (DIMA) [FA0707z]	Phthiocerol Dimycocerosates (DIMA) [FA0707z]	M1292T1603_POS	0.386206	1.94348
1273.3	[M+NH4]+	1273.31	1255.27	0.007599	DIMA (C84)	C84H166O5	Fatty Acyls (FA)	Phthiocerol Dimycocerosates (DIMA) [FA0707z]	Phthiocerol Dimycocerosates (DIMA) [FA0707z]	M1273T1649_POS	0.512804	1.94186
1301.33	[M+NH4]+	1301.34	1283.3	0.008799	DIMA (C86)	C86H170O5	Fatty Acyls (FA)	Phthiocerol Dimycocerosates (DIMA) [FA0707z]	Phthiocerol Dimycocerosates (DIMA) [FA0707z]	M1301T1641_POS	0.597488	1.94142
1396.42	[M+H]+	1396.44	1395.43	0.01845	DIMA (C94)	C94H186O5	Fatty Acyls (FA)	Phthiocerol Dimycocerosates (DIMA) [FA0707z]	Phthiocerol Dimycocerosates (DIMA) [FA0707z]	M1396T1675_POS	0.488858	1.9394
1396.42	[M+H]+	1396.44	1395.43	0.01785	DIMA (C94)	C94H186O5	Fatty Acyls (FA)	Phthiocerol Dimycocerosates (DIMA) [FA0707z]	Phthiocerol Dimycocerosates (DIMA) [FA0707z]	M1396T1690_POS	0.474003	1.938
1287.32	[M+NH4]+	1287.32	1269.29	0.008249	DIMA (C85)	C85H168O5	Fatty Acyls (FA)	Phthiocerol Dimycocerosates (DIMA) [FA0707z]	Phthiocerol Dimycocerosates (DIMA) [FA0707z]	M1287T1658_POS	0.533121	1.93487
1483.51	[M+NH4]+	1483.54	1465.51	0.029249	DIMA (C99)	C99H196O5	Fatty Acyls (FA)	Phthiocerol Dimycocerosates (DIMA) [FA0707z]	Phthiocerol Dimycocerosates (DIMA) [FA0707z]	M1484T1677_POS	0.410223	1.9339
1452.47	[M+H]+	1452.5	1451.49	0.02565	DIMA (C98)	C98H194O5	Fatty Acyls (FA)	Phthiocerol Dimycocerosates (DIMA) [FA0707z]	Phthiocerol Dimycocerosates (DIMA) [FA0707z]	M1452T1703_POS	0.567793	1.92471
1357.39	[M+NH4]+	1357.4	1339.37	0.009499	DIMA (C90)	C90H178O5	Fatty Acyls (FA)	Phthiocerol Dimycocerosates (DIMA) [FA0707z]	Phthiocerol Dimycocerosates (DIMA) [FA0707z]	M1357T1638_POS	0.593685	1.92419
1536.58	[M+H]+	1536.59	1535.59	0.01595	DIMA (C104)	C104H206O5	Fatty Acyls (FA)	Phthiocerol Dimycocerosates (DIMA) [FA0707z]	Phthiocerol Dimycocerosates (DIMA) [FA0707z]	M1537T1718_POS	0.599241	1.92317
1511.57	[M+NH4]+	1511.57	1493.54	0.008249	DIMA (C101)	C101H200O5	Fatty Acyls (FA)	Phthiocerol Dimycocerosates (DIMA) [FA0707z]	Phthiocerol Dimycocerosates (DIMA) [FA0707z]	M1512T1706_POS	0.619991	1.9226
1418.42	[M+Na]+	1418.42	1395.43	0.001094	DIMA (C94)	C94H186O5	Fatty Acyls (FA)	Phthiocerol Dimycocerosates (DIMA) [FA0707z]	Phthiocerol Dimycocerosates (DIMA) [FA0707z]	M1418T1737_POS	0.552451	1.92086
1354.37	[M+H]+	1354.39	1353.38	0.0257	DIMA (C91)	C91H180O5	Fatty Acyls (FA)	Phthiocerol Dimycocerosates (DIMA) [FA0707z]	Phthiocerol Dimycocerosates (DIMA) [FA0707z]	M1354T1609_2_POS	0.42967	1.91978
1522.56	[M+H]+	1522.58	1521.57	0.0165	DIMA (C103)	C103H204O5	Fatty Acyls (FA)	Phthiocerol Dimycocerosates (DIMA) [FA0707z]	Phthiocerol Dimycocerosates (DIMA) [FA0707z]	M1523T1717_POS	0.579271	1.91815
1399.42	[M+NH4]+	1399.45	1381.41	0.024849	DIMA (C93)	C93H184O5	Fatty Acyls (FA)	Phthiocerol Dimycocerosates (DIMA) [FA0707z]	Phthiocerol Dimycocerosates (DIMA) [FA0707z]	M1399T1639_POS	0.505663	1.91426
1371.38	[M+NH4]+	1371.42	1353.38	0.034449	DIMA (C91)	C91H180O5	Fatty Acyls (FA)	Phthiocerol Dimycocerosates (DIMA) [FA0707z]	Phthiocerol Dimycocerosates (DIMA) [FA0707z]	M1371T1612_POS	0.549844	1.9128
1315.36	[M+NH4]+	1315.35	1297.32	-0.000451	DIMA (C87)	C87H172O5	Fatty Acyls (FA)	Phthiocerol Dimycocerosates (DIMA) [FA0707z]	Phthiocerol Dimycocerosates (DIMA) [FA0707z]	M1315T1683_POS	0.561146	1.91278
1511.57	[M+NH4]+	1511.57	1493.54	0.001049	DIMA (C101)	C101H200O5	Fatty Acyls (FA)	Phthiocerol Dimycocerosates (DIMA) [FA0707z]	Phthiocerol Dimycocerosates (DIMA) [FA0707z]	M1512T1778_POS	0.307873	1.91188
1357.39	[M+NH4]+	1357.4	1339.37	0.012699	DIMA (C90)	C90H178O5	Fatty Acyls (FA)	Phthiocerol Dimycocerosates (DIMA) [FA0707z]	Phthiocerol Dimycocerosates (DIMA) [FA0707z]	M1357T1652_POS	0.560535	1.90819
1460.47	[M+Na]+	1460.47	1437.48	0.000344	DIMA (C97)	C97H192O5	Fatty Acyls (FA)	Phthiocerol Dimycocerosates (DIMA) [FA0707z]	Phthiocerol Dimycocerosates (DIMA) [FA0707z]	M1460T1754_2_POS	0.628527	1.90585
1376.37	[M+Na]+	1376.37	1353.38	4.4e-05	DIMA (C91)	C91H180O5	Fatty Acyls (FA)	Phthiocerol Dimycocerosates (DIMA) [FA0707z]	Phthiocerol Dimycocerosates (DIMA) [FA0707z]	M1376T1717_POS	0.55701	1.89929
1326.34	[M+H]+	1326.36	1325.35	0.0181	DIMA (C89)	C89H176O5	Fatty Acyls (FA)	Phthiocerol Dimycocerosates (DIMA) [FA0707z]	Phthiocerol Dimycocerosates (DIMA) [FA0707z]	M1326T1610_POS	0.545403	1.89727
1474.48	[M+Na]+	1474.48	1451.49	0.000394	DIMA (C98)	C98H194O5	Fatty Acyls (FA)	Phthiocerol Dimycocerosates (DIMA) [FA0707z]	Phthiocerol Dimycocerosates (DIMA) [FA0707z]	M1474T1757_POS	0.633788	1.89238
1404.4	[M+Na]+	1404.4	1381.41	0.000744	DIMA (C93)	C93H184O5	Fatty Acyls (FA)	Phthiocerol Dimycocerosates (DIMA) [FA0707z]	Phthiocerol Dimycocerosates (DIMA) [FA0707z]	M1404T1725_POS	0.555189	1.89008
1567.64	[M+NH4]+	1567.64	1549.6	-0.001251	DIMA (C105)	C105H208O5	Fatty Acyls (FA)	Phthiocerol Dimycocerosates (DIMA) [FA0707z]	Phthiocerol Dimycocerosates (DIMA) [FA0707z]	M1568T1773_POS	0.517928	1.88928
1418.41	[M+Na]+	1418.42	1395.43	0.008494	DIMA (C94)	C94H186O5	Fatty Acyls (FA)	Phthiocerol Dimycocerosates (DIMA) [FA0707z]	Phthiocerol Dimycocerosates (DIMA) [FA0707z]	M1418T1715_POS	0.575911	1.88568
1581.65	[M+NH4]+	1581.65	1563.62	-0.001301	DIMA (C106)	C106H210O5	Fatty Acyls (FA)	Phthiocerol Dimycocerosates (DIMA) [FA0707z]	Phthiocerol Dimycocerosates (DIMA) [FA0707z]	M1582T1774_POS	0.524657	1.88475
1390.39	[M+Na]+	1390.39	1367.4	0.000694	DIMA (C92)	C92H182O5	Fatty Acyls (FA)	Phthiocerol Dimycocerosates (DIMA) [FA0707z]	Phthiocerol Dimycocerosates (DIMA) [FA0707z]	M1390T1721_POS	0.575584	1.88361
1368.38	[M+H]+	1368.41	1367.4	0.02965	DIMA (C92)	C92H182O5	Fatty Acyls (FA)	Phthiocerol Dimycocerosates (DIMA) [FA0707z]	Phthiocerol Dimycocerosates (DIMA) [FA0707z]	M1368T1611_POS	0.368351	1.88252
1273.3	[M+NH4]+	1273.31	1255.27	0.008199	DIMA (C84)	C84H166O5	Fatty Acyls (FA)	Phthiocerol Dimycocerosates (DIMA) [FA0707z]	Phthiocerol Dimycocerosates (DIMA) [FA0707z]	M1273T1629_POS	0.482781	1.87577
1424.45	[M+H]+	1424.47	1423.46	0.02335	DIMA (C96)	C96H190O5	Fatty Acyls (FA)	Phthiocerol Dimycocerosates (DIMA) [FA0707z]	Phthiocerol Dimycocerosates (DIMA) [FA0707z]	M1424T1689_POS	0.59634	1.87473
1312.32	[M+H]+	1312.34	1311.34	0.02215	DIMA (C88)	C88H174O5	Fatty Acyls (FA)	Phthiocerol Dimycocerosates (DIMA) [FA0707z]	Phthiocerol Dimycocerosates (DIMA) [FA0707z]	M1312T1620_POS	0.555102	1.87223
1497.55	[M+NH4]+	1497.56	1479.52	0.013099	DIMA (C100)	C100H198O5	Fatty Acyls (FA)	Phthiocerol Dimycocerosates (DIMA) [FA0707z]	Phthiocerol Dimycocerosates (DIMA) [FA0707z]	M1498T1756_POS	0.570453	1.87135
1385.43	[M+NH4]+	1385.43	1367.4	-0.000401	DIMA (C92)	C92H182O5	Fatty Acyls (FA)	Phthiocerol Dimycocerosates (DIMA) [FA0707z]	Phthiocerol Dimycocerosates (DIMA) [FA0707z]	M1385T1761_POS	0.318019	1.87035
1329.35	[M+NH4]+	1329.37	1311.34	0.018199	DIMA (C88)	C88H174O5	Fatty Acyls (FA)	Phthiocerol Dimycocerosates (DIMA) [FA0707z]	Phthiocerol Dimycocerosates (DIMA) [FA0707z]	M1329T1640_POS	0.65587	1.86911
1522.56	[M+H]+	1522.58	1521.57	0.017	DIMA (C103)	C103H204O5	Fatty Acyls (FA)	Phthiocerol Dimycocerosates (DIMA) [FA0707z]	Phthiocerol Dimycocerosates (DIMA) [FA0707z]	M1523T1689_POS	0.471649	1.86837
1287.32	[M+NH4]+	1287.32	1269.29	0.001049	DIMA (C85)	C85H168O5	Fatty Acyls (FA)	Phthiocerol Dimycocerosates (DIMA) [FA0707z]	Phthiocerol Dimycocerosates (DIMA) [FA0707z]	M1287T1668_POS	0.519051	1.86485
1404.4	[M+Na]+	1404.4	1381.41	0.005744	DIMA (C93)	C93H184O5	Fatty Acyls (FA)	Phthiocerol Dimycocerosates (DIMA) [FA0707z]	Phthiocerol Dimycocerosates (DIMA) [FA0707z]	M1404T1707_POS	0.40978	1.86291
1432.43	[M+Na]+	1432.44	1409.45	0.001044	DIMA (C95)	C95H188O5	Fatty Acyls (FA)	Phthiocerol Dimycocerosates (DIMA) [FA0707z]	Phthiocerol Dimycocerosates (DIMA) [FA0707z]	M1432T1739_POS	0.632809	1.86195
1488.5	[M+Na]+	1488.5	1465.51	-0.000656	DIMA (C99)	C99H196O5	Fatty Acyls (FA)	Phthiocerol Dimycocerosates (DIMA) [FA0707z]	Phthiocerol Dimycocerosates (DIMA) [FA0707z]	M1488T1764_POS	0.265478	1.85982
1329.28	[M+NH4]+	1329.37	1311.34	0.088799	DIMA (C88)	C88H174O5	Fatty Acyls (FA)	Phthiocerol Dimycocerosates (DIMA) [FA0707z]	Phthiocerol Dimycocerosates (DIMA) [FA0707z]	M1329T1645_POS	0.614914	1.85871
1306.28	[M+Na]+	1306.29	1283.3	0.014594	DIMA (C86)	C86H170O5	Fatty Acyls (FA)	Phthiocerol Dimycocerosates (DIMA) [FA0707z]	Phthiocerol Dimycocerosates (DIMA) [FA0707z]	M1306T1595_POS	0.567294	1.85588
1298.3	[M+H]+	1298.33	1297.32	0.0247	DIMA (C87)	C87H172O5	Fatty Acyls (FA)	Phthiocerol Dimycocerosates (DIMA) [FA0707z]	Phthiocerol Dimycocerosates (DIMA) [FA0707z]	M1298T1612_POS	0.448676	1.85575
1259.29	[M+NH4]+	1259.29	1241.26	0.004749	DIMA (C83)	C83H164O5	Fatty Acyls (FA)	Phthiocerol Dimycocerosates (DIMA) [FA0707z]	Phthiocerol Dimycocerosates (DIMA) [FA0707z]	M1259T1652_POS	0.640546	1.8525
1483.54	[M+NH4]+	1483.54	1465.51	-0.000151	DIMA (C99)	C99H196O5	Fatty Acyls (FA)	Phthiocerol Dimycocerosates (DIMA) [FA0707z]	Phthiocerol Dimycocerosates (DIMA) [FA0707z]	M1484T1737_POS	0.556466	1.85166
1455.51	[M+NH4]+	1455.51	1437.48	4.9e-05	DIMA (C97)	C97H192O5	Fatty Acyls (FA)	Phthiocerol Dimycocerosates (DIMA) [FA0707z]	Phthiocerol Dimycocerosates (DIMA) [FA0707z]	M1456T1721_POS	0.484679	1.85099
1446.45	[M+Na]+	1446.45	1423.46	0.000994	DIMA (C96)	C96H190O5	Fatty Acyls (FA)	Phthiocerol Dimycocerosates (DIMA) [FA0707z]	Phthiocerol Dimycocerosates (DIMA) [FA0707z]	M1446T1743_2_POS	0.559473	1.84539
1396.42	[M+H]+	1396.44	1395.43	0.01665	DIMA (C94)	C94H186O5	Fatty Acyls (FA)	Phthiocerol Dimycocerosates (DIMA) [FA0707z]	Phthiocerol Dimycocerosates (DIMA) [FA0707z]	M1396T1637_POS	0.590778	1.83482
1385.42	[M+NH4]+	1385.43	1367.4	0.008699	DIMA (C92)	C92H182O5	Fatty Acyls (FA)	Phthiocerol Dimycocerosates (DIMA) [FA0707z]	Phthiocerol Dimycocerosates (DIMA) [FA0707z]	M1385T1702_POS	0.473264	1.83351
1343.38	[M+NH4]+	1343.39	1325.35	0.008649	DIMA (C89)	C89H176O5	Fatty Acyls (FA)	Phthiocerol Dimycocerosates (DIMA) [FA0707z]	Phthiocerol Dimycocerosates (DIMA) [FA0707z]	M1343T1678_POS	0.575004	1.83167
1320.3	[M+Na]+	1320.31	1297.32	0.014644	DIMA (C87)	C87H172O5	Fatty Acyls (FA)	Phthiocerol Dimycocerosates (DIMA) [FA0707z]	Phthiocerol Dimycocerosates (DIMA) [FA0707z]	M1320T1596_POS	0.537307	1.83082
1494.53	[M+H]+	1494.55	1493.54	0.0202	DIMA (C101)	C101H200O5	Fatty Acyls (FA)	Phthiocerol Dimycocerosates (DIMA) [FA0707z]	Phthiocerol Dimycocerosates (DIMA) [FA0707z]	M1495T1734_POS	0.52319	1.82929
1525.58	[M+NH4]+	1525.59	1507.56	0.008299	DIMA (C102)	C102H202O5	Fatty Acyls (FA)	Phthiocerol Dimycocerosates (DIMA) [FA0707z]	Phthiocerol Dimycocerosates (DIMA) [FA0707z]	M1526T1707_POS	0.587627	1.82703
1432.43	[M+Na]+	1432.44	1409.45	0.007944	DIMA (C95)	C95H188O5	Fatty Acyls (FA)	Phthiocerol Dimycocerosates (DIMA) [FA0707z]	Phthiocerol Dimycocerosates (DIMA) [FA0707z]	M1432T1720_POS	0.525125	1.82356
1376.34	[M+Na]+	1376.37	1353.38	0.032844	DIMA (C91)	C91H180O5	Fatty Acyls (FA)	Phthiocerol Dimycocerosates (DIMA) [FA0707z]	Phthiocerol Dimycocerosates (DIMA) [FA0707z]	M1376T1611_POS	0.551848	1.81486
1455.51	[M+NH4]+	1455.51	1437.48	0.004849	DIMA (C97)	C97H192O5	Fatty Acyls (FA)	Phthiocerol Dimycocerosates (DIMA) [FA0707z]	Phthiocerol Dimycocerosates (DIMA) [FA0707z]	M1456T1708_POS	0.570421	1.81466
1480.51	[M+H]+	1480.53	1479.52	0.02195	DIMA (C100)	C100H198O5	Fatty Acyls (FA)	Phthiocerol Dimycocerosates (DIMA) [FA0707z]	Phthiocerol Dimycocerosates (DIMA) [FA0707z]	M1481T1662_POS	0.591844	1.81212
1508.55	[M+H]+	1508.56	1507.56	0.01735	DIMA (C102)	C102H202O5	Fatty Acyls (FA)	Phthiocerol Dimycocerosates (DIMA) [FA0707z]	Phthiocerol Dimycocerosates (DIMA) [FA0707z]	M1509T1688_POS	0.633618	1.79979
1278.25	[M+Na]+	1278.26	1255.27	0.015594	DIMA (C84)	C84H166O5	Fatty Acyls (FA)	Phthiocerol Dimycocerosates (DIMA) [FA0707z]	Phthiocerol Dimycocerosates (DIMA) [FA0707z]	M1278T1580_POS	0.472654	1.79786
1343.38	[M+NH4]+	1343.39	1325.35	0.009749	DIMA (C89)	C89H176O5	Fatty Acyls (FA)	Phthiocerol Dimycocerosates (DIMA) [FA0707z]	Phthiocerol Dimycocerosates (DIMA) [FA0707z]	M1343T1627_POS	0.511849	1.79655
1446.39	[M+Na]+	1446.45	1423.46	0.063994	DIMA (C96)	C96H190O5	Fatty Acyls (FA)	Phthiocerol Dimycocerosates (DIMA) [FA0707z]	Phthiocerol Dimycocerosates (DIMA) [FA0707z]	M1446T1590_POS	1.82772	1.7964
1427.47	[M+NH4]+	1427.48	1409.45	0.008149	DIMA (C95)	C95H188O5	Fatty Acyls (FA)	Phthiocerol Dimycocerosates (DIMA) [FA0707z]	Phthiocerol Dimycocerosates (DIMA) [FA0707z]	M1427T1677_POS	0.616869	1.79441
1362.36	[M+Na]+	1362.36	1339.37	9.4e-05	DIMA (C90)	C90H178O5	Fatty Acyls (FA)	Phthiocerol Dimycocerosates (DIMA) [FA0707z]	Phthiocerol Dimycocerosates (DIMA) [FA0707z]	M1362T1706_POS	0.619711	1.78687
1385.42	[M+NH4]+	1385.43	1367.4	0.009299	DIMA (C92)	C92H182O5	Fatty Acyls (FA)	Phthiocerol Dimycocerosates (DIMA) [FA0707z]	Phthiocerol Dimycocerosates (DIMA) [FA0707z]	M1385T1642_POS	0.442071	1.78497
1497.35	[M+NH4]+	1497.56	1479.52	0.204299	DIMA (C100)	C100H198O5	Fatty Acyls (FA)	Phthiocerol Dimycocerosates (DIMA) [FA0707z]	Phthiocerol Dimycocerosates (DIMA) [FA0707z]	M1497T1617_POS	4.72586	1.78125
1382.41	[M+H]+	1382.42	1381.41	0.0168	DIMA (C93)	C93H184O5	Fatty Acyls (FA)	Phthiocerol Dimycocerosates (DIMA) [FA0707z]	Phthiocerol Dimycocerosates (DIMA) [FA0707z]	M1382T1687_POS	0.520117	1.77159
1354.37	[M+H]+	1354.39	1353.38	0.0181	DIMA (C91)	C91H180O5	Fatty Acyls (FA)	Phthiocerol Dimycocerosates (DIMA) [FA0707z]	Phthiocerol Dimycocerosates (DIMA) [FA0707z]	M1354T1673_POS	0.445608	1.77041
1320.29	[M+Na]+	1320.31	1297.32	0.021444	DIMA (C87)	C87H172O5	Fatty Acyls (FA)	Phthiocerol Dimycocerosates (DIMA) [FA0707z]	Phthiocerol Dimycocerosates (DIMA) [FA0707z]	M1320T1617_POS	0.447202	1.76993
1376.37	[M+Na]+	1376.37	1353.38	0.007044	DIMA (C91)	C91H180O5	Fatty Acyls (FA)	Phthiocerol Dimycocerosates (DIMA) [FA0707z]	Phthiocerol Dimycocerosates (DIMA) [FA0707z]	M1376T1692_POS	0.580542	1.76989
1438.47	[M+H]+	1438.48	1437.48	0.0175	DIMA (C97)	C97H192O5	Fatty Acyls (FA)	Phthiocerol Dimycocerosates (DIMA) [FA0707z]	Phthiocerol Dimycocerosates (DIMA) [FA0707z]	M1438T1676_POS	0.534878	1.76422
1376.37	[M+Na]+	1376.37	1353.38	0.006444	DIMA (C91)	C91H180O5	Fatty Acyls (FA)	Phthiocerol Dimycocerosates (DIMA) [FA0707z]	Phthiocerol Dimycocerosates (DIMA) [FA0707z]	M1376T1677_POS	0.484178	1.76032
1404.4	[M+Na]+	1404.4	1381.41	0.004644	DIMA (C93)	C93H184O5	Fatty Acyls (FA)	Phthiocerol Dimycocerosates (DIMA) [FA0707z]	Phthiocerol Dimycocerosates (DIMA) [FA0707z]	M1404T1690_POS	0.523415	1.75828
1385.34	[M+NH4]+	1385.43	1367.4	0.088199	DIMA (C92)	C92H182O5	Fatty Acyls (FA)	Phthiocerol Dimycocerosates (DIMA) [FA0707z]	Phthiocerol Dimycocerosates (DIMA) [FA0707z]	M1385T1670_POS	0.451227	1.74717
1418.42	[M+Na]+	1418.42	1395.43	0.004294	DIMA (C94)	C94H186O5	Fatty Acyls (FA)	Phthiocerol Dimycocerosates (DIMA) [FA0707z]	Phthiocerol Dimycocerosates (DIMA) [FA0707z]	M1418T1693_POS	0.580256	1.74388
1370.96	[M+NH4]+	1371.42	1353.38	0.459949	DIMA (C91)	C91H180O5	Fatty Acyls (FA)	Phthiocerol Dimycocerosates (DIMA) [FA0707z]	Phthiocerol Dimycocerosates (DIMA) [FA0707z]	M1371T714_POS	1.95238	1.74383
1382.28	[M+H]+	1382.42	1381.41	0.1449	DIMA (C93)	C93H184O5	Fatty Acyls (FA)	Phthiocerol Dimycocerosates (DIMA) [FA0707z]	Phthiocerol Dimycocerosates (DIMA) [FA0707z]	M1382T1598_POS	2.61834	1.73941
1343.3	[M+NH4]+	1343.39	1325.35	0.087249	DIMA (C89)	C89H176O5	Fatty Acyls (FA)	Phthiocerol Dimycocerosates (DIMA) [FA0707z]	Phthiocerol Dimycocerosates (DIMA) [FA0707z]	M1343T1647_1_POS	0.595154	1.73725
1508.55	[M+H]+	1508.56	1507.56	0.01625	DIMA (C102)	C102H202O5	Fatty Acyls (FA)	Phthiocerol Dimycocerosates (DIMA) [FA0707z]	Phthiocerol Dimycocerosates (DIMA) [FA0707z]	M1509T1704_POS	0.607385	1.7336
1511.57	[M+NH4]+	1511.57	1493.54	0.008749	DIMA (C101)	C101H200O5	Fatty Acyls (FA)	Phthiocerol Dimycocerosates (DIMA) [FA0707z]	Phthiocerol Dimycocerosates (DIMA) [FA0707z]	M1512T1759_POS	0.526566	1.73058
1326.34	[M+H]+	1326.36	1325.35	0.0167	DIMA (C89)	C89H176O5	Fatty Acyls (FA)	Phthiocerol Dimycocerosates (DIMA) [FA0707z]	Phthiocerol Dimycocerosates (DIMA) [FA0707z]	M1326T1661_POS	0.58604	1.71492
1497.55	[M+NH4]+	1497.56	1479.52	0.008699	DIMA (C100)	C100H198O5	Fatty Acyls (FA)	Phthiocerol Dimycocerosates (DIMA) [FA0707z]	Phthiocerol Dimycocerosates (DIMA) [FA0707z]	M1498T1693_POS	0.408176	1.71021
1410.44	[M+H]+	1410.45	1409.45	0.0173	DIMA (C95)	C95H188O5	Fatty Acyls (FA)	Phthiocerol Dimycocerosates (DIMA) [FA0707z]	Phthiocerol Dimycocerosates (DIMA) [FA0707z]	M1410T1701_POS	0.544737	1.7087
1399.36	[M+NH4]+	1399.45	1381.41	0.088449	DIMA (C93)	C93H184O5	Fatty Acyls (FA)	Phthiocerol Dimycocerosates (DIMA) [FA0707z]	Phthiocerol Dimycocerosates (DIMA) [FA0707z]	M1399T1660_POS	0.577422	1.70782
1371.42	[M+NH4]+	1371.42	1353.38	-0.001051	DIMA (C91)	C91H180O5	Fatty Acyls (FA)	Phthiocerol Dimycocerosates (DIMA) [FA0707z]	Phthiocerol Dimycocerosates (DIMA) [FA0707z]	M1371T1716_POS	0.470203	1.69854
1284.18	[M+H]+	1284.31	1283.3	0.13285	DIMA (C86)	C86H170O5	Fatty Acyls (FA)	Phthiocerol Dimycocerosates (DIMA) [FA0707z]	Phthiocerol Dimycocerosates (DIMA) [FA0707z]	M1284T1640_POS	0.45448	1.6832
1494.53	[M+H]+	1494.55	1493.54	0.0174	DIMA (C101)	C101H200O5	Fatty Acyls (FA)	Phthiocerol Dimycocerosates (DIMA) [FA0707z]	Phthiocerol Dimycocerosates (DIMA) [FA0707z]	M1495T1676_POS	0.640772	1.66022
1466.5	[M+H]+	1466.52	1465.51	0.0171	DIMA (C99)	C99H196O5	Fatty Acyls (FA)	Phthiocerol Dimycocerosates (DIMA) [FA0707z]	Phthiocerol Dimycocerosates (DIMA) [FA0707z]	M1466T1667_POS	0.527633	1.65266
1236.17	[M+Na]+	1236.22	1213.23	0.050844	DIMA (C81)	C81H160O5	Fatty Acyls (FA)	Phthiocerol Dimycocerosates (DIMA) [FA0707z]	Phthiocerol Dimycocerosates (DIMA) [FA0707z]	M1236T1607_POS	1.99178	1.65227
1385.43	[M+NH4]+	1385.43	1367.4	0.005799	DIMA (C92)	C92H182O5	Fatty Acyls (FA)	Phthiocerol Dimycocerosates (DIMA) [FA0707z]	Phthiocerol Dimycocerosates (DIMA) [FA0707z]	M1385T1679_POS	0.459251	1.64838
1550.59	[M+H]+	1550.61	1549.6	0.0166	DIMA (C105)	C105H208O5	Fatty Acyls (FA)	Phthiocerol Dimycocerosates (DIMA) [FA0707z]	Phthiocerol Dimycocerosates (DIMA) [FA0707z]	M1551T1720_POS	0.446929	1.64384
1525.58	[M+NH4]+	1525.59	1507.56	0.011499	DIMA (C102)	C102H202O5	Fatty Acyls (FA)	Phthiocerol Dimycocerosates (DIMA) [FA0707z]	Phthiocerol Dimycocerosates (DIMA) [FA0707z]	M1526T1774_POS	0.588106	1.63993
1497.55	[M+NH4]+	1497.56	1479.52	0.008499	DIMA (C100)	C100H198O5	Fatty Acyls (FA)	Phthiocerol Dimycocerosates (DIMA) [FA0707z]	Phthiocerol Dimycocerosates (DIMA) [FA0707z]	M1498T1718_POS	0.489565	1.63629
1441.49	[M+NH4]+	1441.5	1423.46	0.001799	DIMA (C96)	C96H190O5	Fatty Acyls (FA)	Phthiocerol Dimycocerosates (DIMA) [FA0707z]	Phthiocerol Dimycocerosates (DIMA) [FA0707z]	M1441T1720_POS	0.575889	1.60278
1480.51	[M+H]+	1480.53	1479.52	0.02045	DIMA (C100)	C100H198O5	Fatty Acyls (FA)	Phthiocerol Dimycocerosates (DIMA) [FA0707z]	Phthiocerol Dimycocerosates (DIMA) [FA0707z]	M1481T1734_POS	0.300859	1.57199
1306.29	[M+Na]+	1306.29	1283.3	0.000294	DIMA (C86)	C86H170O5	Fatty Acyls (FA)	Phthiocerol Dimycocerosates (DIMA) [FA0707z]	Phthiocerol Dimycocerosates (DIMA) [FA0707z]	M1306T1679_POS	0.549114	1.5684
1231.22	[M+NH4]+	1231.26	1213.23	0.037049	DIMA (C81)	C81H160O5	Fatty Acyls (FA)	Phthiocerol Dimycocerosates (DIMA) [FA0707z]	Phthiocerol Dimycocerosates (DIMA) [FA0707z]	M1231T1623_POS	1.96728	1.43727
1418.36	[M+Na]+	1418.42	1395.43	0.064194	DIMA (C94)	C94H186O5	Fatty Acyls (FA)	Phthiocerol Dimycocerosates (DIMA) [FA0707z]	Phthiocerol Dimycocerosates (DIMA) [FA0707z]	M1418T1578_POS	1.58679	1.38467
1301.32	[M+NH4]+	1301.34	1283.3	0.020699	DIMA (C86)	C86H170O5	Fatty Acyls (FA)	Phthiocerol Dimycocerosates (DIMA) [FA0707z]	Phthiocerol Dimycocerosates (DIMA) [FA0707z]	M1301T1629_POS	0.538816	1.33973
1315.23	[M+NH4]+	1315.35	1297.32	0.127849	DIMA (C87)	C87H172O5	Fatty Acyls (FA)	Phthiocerol Dimycocerosates (DIMA) [FA0707z]	Phthiocerol Dimycocerosates (DIMA) [FA0707z]	M1315T1666_1_POS	0.630606	1.30798
944.981	[M+Na]+	945.453	922.463	0.471729	Mbt +Fe (R=20:1)	C47H72Fe1N5O10	Polyketides (PK)	Non-ribosomal peptides/polyketide hybrids [PK14]	Non-ribosomal peptides/polyketide hybrids [PK14]	M945T1726_POS	0.360297	1.98049
930.966	[M+Na]+	931.437	908.447	0.471379	Mbt +Fe (R=19:1)	C46H70Fe1N5O10	Polyketides (PK)	Non-ribosomal peptides/polyketide hybrids [PK14]	Non-ribosomal peptides/polyketide hybrids [PK14]	M931T1721_POS	0.450557	1.96747
911.915	[M+H]+	911.471	910.463	-0.444615	Mbt +Fe (R=19:0)	C46H72Fe1N5O10	Polyketides (PK)	Non-ribosomal peptides/polyketide hybrids [PK14]	Non-ribosomal peptides/polyketide hybrids [PK14]	M912T1677_POS	0.342059	1.96686
872.887	[M+H]+	872.575	871.567	-0.31243	Mbt -Fe (R=20:0)	C47H77N5O10	Polyketides (PK)	Non-ribosomal peptides/polyketide hybrids [PK14]	Non-ribosomal peptides/polyketide hybrids [PK14]	M873T1675_POS	0.50434	1.95802
844.856	[M+H]+	844.544	843.536	-0.31243	Mbt -Fe (R=18:0)	C45H73N5O10	Polyketides (PK)	Non-ribosomal peptides/polyketide hybrids [PK14]	Non-ribosomal peptides/polyketide hybrids [PK14]	M845T1662_POS	0.444034	1.94756
870.872	[M+H]+	870.559	869.551	-0.31258	Mbt -Fe (R=20:1)	C47H75N5O10	Polyketides (PK)	Non-ribosomal peptides/polyketide hybrids [PK14]	Non-ribosomal peptides/polyketide hybrids [PK14]	M871T1662_POS	0.422345	1.94555
916.95	[M+Na]+	917.421	894.432	0.471629	Mbt +Fe (R=18:1)	C45H68Fe1N5O10	Polyketides (PK)	Non-ribosomal peptides/polyketide hybrids [PK14]	Non-ribosomal peptides/polyketide hybrids [PK14]	M917T1717_POS	0.296978	1.92866
909.864	[M+H]+	909.455	908.447	-0.408665	Mbt +Fe (R=19:1)	C46H70Fe1N5O10	Polyketides (PK)	Non-ribosomal peptides/polyketide hybrids [PK14]	Non-ribosomal peptides/polyketide hybrids [PK14]	M910T1418_POS	1.76015	1.92681
914.934	[M+NH4]+	914.482	896.447	-0.452516	Mbt +Fe (R=18:0)	C45H70Fe1N5O10	Polyketides (PK)	Non-ribosomal peptides/polyketide hybrids [PK14]	Non-ribosomal peptides/polyketide hybrids [PK14]	M915T1692_POS	0.461343	1.926
873.891	[M+NH4]+	873.57	855.536	-0.320981	Mbt -Fe (R=19:1)	C46H73N5O10	Polyketides (PK)	Non-ribosomal peptides/polyketide hybrids [PK14]	Non-ribosomal peptides/polyketide hybrids [PK14]	M874T1676_POS	0.401795	1.92269
858.872	[M+H]+	858.559	857.551	-0.31248	Mbt -Fe (R=19:0)	C46H75N5O10	Polyketides (PK)	Non-ribosomal peptides/polyketide hybrids [PK14]	Non-ribosomal peptides/polyketide hybrids [PK14]	M859T1667_POS	0.33934	1.91754
883.884	[M+H]+	883.439	882.432	-0.444815	Mbt +Fe (R=17:0)	C44H68Fe1N5O10	Polyketides (PK)	Non-ribosomal peptides/polyketide hybrids [PK14]	Non-ribosomal peptides/polyketide hybrids [PK14]	M884T1664_POS	0.379862	1.8872
881.424	[M+H]+	881.424	880.416	3.5e-05	Mbt +Fe (R=17:1)	C44H66Fe1N5O10	Polyketides (PK)	Non-ribosomal peptides/polyketide hybrids [PK14]	Non-ribosomal peptides/polyketide hybrids [PK14]	M881T299_POS	1.51765	1.88672
933.866	[M+Na]+	933.453	910.463	-0.413871	Mbt +Fe (R=19:0)	C46H72Fe1N5O10	Polyketides (PK)	Non-ribosomal peptides/polyketide hybrids [PK14]	Non-ribosomal peptides/polyketide hybrids [PK14]	M934T1381_POS	1.97207	1.88008
897.936	[M+H]+	897.455	896.447	-0.480865	Mbt +Fe (R=18:0)	C45H70Fe1N5O10	Polyketides (PK)	Non-ribosomal peptides/polyketide hybrids [PK14]	Non-ribosomal peptides/polyketide hybrids [PK14]	M898T1721_POS	0.182719	1.87763
925.968	[M+H]+	925.486	924.479	-0.481265	Mbt +Fe (R=20:0)	C47H74Fe1N5O10	Polyketides (PK)	Non-ribosomal peptides/polyketide hybrids [PK14]	Non-ribosomal peptides/polyketide hybrids [PK14]	M926T1737_POS	0.227573	1.84549
895.44	[M+H]+	895.439	894.432	-0.000215	Mbt +Fe (R=18:1)	C45H68Fe1N5O10	Polyketides (PK)	Non-ribosomal peptides/polyketide hybrids [PK14]	Non-ribosomal peptides/polyketide hybrids [PK14]	M895T313_POS	1.80592	1.82817
905.834	[M+Na]+	905.421	882.432	-0.412571	Mbt +Fe (R=17:0)	C44H68Fe1N5O10	Polyketides (PK)	Non-ribosomal peptides/polyketide hybrids [PK14]	Non-ribosomal peptides/polyketide hybrids [PK14]	M906T1337_POS	1.655	1.82505
883.43	[M+H]+	883.439	882.432	0.009585	Mbt +Fe (R=17:0)	C44H68Fe1N5O10	Polyketides (PK)	Non-ribosomal peptides/polyketide hybrids [PK14]	Non-ribosomal peptides/polyketide hybrids [PK14]	M883T299_POS	2.28311	1.82367
900.809	[M+NH4]+	900.466	882.432	-0.343066	Mbt +Fe (R=17:0)	C44H68Fe1N5O10	Polyketides (PK)	Non-ribosomal peptides/polyketide hybrids [PK14]	Non-ribosomal peptides/polyketide hybrids [PK14]	M901T1947_POS	4.99398	1.817
925.486	[M+H]+	925.486	924.479	0.000635	Mbt +Fe (R=20:0)	C47H74Fe1N5O10	Polyketides (PK)	Non-ribosomal peptides/polyketide hybrids [PK14]	Non-ribosomal peptides/polyketide hybrids [PK14]	M925T485_POS	0.547952	1.80321
942.966	[M+NH4]+	942.513	924.479	-0.453116	Mbt +Fe (R=20:0)	C47H74Fe1N5O10	Polyketides (PK)	Non-ribosomal peptides/polyketide hybrids [PK14]	Non-ribosomal peptides/polyketide hybrids [PK14]	M943T1690_POS	0.299057	1.79937
864.686	[M+Na]+	864.51	841.52	-0.175836	Mbt -Fe (R=18:1)	C45H71N5O10	Polyketides (PK)	Non-ribosomal peptides/polyketide hybrids [PK14]	Non-ribosomal peptides/polyketide hybrids [PK14]	M865T965_POS	3.3849	1.78894
903.819	[M+Na]+	903.406	880.416	-0.413021	Mbt +Fe (R=17:1)	C44H66Fe1N5O10	Polyketides (PK)	Non-ribosomal peptides/polyketide hybrids [PK14]	Non-ribosomal peptides/polyketide hybrids [PK14]	M904T1288_POS	1.71587	1.78458
931.851	[M+Na]+	931.437	908.447	-0.414321	Mbt +Fe (R=19:1)	C46H70Fe1N5O10	Polyketides (PK)	Non-ribosomal peptides/polyketide hybrids [PK14]	Non-ribosomal peptides/polyketide hybrids [PK14]	M932T1337_POS	1.98071	1.78151
926.489	[M+NH4]+	926.482	908.447	-0.007216	Mbt +Fe (R=19:1)	C46H70Fe1N5O10	Polyketides (PK)	Non-ribosomal peptides/polyketide hybrids [PK14]	Non-ribosomal peptides/polyketide hybrids [PK14]	M926T485_POS	0.487688	1.7732
870.571	[M+H]+	870.559	869.551	-0.01218	Mbt -Fe (R=20:1)	C47H75N5O10	Polyketides (PK)	Non-ribosomal peptides/polyketide hybrids [PK14]	Non-ribosomal peptides/polyketide hybrids [PK14]	M871T183_POS	2.49647	1.76859
942.92	[M+NH4]+	942.513	924.479	-0.407216	Mbt +Fe (R=20:0)	C47H74Fe1N5O10	Polyketides (PK)	Non-ribosomal peptides/polyketide hybrids [PK14]	Non-ribosomal peptides/polyketide hybrids [PK14]	M943T1512_POS	1.85769	1.76625
926.792	[M+NH4]+	926.482	908.447	-0.310416	Mbt +Fe (R=19:1)	C46H70Fe1N5O10	Polyketides (PK)	Non-ribosomal peptides/polyketide hybrids [PK14]	Non-ribosomal peptides/polyketide hybrids [PK14]	M927T1194_POS	2.13741	1.76535
830.589	[M+H]+	830.528	829.52	-0.06068	Mbt -Fe (R=17:0)	C44H71N5O10	Polyketides (PK)	Non-ribosomal peptides/polyketide hybrids [PK14]	Non-ribosomal peptides/polyketide hybrids [PK14]	M831T496_POS	1.97077	1.75695
914.934	[M+NH4]+	914.482	896.447	-0.452116	Mbt +Fe (R=18:0)	C45H70Fe1N5O10	Polyketides (PK)	Non-ribosomal peptides/polyketide hybrids [PK14]	Non-ribosomal peptides/polyketide hybrids [PK14]	M915T1676_POS	0.399766	1.73516
928.827	[M+NH4]+	928.497	910.463	-0.329466	Mbt +Fe (R=19:0)	C46H72Fe1N5O10	Polyketides (PK)	Non-ribosomal peptides/polyketide hybrids [PK14]	Non-ribosomal peptides/polyketide hybrids [PK14]	M929T1234_POS	1.84092	1.72244
947.467	[M+Na]+	947.468	924.479	0.000779	Mbt +Fe (R=20:0)	C47H74Fe1N5O10	Polyketides (PK)	Non-ribosomal peptides/polyketide hybrids [PK14]	Non-ribosomal peptides/polyketide hybrids [PK14]	M947T484_POS	0.231116	1.71747
940.942	[M+NH4]+	940.497	922.463	-0.445166	Mbt +Fe (R=20:1)	C47H72Fe1N5O10	Polyketides (PK)	Non-ribosomal peptides/polyketide hybrids [PK14]	Non-ribosomal peptides/polyketide hybrids [PK14]	M941T1499_POS	3.28189	1.71664
872.887	[M+H]+	872.575	871.567	-0.31223	Mbt -Fe (R=20:0)	C47H77N5O10	Polyketides (PK)	Non-ribosomal peptides/polyketide hybrids [PK14]	Non-ribosomal peptides/polyketide hybrids [PK14]	M873T1645_POS	0.405912	1.7125
917.018	[M+Na]+	917.421	894.432	0.403829	Mbt +Fe (R=18:1)	C45H68Fe1N5O10	Polyketides (PK)	Non-ribosomal peptides/polyketide hybrids [PK14]	Non-ribosomal peptides/polyketide hybrids [PK14]	M917T1111_POS	0.663319	1.70293
926.804	[M+NH4]+	926.482	908.447	-0.322316	Mbt +Fe (R=19:1)	C46H70Fe1N5O10	Polyketides (PK)	Non-ribosomal peptides/polyketide hybrids [PK14]	Non-ribosomal peptides/polyketide hybrids [PK14]	M927T1234_POS	2.07745	1.68741
873.773	[M+NH4]+	873.57	855.536	-0.202581	Mbt -Fe (R=19:1)	C46H73N5O10	Polyketides (PK)	Non-ribosomal peptides/polyketide hybrids [PK14]	Non-ribosomal peptides/polyketide hybrids [PK14]	M874T1168_POS	1.71744	1.68297
925.79	[M+H]+	925.486	924.479	-0.303465	Mbt +Fe (R=20:0)	C47H74Fe1N5O10	Polyketides (PK)	Non-ribosomal peptides/polyketide hybrids [PK14]	Non-ribosomal peptides/polyketide hybrids [PK14]	M926T1176_POS	1.69686	1.67402
926.793	[M+NH4]+	926.482	908.447	-0.311816	Mbt +Fe (R=19:1)	C46H70Fe1N5O10	Polyketides (PK)	Non-ribosomal peptides/polyketide hybrids [PK14]	Non-ribosomal peptides/polyketide hybrids [PK14]	M927T1176_POS	2.24453	1.66706
928.832	[M+NH4]+	928.497	910.463	-0.335166	Mbt +Fe (R=19:0)	C46H72Fe1N5O10	Polyketides (PK)	Non-ribosomal peptides/polyketide hybrids [PK14]	Non-ribosomal peptides/polyketide hybrids [PK14]	M929T1290_POS	1.99144	1.66628
883.657	[M+H]+	883.439	882.432	-0.217615	Mbt +Fe (R=17:0)	C44H68Fe1N5O10	Polyketides (PK)	Non-ribosomal peptides/polyketide hybrids [PK14]	Non-ribosomal peptides/polyketide hybrids [PK14]	M884T1060_1_POS	0.62586	1.64361
858.65	[M+H]+	858.559	857.551	-0.09108	Mbt -Fe (R=19:0)	C46H75N5O10	Polyketides (PK)	Non-ribosomal peptides/polyketide hybrids [PK14]	Non-ribosomal peptides/polyketide hybrids [PK14]	M859T1155_POS	0.602436	1.62854
931.693	[M+Na]+	931.437	908.447	-0.255921	Mbt +Fe (R=19:1)	C46H70Fe1N5O10	Polyketides (PK)	Non-ribosomal peptides/polyketide hybrids [PK14]	Non-ribosomal peptides/polyketide hybrids [PK14]	M932T1100_1_POS	0.649711	1.62143
900.809	[M+NH4]+	900.466	882.432	-0.343366	Mbt +Fe (R=17:0)	C44H68Fe1N5O10	Polyketides (PK)	Non-ribosomal peptides/polyketide hybrids [PK14]	Non-ribosomal peptides/polyketide hybrids [PK14]	M901T2052_POS	1.68985	1.6097
926.817	[M+NH4]+	926.482	908.447	-0.335716	Mbt +Fe (R=19:1)	C46H70Fe1N5O10	Polyketides (PK)	Non-ribosomal peptides/polyketide hybrids [PK14]	Non-ribosomal peptides/polyketide hybrids [PK14]	M927T1233_POS	1.99128	1.6055
875.782	[M+NH4]+	875.586	857.551	-0.195831	Mbt -Fe (R=19:0)	C46H75N5O10	Polyketides (PK)	Non-ribosomal peptides/polyketide hybrids [PK14]	Non-ribosomal peptides/polyketide hybrids [PK14]	M876T1163_POS	2.84876	1.5948
945.198	[M+Na]+	945.453	922.463	0.254729	Mbt +Fe (R=20:1)	C47H72Fe1N5O10	Polyketides (PK)	Non-ribosomal peptides/polyketide hybrids [PK14]	Non-ribosomal peptides/polyketide hybrids [PK14]	M945T843_POS	0.640587	1.54108
900.809	[M+NH4]+	900.466	882.432	-0.342966	Mbt +Fe (R=17:0)	C44H68Fe1N5O10	Polyketides (PK)	Non-ribosomal peptides/polyketide hybrids [PK14]	Non-ribosomal peptides/polyketide hybrids [PK14]	M901T1991_POS	1.88004	1.52728
842.614	[M+H]+	842.528	841.52	-0.08598	Mbt -Fe (R=18:1)	C45H71N5O10	Polyketides (PK)	Non-ribosomal peptides/polyketide hybrids [PK14]	Non-ribosomal peptides/polyketide hybrids [PK14]	M843T965_POS	1.91977	1.51884
842.584	[M+H]+	842.528	841.52	-0.05578	Mbt -Fe (R=18:1)	C45H71N5O10	Polyketides (PK)	Non-ribosomal peptides/polyketide hybrids [PK14]	Non-ribosomal peptides/polyketide hybrids [PK14]	M843T241_POS	2.41921	1.49013
895.335	[M+H]+	895.439	894.432	0.103985	Mbt +Fe (R=18:1)	C45H68Fe1N5O10	Polyketides (PK)	Non-ribosomal peptides/polyketide hybrids [PK14]	Non-ribosomal peptides/polyketide hybrids [PK14]	M895T1137_POS	0.59166	1.48067
917.721	[M+Na]+	917.421	894.432	-0.299771	Mbt +Fe (R=18:1)	C45H68Fe1N5O10	Polyketides (PK)	Non-ribosomal peptides/polyketide hybrids [PK14]	Non-ribosomal peptides/polyketide hybrids [PK14]	M918T959_POS	0.515417	1.46198
858.588	[M+H]+	858.559	857.551	-0.02888	Mbt -Fe (R=19:0)	C46H75N5O10	Polyketides (PK)	Non-ribosomal peptides/polyketide hybrids [PK14]	Non-ribosomal peptides/polyketide hybrids [PK14]	M859T965_POS	3.44499	1.46022
883.75	[M+H]+	883.439	882.432	-0.310115	Mbt +Fe (R=17:0)	C44H68Fe1N5O10	Polyketides (PK)	Non-ribosomal peptides/polyketide hybrids [PK14]	Non-ribosomal peptides/polyketide hybrids [PK14]	M884T1109_POS	2.4983	1.45821
919.925	[M+Na]+	919.437	896.447	-0.487821	Mbt +Fe (R=18:0)	C45H70Fe1N5O10	Polyketides (PK)	Non-ribosomal peptides/polyketide hybrids [PK14]	Non-ribosomal peptides/polyketide hybrids [PK14]	M920T1531_POS	1.72055	1.35759
856.812	[M+H]+	856.544	855.536	-0.26883	Mbt -Fe (R=19:1)	C46H73N5O10	Polyketides (PK)	Non-ribosomal peptides/polyketide hybrids [PK14]	Non-ribosomal peptides/polyketide hybrids [PK14]	M857T642_POS	2.75742	1.32938
931.437	[M+Na]+	931.437	908.447	7.9e-05	Mbt +Fe (R=19:1)	C46H70Fe1N5O10	Polyketides (PK)	Non-ribosomal peptides/polyketide hybrids [PK14]	Non-ribosomal peptides/polyketide hybrids [PK14]	M931T457_POS	0.566245	1.05916
1107.09	[M+Na]+	1107.46	1084.47	0.36916	Lyso-PIM3 (RCO2H=18:1)	C45H81O27P1	Glycerophospholipids (GP)	Monoacylglycerophosphoinositoltrimannosides (Lyso-PIM3) [GP15y]	Monoacylglycerophosphoinositoltrimannosides (Lyso-PIM3) [GP15y]	M1107T1594_POS	2.58654	2
1104.07	[M+NH4]+	1104.52	1086.49	0.448815	Lyso-PIM3 (RCO2H=18:0)	C45H83O27P1	Glycerophospholipids (GP)	Monoacylglycerophosphoinositoltrimannosides (Lyso-PIM3) [GP15y]	Monoacylglycerophosphoinositoltrimannosides (Lyso-PIM3) [GP15y]	M1104T1579_POS	1.69389	1.93233
1105.08	[M+Na]+	1105.44	1082.45	0.36061	Lyso-PIM3 (RCO2H=18:2)	C45H79O27P1	Glycerophospholipids (GP)	Monoacylglycerophosphoinositoltrimannosides (Lyso-PIM3) [GP15y]	Monoacylglycerophosphoinositoltrimannosides (Lyso-PIM3) [GP15y]	M1105T1594_POS	2.76628	1.9183
1083.01	[M+H]+	1083.46	1082.45	0.450766	Lyso-PIM3 (RCO2H=18:2)	C45H79O27P1	Glycerophospholipids (GP)	Monoacylglycerophosphoinositoltrimannosides (Lyso-PIM3) [GP15y]	Monoacylglycerophosphoinositoltrimannosides (Lyso-PIM3) [GP15y]	M1083T1578_POS	1.96821	1.90521
1109.03	[M+Na]+	1109.48	1086.49	0.44881	Lyso-PIM3 (RCO2H=18:0)	C45H83O27P1	Glycerophospholipids (GP)	Monoacylglycerophosphoinositoltrimannosides (Lyso-PIM3) [GP15y]	Monoacylglycerophosphoinositoltrimannosides (Lyso-PIM3) [GP15y]	M1109T1579_POS	1.60435	1.8738
1109.85	[M+Na]+	1109.48	1086.49	-0.37359	Lyso-PIM3 (RCO2H=18:0)	C45H83O27P1	Glycerophospholipids (GP)	Monoacylglycerophosphoinositoltrimannosides (Lyso-PIM3) [GP15y]	Monoacylglycerophosphoinositoltrimannosides (Lyso-PIM3) [GP15y]	M1110T1188_POS	0.612272	1.84588
1107.08	[M+Na]+	1107.46	1084.47	0.37616	Lyso-PIM3 (RCO2H=18:1)	C45H81O27P1	Glycerophospholipids (GP)	Monoacylglycerophosphoinositoltrimannosides (Lyso-PIM3) [GP15y]	Monoacylglycerophosphoinositoltrimannosides (Lyso-PIM3) [GP15y]	M1107T1578_POS	2.93504	1.84118
1118.09	[M+NH4]+	1118.54	1100.5	0.448565	Lyso-PIM3 (RCO2H=19:0)	C46H85O27P1	Glycerophospholipids (GP)	Monoacylglycerophosphoinositoltrimannosides (Lyso-PIM3) [GP15y]	Monoacylglycerophosphoinositoltrimannosides (Lyso-PIM3) [GP15y]	M1118T1590_POS	1.8	1.8194
1076.73	[M+NH4]+	1076.49	1058.45	-0.241785	Lyso-PIM3 (RCO2H=16:0)	C43H79O27P1	Glycerophospholipids (GP)	Monoacylglycerophosphoinositoltrimannosides (Lyso-PIM3) [GP15y]	Monoacylglycerophosphoinositoltrimannosides (Lyso-PIM3) [GP15y]	M1077T467_1_POS	0.601624	1.7559
1059.72	[M+H]+	1059.46	1058.45	-0.262234	Lyso-PIM3 (RCO2H=16:0)	C43H79O27P1	Glycerophospholipids (GP)	Monoacylglycerophosphoinositoltrimannosides (Lyso-PIM3) [GP15y]	Monoacylglycerophosphoinositoltrimannosides (Lyso-PIM3) [GP15y]	M1060T542_POS	2.03901	1.53252
1283.29	[M+Na]+	1283.53	1260.54	0.235235	Lyso-PIM4 (RCO2H=19:1)	C52H93O32P1	Glycerophospholipids (GP)	Monoacylglycerophosphoinositoltetramannosides (Lyso-PIM4) [GP15y]	Monoacylglycerophosphoinositoltetramannosides (Lyso-PIM4) [GP15y]	M1283T1642_POS	0.437993	2.00366
1271.3	[M+Na]+	1271.53	1248.54	0.232435	Lyso-PIM4 (RCO2H=18:0)	C51H93O32P1	Glycerophospholipids (GP)	Monoacylglycerophosphoinositoltetramannosides (Lyso-PIM4) [GP15y]	Monoacylglycerophosphoinositoltetramannosides (Lyso-PIM4) [GP15y]	M1271T1648_POS	0.505999	1.99301
1269.27	[M+Na]+	1269.51	1246.52	0.240385	Lyso-PIM4 (RCO2H=18:1)	C51H91O32P1	Glycerophospholipids (GP)	Monoacylglycerophosphoinositoltetramannosides (Lyso-PIM4) [GP15y]	Monoacylglycerophosphoinositoltetramannosides (Lyso-PIM4) [GP15y]	M1269T1618_POS	0.496466	1.99095
1271.29	[M+Na]+	1271.53	1248.54	0.240135	Lyso-PIM4 (RCO2H=18:0)	C51H93O32P1	Glycerophospholipids (GP)	Monoacylglycerophosphoinositoltetramannosides (Lyso-PIM4) [GP15y]	Monoacylglycerophosphoinositoltetramannosides (Lyso-PIM4) [GP15y]	M1271T1633_POS	0.521907	1.98316
1267.26	[M+Na]+	1267.5	1244.51	0.235135	Lyso-PIM4 (RCO2H=18:2)	C51H89O32P1	Glycerophospholipids (GP)	Monoacylglycerophosphoinositoltetramannosides (Lyso-PIM4) [GP15y]	Monoacylglycerophosphoinositoltetramannosides (Lyso-PIM4) [GP15y]	M1267T1603_POS	0.487112	1.97648
1283.29	[M+Na]+	1283.53	1260.54	0.241435	Lyso-PIM4 (RCO2H=19:1)	C52H93O32P1	Glycerophospholipids (GP)	Monoacylglycerophosphoinositoltetramannosides (Lyso-PIM4) [GP15y]	Monoacylglycerophosphoinositoltetramannosides (Lyso-PIM4) [GP15y]	M1283T1609_POS	0.514976	1.94364
1269.28	[M+Na]+	1269.51	1246.52	0.233485	Lyso-PIM4 (RCO2H=18:1)	C51H91O32P1	Glycerophospholipids (GP)	Monoacylglycerophosphoinositoltetramannosides (Lyso-PIM4) [GP15y]	Monoacylglycerophosphoinositoltetramannosides (Lyso-PIM4) [GP15y]	M1269T1634_POS	0.372646	1.94165
1243.27	[M+Na]+	1243.5	1220.51	0.229135	Lyso-PIM4 (RCO2H=16:0)	C49H89O32P1	Glycerophospholipids (GP)	Monoacylglycerophosphoinositoltetramannosides (Lyso-PIM4) [GP15y]	Monoacylglycerophosphoinositoltetramannosides (Lyso-PIM4) [GP15y]	M1243T1641_POS	0.543754	1.93062
1283.29	[M+Na]+	1283.53	1260.54	0.237235	Lyso-PIM4 (RCO2H=19:1)	C52H93O32P1	Glycerophospholipids (GP)	Monoacylglycerophosphoinositoltetramannosides (Lyso-PIM4) [GP15y]	Monoacylglycerophosphoinositoltetramannosides (Lyso-PIM4) [GP15y]	M1283T1623_POS	0.506471	1.92637
1266.25	[M+NH4]+	1266.57	1248.54	0.32154	Lyso-PIM4 (RCO2H=18:0)	C51H93O32P1	Glycerophospholipids (GP)	Monoacylglycerophosphoinositoltetramannosides (Lyso-PIM4) [GP15y]	Monoacylglycerophosphoinositoltetramannosides (Lyso-PIM4) [GP15y]	M1266T1603_POS	0.406551	1.92123
1280.27	[M+NH4]+	1280.59	1262.55	0.32089	Lyso-PIM4 (RCO2H=19:0)	C52H95O32P1	Glycerophospholipids (GP)	Monoacylglycerophosphoinositoltetramannosides (Lyso-PIM4) [GP15y]	Monoacylglycerophosphoinositoltetramannosides (Lyso-PIM4) [GP15y]	M1280T1594_POS	0.530148	1.91982
1257.28	[M+Na]+	1257.51	1234.52	0.235385	Lyso-PIM4 (RCO2H=17:0)	C50H91O32P1	Glycerophospholipids (GP)	Monoacylglycerophosphoinositoltetramannosides (Lyso-PIM4) [GP15y]	Monoacylglycerophosphoinositoltetramannosides (Lyso-PIM4) [GP15y]	M1257T1626_POS	0.490928	1.91822
1281.28	[M+Na]+	1281.51	1258.52	0.235685	Lyso-PIM4 (RCO2H=19:2)	C52H91O32P1	Glycerophospholipids (GP)	Monoacylglycerophosphoinositoltetramannosides (Lyso-PIM4) [GP15y]	Monoacylglycerophosphoinositoltetramannosides (Lyso-PIM4) [GP15y]	M1281T1626_POS	0.450433	1.91527
1276.25	[M+NH4]+	1276.56	1258.52	0.30879	Lyso-PIM4 (RCO2H=19:2)	C52H91O32P1	Glycerophospholipids (GP)	Monoacylglycerophosphoinositoltetramannosides (Lyso-PIM4) [GP15y]	Monoacylglycerophosphoinositoltetramannosides (Lyso-PIM4) [GP15y]	M1276T1649_POS	0.617582	1.91503
1281.28	[M+Na]+	1281.51	1258.52	0.233885	Lyso-PIM4 (RCO2H=19:2)	C52H91O32P1	Glycerophospholipids (GP)	Monoacylglycerophosphoinositoltetramannosides (Lyso-PIM4) [GP15y]	Monoacylglycerophosphoinositoltetramannosides (Lyso-PIM4) [GP15y]	M1281T1609_POS	0.54363	1.913
1259.29	[M+H]+	1259.53	1258.52	0.243441	Lyso-PIM4 (RCO2H=19:2)	C52H91O32P1	Glycerophospholipids (GP)	Monoacylglycerophosphoinositoltetramannosides (Lyso-PIM4) [GP15y]	Monoacylglycerophosphoinositoltetramannosides (Lyso-PIM4) [GP15y]	M1259T1652_POS	0.640546	1.8525
1261.3	[M+H]+	1261.55	1260.54	0.247391	Lyso-PIM4 (RCO2H=19:1)	C52H93O32P1	Glycerophospholipids (GP)	Monoacylglycerophosphoinositoltetramannosides (Lyso-PIM4) [GP15y]	Monoacylglycerophosphoinositoltetramannosides (Lyso-PIM4) [GP15y]	M1261T1661_POS	0.414915	1.82099
1271.29	[M+Na]+	1271.53	1248.54	0.242635	Lyso-PIM4 (RCO2H=18:0)	C51H93O32P1	Glycerophospholipids (GP)	Monoacylglycerophosphoinositoltetramannosides (Lyso-PIM4) [GP15y]	Monoacylglycerophosphoinositoltetramannosides (Lyso-PIM4) [GP15y]	M1271T1615_POS	0.551298	1.8154
1278.25	[M+NH4]+	1278.57	1260.54	0.32544	Lyso-PIM4 (RCO2H=19:1)	C52H93O32P1	Glycerophospholipids (GP)	Monoacylglycerophosphoinositoltetramannosides (Lyso-PIM4) [GP15y]	Monoacylglycerophosphoinositoltetramannosides (Lyso-PIM4) [GP15y]	M1278T1580_POS	0.472654	1.79786
1267.26	[M+Na]+	1267.5	1244.51	0.232835	Lyso-PIM4 (RCO2H=18:2)	C51H89O32P1	Glycerophospholipids (GP)	Monoacylglycerophosphoinositoltetramannosides (Lyso-PIM4) [GP15y]	Monoacylglycerophosphoinositoltetramannosides (Lyso-PIM4) [GP15y]	M1267T1618_POS	0.439246	1.79051
1280.27	[M+NH4]+	1280.59	1262.55	0.32179	Lyso-PIM4 (RCO2H=19:0)	C52H95O32P1	Glycerophospholipids (GP)	Monoacylglycerophosphoinositoltetramannosides (Lyso-PIM4) [GP15y]	Monoacylglycerophosphoinositoltetramannosides (Lyso-PIM4) [GP15y]	M1280T1613_POS	0.381424	1.75039
1281.27	[M+Na]+	1281.51	1258.52	0.241685	Lyso-PIM4 (RCO2H=19:2)	C52H91O32P1	Glycerophospholipids (GP)	Monoacylglycerophosphoinositoltetramannosides (Lyso-PIM4) [GP15y]	Monoacylglycerophosphoinositoltetramannosides (Lyso-PIM4) [GP15y]	M1281T1594_POS	0.577356	1.74199
1252.24	[M+NH4]+	1252.56	1234.52	0.32099	Lyso-PIM4 (RCO2H=17:0)	C50H91O32P1	Glycerophospholipids (GP)	Monoacylglycerophosphoinositoltetramannosides (Lyso-PIM4) [GP15y]	Monoacylglycerophosphoinositoltetramannosides (Lyso-PIM4) [GP15y]	M1252T1579_POS	0.410485	1.73323
1285.33	[M+Na]+	1285.54	1262.55	0.209285	Lyso-PIM4 (RCO2H=19:0)	C52H95O32P1	Glycerophospholipids (GP)	Monoacylglycerophosphoinositoltetramannosides (Lyso-PIM4) [GP15y]	Monoacylglycerophosphoinositoltetramannosides (Lyso-PIM4) [GP15y]	M1285T1627_POS	0.560511	1.70153
1235.16	[M+H]+	1235.53	1234.52	0.369541	Lyso-PIM4 (RCO2H=17:0)	C50H91O32P1	Glycerophospholipids (GP)	Monoacylglycerophosphoinositoltetramannosides (Lyso-PIM4) [GP15y]	Monoacylglycerophosphoinositoltetramannosides (Lyso-PIM4) [GP15y]	M1235T1606_POS	1.69879	1.35849
621.674	[M+Na]+	621.302	598.312	-0.372315	Lyso-PI (RCO2H=18:1)	C27H51O12P1	Glycerophospholipids (GP)	Monoacylglycerophosphoinositols (Lyso-PI) [GP0605]	Monoacylglycerophosphoinositols (Lyso-PI) [GP0605]	M622T1302_POS	1.51785	1.91531
573.609	[M+H]+	573.304	572.296	-0.304609	Lyso-PI (RCO2H=16:0)	C25H49O12P1	Glycerophospholipids (GP)	Monoacylglycerophosphoinositols (Lyso-PI) [GP0605]	Monoacylglycerophosphoinositols (Lyso-PI) [GP0605]	M574T1035_POS	1.76552	1.88553
611.167	[M+H]+	611.32	610.312	0.152441	Lyso-PI (RCO2H=19:2)	C28H51O12P1	Glycerophospholipids (GP)	Monoacylglycerophosphoinositols (Lyso-PI) [GP0605]	Monoacylglycerophosphoinositols (Lyso-PI) [GP0605]	M611T359_POS	0.198987	1.86637
596.843	[M+H]+	597.304	596.296	0.460591	Lyso-PI (RCO2H=18:2)	C27H49O12P1	Glycerophospholipids (GP)	Monoacylglycerophosphoinositols (Lyso-PI) [GP0605]	Monoacylglycerophosphoinositols (Lyso-PI) [GP0605]	M597T1919_POS	2.88299	1.85936
596.843	[M+H]+	597.304	596.296	0.460491	Lyso-PI (RCO2H=18:2)	C27H49O12P1	Glycerophospholipids (GP)	Monoacylglycerophosphoinositols (Lyso-PI) [GP0605]	Monoacylglycerophosphoinositols (Lyso-PI) [GP0605]	M597T1891_POS	2.76028	1.83705
635.689	[M+Na]+	635.317	612.327	-0.372065	Lyso-PI (RCO2H=19:1)	C28H53O12P1	Glycerophospholipids (GP)	Monoacylglycerophosphoinositols (Lyso-PI) [GP0605]	Monoacylglycerophosphoinositols (Lyso-PI) [GP0605]	M636T1342_POS	1.8488	1.81941
637.432	[M+Na]+	637.333	614.343	-0.099415	Lyso-PI (RCO2H=19:0)	C28H55O12P1	Glycerophospholipids (GP)	Monoacylglycerophosphoinositols (Lyso-PI) [GP0605]	Monoacylglycerophosphoinositols (Lyso-PI) [GP0605]	M637T145_POS	2.04021	1.73896
609.445	[M+Na]+	609.302	586.312	-0.143215	Lyso-PI (RCO2H=17:0)	C26H51O12P1	Glycerophospholipids (GP)	Monoacylglycerophosphoinositols (Lyso-PI) [GP0605]	Monoacylglycerophosphoinositols (Lyso-PI) [GP0605]	M609T889_POS	2.98654	1.70262
614.912	[M+H]+	615.351	614.343	0.438641	Lyso-PI (RCO2H=19:0)	C28H55O12P1	Glycerophospholipids (GP)	Monoacylglycerophosphoinositols (Lyso-PI) [GP0605]	Monoacylglycerophosphoinositols (Lyso-PI) [GP0605]	M615T1979_POS	1.7359	1.70043
630.528	[M+NH4]+	630.362	612.327	-0.16606	Lyso-PI (RCO2H=19:1)	C28H53O12P1	Glycerophospholipids (GP)	Monoacylglycerophosphoinositols (Lyso-PI) [GP0605]	Monoacylglycerophosphoinositols (Lyso-PI) [GP0605]	M631T406_POS	1.6989	1.6687
595.65	[M+Na]+	595.286	572.296	-0.364165	Lyso-PI (RCO2H=16:0)	C25H49O12P1	Glycerophospholipids (GP)	Monoacylglycerophosphoinositols (Lyso-PI) [GP0605]	Monoacylglycerophosphoinositols (Lyso-PI) [GP0605]	M596T1117_POS	1.83231	1.63945
615.42	[M+H]+	615.351	614.343	-0.069059	Lyso-PI (RCO2H=19:0)	C28H55O12P1	Glycerophospholipids (GP)	Monoacylglycerophosphoinositols (Lyso-PI) [GP0605]	Monoacylglycerophosphoinositols (Lyso-PI) [GP0605]	M615T148_POS	1.87815	1.63766
615.921	[M+NH4]+	616.346	598.312	0.42519	Lyso-PI (RCO2H=18:1)	C27H51O12P1	Glycerophospholipids (GP)	Monoacylglycerophosphoinositols (Lyso-PI) [GP0605]	Monoacylglycerophosphoinositols (Lyso-PI) [GP0605]	M616T147_POS	2.08942	1.60757
615.743	[M+H]+	615.351	614.343	-0.391859	Lyso-PI (RCO2H=19:0)	C28H55O12P1	Glycerophospholipids (GP)	Monoacylglycerophosphoinositols (Lyso-PI) [GP0605]	Monoacylglycerophosphoinositols (Lyso-PI) [GP0605]	M616T180_1_POS	2.88403	1.58702
611.645	[M+H]+	611.32	610.312	-0.325559	Lyso-PI (RCO2H=19:2)	C28H51O12P1	Glycerophospholipids (GP)	Monoacylglycerophosphoinositols (Lyso-PI) [GP0605]	Monoacylglycerophosphoinositols (Lyso-PI) [GP0605]	M612T705_POS	1.94982	1.51355
573.488	[M+H]+	573.304	572.296	-0.184309	Lyso-PI (RCO2H=16:0)	C25H49O12P1	Glycerophospholipids (GP)	Monoacylglycerophosphoinositols (Lyso-PI) [GP0605]	Monoacylglycerophosphoinositols (Lyso-PI) [GP0605]	M573T1461_POS	1.85369	1.44662
615.54	[M+H]+	615.351	614.343	-0.189059	Lyso-PI (RCO2H=19:0)	C28H55O12P1	Glycerophospholipids (GP)	Monoacylglycerophosphoinositols (Lyso-PI) [GP0605]	Monoacylglycerophosphoinositols (Lyso-PI) [GP0605]	M616T132_POS	0.593373	1.23922
614.536	[M+NH4]+	614.331	596.296	-0.20516	Lyso-PI (RCO2H=18:2)	C27H49O12P1	Glycerophospholipids (GP)	Monoacylglycerophosphoinositols (Lyso-PI) [GP0605]	Monoacylglycerophosphoinositols (Lyso-PI) [GP0605]	M615T131_POS	0.574308	1.18811
1426.47	[M+NH4]+	1426.61	1408.58	0.144215	Lyso-PIM5 (RCO2H=18:1)	C57H101O37P1	Glycerophospholipids (GP)	Monoacylglycerophosphoinositolpentamannosides (Lyso-PIM5) [GP15y]	Monoacylglycerophosphoinositolpentamannosides (Lyso-PIM5) [GP15y]	M1426T1721_POS	0.530242	2.01235
1440.48	[M+NH4]+	1440.63	1422.59	0.142965	Lyso-PIM5 (RCO2H=19:1)	C58H103O37P1	Glycerophospholipids (GP)	Monoacylglycerophosphoinositolpentamannosides (Lyso-PIM5) [GP15y]	Monoacylglycerophosphoinositolpentamannosides (Lyso-PIM5) [GP15y]	M1440T1691_POS	0.601763	2.00914
1423.45	[M+H]+	1423.6	1422.59	0.151316	Lyso-PIM5 (RCO2H=19:1)	C58H103O37P1	Glycerophospholipids (GP)	Monoacylglycerophosphoinositolpentamannosides (Lyso-PIM5) [GP15y]	Monoacylglycerophosphoinositolpentamannosides (Lyso-PIM5) [GP15y]	M1423T1665_POS	0.545521	2.00661
1425.46	[M+H]+	1425.62	1424.61	0.150366	Lyso-PIM5 (RCO2H=19:0)	C58H105O37P1	Glycerophospholipids (GP)	Monoacylglycerophosphoinositolpentamannosides (Lyso-PIM5) [GP15y]	Monoacylglycerophosphoinositolpentamannosides (Lyso-PIM5) [GP15y]	M1425T1720_POS	0.508231	2.00239
1400.45	[M+NH4]+	1400.59	1382.56	0.141965	Lyso-PIM5 (RCO2H=16:0)	C55H99O37P1	Glycerophospholipids (GP)	Monoacylglycerophosphoinositolpentamannosides (Lyso-PIM5) [GP15y]	Monoacylglycerophosphoinositolpentamannosides (Lyso-PIM5) [GP15y]	M1400T1724_POS	0.458449	2.00191
1424.45	[M+NH4]+	1424.59	1406.56	0.142365	Lyso-PIM5 (RCO2H=18:2)	C57H99O37P1	Glycerophospholipids (GP)	Monoacylglycerophosphoinositolpentamannosides (Lyso-PIM5) [GP15y]	Monoacylglycerophosphoinositolpentamannosides (Lyso-PIM5) [GP15y]	M1424T1665_POS	0.572665	2.00068
1383.42	[M+H]+	1383.57	1382.56	0.151816	Lyso-PIM5 (RCO2H=16:0)	C55H99O37P1	Glycerophospholipids (GP)	Monoacylglycerophosphoinositolpentamannosides (Lyso-PIM5) [GP15y]	Monoacylglycerophosphoinositolpentamannosides (Lyso-PIM5) [GP15y]	M1383T1664_POS	0.535295	2.00049
1397.43	[M+H]+	1397.58	1396.58	0.151766	Lyso-PIM5 (RCO2H=17:0)	C56H101O37P1	Glycerophospholipids (GP)	Monoacylglycerophosphoinositolpentamannosides (Lyso-PIM5) [GP15y]	Monoacylglycerophosphoinositolpentamannosides (Lyso-PIM5) [GP15y]	M1397T1675_POS	0.541093	1.9968
1442.5	[M+NH4]+	1442.64	1424.61	0.143515	Lyso-PIM5 (RCO2H=19:0)	C58H105O37P1	Glycerophospholipids (GP)	Monoacylglycerophosphoinositolpentamannosides (Lyso-PIM5) [GP15y]	Monoacylglycerophosphoinositolpentamannosides (Lyso-PIM5) [GP15y]	M1442T1709_POS	0.548709	1.9956
1424.45	[M+NH4]+	1424.59	1406.56	0.142765	Lyso-PIM5 (RCO2H=18:2)	C57H99O37P1	Glycerophospholipids (GP)	Monoacylglycerophosphoinositolpentamannosides (Lyso-PIM5) [GP15y]	Monoacylglycerophosphoinositolpentamannosides (Lyso-PIM5) [GP15y]	M1424T1703_POS	0.513024	1.99336
1438.47	[M+NH4]+	1438.61	1420.58	0.144415	Lyso-PIM5 (RCO2H=19:2)	C58H101O37P1	Glycerophospholipids (GP)	Monoacylglycerophosphoinositolpentamannosides (Lyso-PIM5) [GP15y]	Monoacylglycerophosphoinositolpentamannosides (Lyso-PIM5) [GP15y]	M1438T1707_POS	0.501928	1.9914
1411.44	[M+H]+	1411.6	1410.59	0.154616	Lyso-PIM5 (RCO2H=18:0)	C57H103O37P1	Glycerophospholipids (GP)	Monoacylglycerophosphoinositolpentamannosides (Lyso-PIM5) [GP15y]	Monoacylglycerophosphoinositolpentamannosides (Lyso-PIM5) [GP15y]	M1411T1662_POS	0.59393	1.99098
1429.49	[M+Na]+	1429.55	1406.56	0.06266	Lyso-PIM5 (RCO2H=18:2)	C57H99O37P1	Glycerophospholipids (GP)	Monoacylglycerophosphoinositolpentamannosides (Lyso-PIM5) [GP15y]	Monoacylglycerophosphoinositolpentamannosides (Lyso-PIM5) [GP15y]	M1429T1739_POS	0.483679	1.99044
1414.47	[M+NH4]+	1414.61	1396.58	0.141915	Lyso-PIM5 (RCO2H=17:0)	C56H101O37P1	Glycerophospholipids (GP)	Monoacylglycerophosphoinositolpentamannosides (Lyso-PIM5) [GP15y]	Monoacylglycerophosphoinositolpentamannosides (Lyso-PIM5) [GP15y]	M1414T1737_POS	0.43982	1.98821
1400.45	[M+NH4]+	1400.59	1382.56	0.147465	Lyso-PIM5 (RCO2H=16:0)	C55H99O37P1	Glycerophospholipids (GP)	Monoacylglycerophosphoinositolpentamannosides (Lyso-PIM5) [GP15y]	Monoacylglycerophosphoinositolpentamannosides (Lyso-PIM5) [GP15y]	M1400T1690_2_POS	0.52434	1.98508
1428.48	[M+NH4]+	1428.63	1410.59	0.141965	Lyso-PIM5 (RCO2H=18:0)	C57H103O37P1	Glycerophospholipids (GP)	Monoacylglycerophosphoinositolpentamannosides (Lyso-PIM5) [GP15y]	Monoacylglycerophosphoinositolpentamannosides (Lyso-PIM5) [GP15y]	M1428T1739_POS	0.493844	1.98435
1397.43	[M+H]+	1397.58	1396.58	0.157966	Lyso-PIM5 (RCO2H=17:0)	C56H101O37P1	Glycerophospholipids (GP)	Monoacylglycerophosphoinositolpentamannosides (Lyso-PIM5) [GP15y]	Monoacylglycerophosphoinositolpentamannosides (Lyso-PIM5) [GP15y]	M1397T1637_POS	0.635107	1.98337
1411.45	[M+H]+	1411.6	1410.59	0.152016	Lyso-PIM5 (RCO2H=18:0)	C57H103O37P1	Glycerophospholipids (GP)	Monoacylglycerophosphoinositolpentamannosides (Lyso-PIM5) [GP15y]	Monoacylglycerophosphoinositolpentamannosides (Lyso-PIM5) [GP15y]	M1411T1676_POS	0.57457	1.98274
1409.43	[M+H]+	1409.58	1408.58	0.151966	Lyso-PIM5 (RCO2H=18:1)	C57H101O37P1	Glycerophospholipids (GP)	Monoacylglycerophosphoinositolpentamannosides (Lyso-PIM5) [GP15y]	Monoacylglycerophosphoinositolpentamannosides (Lyso-PIM5) [GP15y]	M1409T1662_POS	0.575692	1.98182
1440.48	[M+NH4]+	1440.63	1422.59	0.149265	Lyso-PIM5 (RCO2H=19:1)	C58H103O37P1	Glycerophospholipids (GP)	Monoacylglycerophosphoinositolpentamannosides (Lyso-PIM5) [GP15y]	Monoacylglycerophosphoinositolpentamannosides (Lyso-PIM5) [GP15y]	M1440T1737_POS	0.487383	1.98153
1414.46	[M+NH4]+	1414.61	1396.58	0.150315	Lyso-PIM5 (RCO2H=17:0)	C56H101O37P1	Glycerophospholipids (GP)	Monoacylglycerophosphoinositolpentamannosides (Lyso-PIM5) [GP15y]	Monoacylglycerophosphoinositolpentamannosides (Lyso-PIM5) [GP15y]	M1414T1676_POS	0.598538	1.98152
1440.48	[M+NH4]+	1440.63	1422.59	0.144665	Lyso-PIM5 (RCO2H=19:1)	C58H103O37P1	Glycerophospholipids (GP)	Monoacylglycerophosphoinositolpentamannosides (Lyso-PIM5) [GP15y]	Monoacylglycerophosphoinositolpentamannosides (Lyso-PIM5) [GP15y]	M1440T1723_POS	0.50732	1.98115
1409.43	[M+H]+	1409.58	1408.58	0.152866	Lyso-PIM5 (RCO2H=18:1)	C57H101O37P1	Glycerophospholipids (GP)	Monoacylglycerophosphoinositolpentamannosides (Lyso-PIM5) [GP15y]	Monoacylglycerophosphoinositolpentamannosides (Lyso-PIM5) [GP15y]	M1409T1676_POS	0.539614	1.9763
1438.47	[M+NH4]+	1438.61	1420.58	0.145015	Lyso-PIM5 (RCO2H=19:2)	C58H101O37P1	Glycerophospholipids (GP)	Monoacylglycerophosphoinositolpentamannosides (Lyso-PIM5) [GP15y]	Monoacylglycerophosphoinositolpentamannosides (Lyso-PIM5) [GP15y]	M1438T1690_POS	0.617036	1.97344
1429.48	[M+Na]+	1429.55	1406.56	0.07456	Lyso-PIM5 (RCO2H=18:2)	C57H99O37P1	Glycerophospholipids (GP)	Monoacylglycerophosphoinositolpentamannosides (Lyso-PIM5) [GP15y]	Monoacylglycerophosphoinositolpentamannosides (Lyso-PIM5) [GP15y]	M1429T1721_POS	0.574258	1.97263
1442.5	[M+NH4]+	1442.64	1424.61	0.143915	Lyso-PIM5 (RCO2H=19:0)	C58H105O37P1	Glycerophospholipids (GP)	Monoacylglycerophosphoinositolpentamannosides (Lyso-PIM5) [GP15y]	Monoacylglycerophosphoinositolpentamannosides (Lyso-PIM5) [GP15y]	M1442T1741_POS	0.503788	1.97257
1424.45	[M+NH4]+	1424.59	1406.56	0.142065	Lyso-PIM5 (RCO2H=18:2)	C57H99O37P1	Glycerophospholipids (GP)	Monoacylglycerophosphoinositolpentamannosides (Lyso-PIM5) [GP15y]	Monoacylglycerophosphoinositolpentamannosides (Lyso-PIM5) [GP15y]	M1424T1650_POS	0.651302	1.97232
1411.45	[M+H]+	1411.6	1410.59	0.151716	Lyso-PIM5 (RCO2H=18:0)	C57H103O37P1	Glycerophospholipids (GP)	Monoacylglycerophosphoinositolpentamannosides (Lyso-PIM5) [GP15y]	Monoacylglycerophosphoinositolpentamannosides (Lyso-PIM5) [GP15y]	M1411T1692_POS	0.569532	1.96997
1397.43	[M+H]+	1397.58	1396.58	0.153766	Lyso-PIM5 (RCO2H=17:0)	C56H101O37P1	Glycerophospholipids (GP)	Monoacylglycerophosphoinositolpentamannosides (Lyso-PIM5) [GP15y]	Monoacylglycerophosphoinositolpentamannosides (Lyso-PIM5) [GP15y]	M1397T1658_POS	0.58378	1.96944
1407.42	[M+H]+	1407.57	1406.56	0.152016	Lyso-PIM5 (RCO2H=18:2)	C57H99O37P1	Glycerophospholipids (GP)	Monoacylglycerophosphoinositolpentamannosides (Lyso-PIM5) [GP15y]	Monoacylglycerophosphoinositolpentamannosides (Lyso-PIM5) [GP15y]	M1407T1662_POS	0.541252	1.96789
1443.5	[M+Na]+	1443.57	1420.58	0.06331	Lyso-PIM5 (RCO2H=19:2)	C58H101O37P1	Glycerophospholipids (GP)	Monoacylglycerophosphoinositolpentamannosides (Lyso-PIM5) [GP15y]	Monoacylglycerophosphoinositolpentamannosides (Lyso-PIM5) [GP15y]	M1444T1708_POS	0.524097	1.96666
1423.44	[M+H]+	1423.6	1422.59	0.158716	Lyso-PIM5 (RCO2H=19:1)	C58H103O37P1	Glycerophospholipids (GP)	Monoacylglycerophosphoinositolpentamannosides (Lyso-PIM5) [GP15y]	Monoacylglycerophosphoinositolpentamannosides (Lyso-PIM5) [GP15y]	M1423T1687_POS	0.52067	1.96364
1400.45	[M+NH4]+	1400.59	1382.56	0.148665	Lyso-PIM5 (RCO2H=16:0)	C55H99O37P1	Glycerophospholipids (GP)	Monoacylglycerophosphoinositolpentamannosides (Lyso-PIM5) [GP15y]	Monoacylglycerophosphoinositolpentamannosides (Lyso-PIM5) [GP15y]	M1400T1676_POS	0.547362	1.96344
1414.46	[M+NH4]+	1414.61	1396.58	0.146415	Lyso-PIM5 (RCO2H=17:0)	C56H101O37P1	Glycerophospholipids (GP)	Monoacylglycerophosphoinositolpentamannosides (Lyso-PIM5) [GP15y]	Monoacylglycerophosphoinositolpentamannosides (Lyso-PIM5) [GP15y]	M1414T1693_POS	0.556042	1.96283
1405.4	[M+Na]+	1405.55	1382.56	0.14776	Lyso-PIM5 (RCO2H=16:0)	C55H99O37P1	Glycerophospholipids (GP)	Monoacylglycerophosphoinositolpentamannosides (Lyso-PIM5) [GP15y]	Monoacylglycerophosphoinositolpentamannosides (Lyso-PIM5) [GP15y]	M1405T1632_POS	0.54343	1.96252
1405.41	[M+Na]+	1405.55	1382.56	0.14216	Lyso-PIM5 (RCO2H=16:0)	C55H99O37P1	Glycerophospholipids (GP)	Monoacylglycerophosphoinositolpentamannosides (Lyso-PIM5) [GP15y]	Monoacylglycerophosphoinositolpentamannosides (Lyso-PIM5) [GP15y]	M1405T1726_POS	0.566768	1.95491
1428.47	[M+NH4]+	1428.63	1410.59	0.154265	Lyso-PIM5 (RCO2H=18:0)	C57H103O37P1	Glycerophospholipids (GP)	Monoacylglycerophosphoinositolpentamannosides (Lyso-PIM5) [GP15y]	Monoacylglycerophosphoinositolpentamannosides (Lyso-PIM5) [GP15y]	M1428T1721_POS	0.554523	1.95472
1431.49	[M+Na]+	1431.57	1408.58	0.07181	Lyso-PIM5 (RCO2H=18:1)	C57H101O37P1	Glycerophospholipids (GP)	Monoacylglycerophosphoinositolpentamannosides (Lyso-PIM5) [GP15y]	Monoacylglycerophosphoinositolpentamannosides (Lyso-PIM5) [GP15y]	M1431T1739_POS	0.460897	1.95367
1443.5	[M+Na]+	1443.57	1420.58	0.06361	Lyso-PIM5 (RCO2H=19:2)	C58H101O37P1	Glycerophospholipids (GP)	Monoacylglycerophosphoinositolpentamannosides (Lyso-PIM5) [GP15y]	Monoacylglycerophosphoinositolpentamannosides (Lyso-PIM5) [GP15y]	M1444T1742_POS	0.519049	1.95138
1421.43	[M+H]+	1421.58	1420.58	0.152766	Lyso-PIM5 (RCO2H=19:2)	C58H101O37P1	Glycerophospholipids (GP)	Monoacylglycerophosphoinositolpentamannosides (Lyso-PIM5) [GP15y]	Monoacylglycerophosphoinositolpentamannosides (Lyso-PIM5) [GP15y]	M1421T1737_POS	0.50571	1.94905
1442.49	[M+NH4]+	1442.64	1424.61	0.150015	Lyso-PIM5 (RCO2H=19:0)	C58H105O37P1	Glycerophospholipids (GP)	Monoacylglycerophosphoinositolpentamannosides (Lyso-PIM5) [GP15y]	Monoacylglycerophosphoinositolpentamannosides (Lyso-PIM5) [GP15y]	M1442T1692_POS	0.587447	1.94646
1425.46	[M+H]+	1425.62	1424.61	0.153866	Lyso-PIM5 (RCO2H=19:0)	C58H105O37P1	Glycerophospholipids (GP)	Monoacylglycerophosphoinositolpentamannosides (Lyso-PIM5) [GP15y]	Monoacylglycerophosphoinositolpentamannosides (Lyso-PIM5) [GP15y]	M1425T1664_POS	0.575531	1.94502
1440.48	[M+NH4]+	1440.63	1422.59	0.142665	Lyso-PIM5 (RCO2H=19:1)	C58H103O37P1	Glycerophospholipids (GP)	Monoacylglycerophosphoinositolpentamannosides (Lyso-PIM5) [GP15y]	Monoacylglycerophosphoinositolpentamannosides (Lyso-PIM5) [GP15y]	M1440T1677_POS	0.561058	1.94321
1433.44	[M+Na]+	1433.58	1410.59	0.14246	Lyso-PIM5 (RCO2H=18:0)	C57H103O37P1	Glycerophospholipids (GP)	Monoacylglycerophosphoinositolpentamannosides (Lyso-PIM5) [GP15y]	Monoacylglycerophosphoinositolpentamannosides (Lyso-PIM5) [GP15y]	M1433T1739_POS	0.600764	1.94101
1445.38	[M+Na]+	1445.58	1422.59	0.19836	Lyso-PIM5 (RCO2H=19:1)	C58H103O37P1	Glycerophospholipids (GP)	Monoacylglycerophosphoinositolpentamannosides (Lyso-PIM5) [GP15y]	Monoacylglycerophosphoinositolpentamannosides (Lyso-PIM5) [GP15y]	M1445T1590_POS	1.77604	1.93753
1426.47	[M+NH4]+	1426.61	1408.58	0.142715	Lyso-PIM5 (RCO2H=18:1)	C57H101O37P1	Glycerophospholipids (GP)	Monoacylglycerophosphoinositolpentamannosides (Lyso-PIM5) [GP15y]	Monoacylglycerophosphoinositolpentamannosides (Lyso-PIM5) [GP15y]	M1426T1664_POS	0.610112	1.93574
1423.45	[M+H]+	1423.6	1422.59	0.150116	Lyso-PIM5 (RCO2H=19:1)	C58H103O37P1	Glycerophospholipids (GP)	Monoacylglycerophosphoinositolpentamannosides (Lyso-PIM5) [GP15y]	Monoacylglycerophosphoinositolpentamannosides (Lyso-PIM5) [GP15y]	M1423T1704_POS	0.516605	1.93423
1397.43	[M+H]+	1397.58	1396.58	0.149966	Lyso-PIM5 (RCO2H=17:0)	C56H101O37P1	Glycerophospholipids (GP)	Monoacylglycerophosphoinositolpentamannosides (Lyso-PIM5) [GP15y]	Monoacylglycerophosphoinositolpentamannosides (Lyso-PIM5) [GP15y]	M1397T1707_POS	0.494115	1.9326
1428.4	[M+NH4]+	1428.63	1410.59	0.221665	Lyso-PIM5 (RCO2H=18:0)	C57H103O37P1	Glycerophospholipids (GP)	Monoacylglycerophosphoinositolpentamannosides (Lyso-PIM5) [GP15y]	Monoacylglycerophosphoinositolpentamannosides (Lyso-PIM5) [GP15y]	M1428T1704_POS	0.573398	1.9321
1421.43	[M+H]+	1421.58	1420.58	0.153066	Lyso-PIM5 (RCO2H=19:2)	C58H101O37P1	Glycerophospholipids (GP)	Monoacylglycerophosphoinositolpentamannosides (Lyso-PIM5) [GP15y]	Monoacylglycerophosphoinositolpentamannosides (Lyso-PIM5) [GP15y]	M1421T1668_POS	0.515155	1.92108
1419.42	[M+Na]+	1419.57	1396.58	0.14241	Lyso-PIM5 (RCO2H=17:0)	C56H101O37P1	Glycerophospholipids (GP)	Monoacylglycerophosphoinositolpentamannosides (Lyso-PIM5) [GP15y]	Monoacylglycerophosphoinositolpentamannosides (Lyso-PIM5) [GP15y]	M1419T1737_POS	0.558809	1.91758
1383.42	[M+H]+	1383.57	1382.56	0.149816	Lyso-PIM5 (RCO2H=16:0)	C55H99O37P1	Glycerophospholipids (GP)	Monoacylglycerophosphoinositolpentamannosides (Lyso-PIM5) [GP15y]	Monoacylglycerophosphoinositolpentamannosides (Lyso-PIM5) [GP15y]	M1383T1703_POS	0.501425	1.91269
1414.47	[M+NH4]+	1414.61	1396.58	0.143615	Lyso-PIM5 (RCO2H=17:0)	C56H101O37P1	Glycerophospholipids (GP)	Monoacylglycerophosphoinositolpentamannosides (Lyso-PIM5) [GP15y]	Monoacylglycerophosphoinositolpentamannosides (Lyso-PIM5) [GP15y]	M1414T1703_POS	0.591829	1.90839
1414.46	[M+NH4]+	1414.61	1396.58	0.150815	Lyso-PIM5 (RCO2H=17:0)	C56H101O37P1	Glycerophospholipids (GP)	Monoacylglycerophosphoinositolpentamannosides (Lyso-PIM5) [GP15y]	Monoacylglycerophosphoinositolpentamannosides (Lyso-PIM5) [GP15y]	M1414T1720_POS	0.478639	1.90517
1426.47	[M+NH4]+	1426.61	1408.58	0.142315	Lyso-PIM5 (RCO2H=18:1)	C57H101O37P1	Glycerophospholipids (GP)	Monoacylglycerophosphoinositolpentamannosides (Lyso-PIM5) [GP15y]	Monoacylglycerophosphoinositolpentamannosides (Lyso-PIM5) [GP15y]	M1426T1678_POS	0.545118	1.90156
1409.43	[M+H]+	1409.58	1408.58	0.156066	Lyso-PIM5 (RCO2H=18:1)	C57H101O37P1	Glycerophospholipids (GP)	Monoacylglycerophosphoinositolpentamannosides (Lyso-PIM5) [GP15y]	Monoacylglycerophosphoinositolpentamannosides (Lyso-PIM5) [GP15y]	M1409T1625_POS	0.586986	1.90125
1411.45	[M+H]+	1411.6	1410.59	0.150516	Lyso-PIM5 (RCO2H=18:0)	C57H103O37P1	Glycerophospholipids (GP)	Monoacylglycerophosphoinositolpentamannosides (Lyso-PIM5) [GP15y]	Monoacylglycerophosphoinositolpentamannosides (Lyso-PIM5) [GP15y]	M1411T1716_POS	0.490573	1.90113
1429.41	[M+Na]+	1429.55	1406.56	0.14346	Lyso-PIM5 (RCO2H=18:2)	C57H99O37P1	Glycerophospholipids (GP)	Monoacylglycerophosphoinositolpentamannosides (Lyso-PIM5) [GP15y]	Monoacylglycerophosphoinositolpentamannosides (Lyso-PIM5) [GP15y]	M1429T1703_POS	0.558001	1.89885
1423.45	[M+H]+	1423.6	1422.59	0.151716	Lyso-PIM5 (RCO2H=19:1)	C58H103O37P1	Glycerophospholipids (GP)	Monoacylglycerophosphoinositolpentamannosides (Lyso-PIM5) [GP15y]	Monoacylglycerophosphoinositolpentamannosides (Lyso-PIM5) [GP15y]	M1423T1651_POS	0.638385	1.89588
1445.51	[M+Na]+	1445.58	1422.59	0.07236	Lyso-PIM5 (RCO2H=19:1)	C58H103O37P1	Glycerophospholipids (GP)	Monoacylglycerophosphoinositolpentamannosides (Lyso-PIM5) [GP15y]	Monoacylglycerophosphoinositolpentamannosides (Lyso-PIM5) [GP15y]	M1446T1743_1_POS	0.254173	1.88865
1421.43	[M+H]+	1421.58	1420.58	0.149766	Lyso-PIM5 (RCO2H=19:2)	C58H101O37P1	Glycerophospholipids (GP)	Monoacylglycerophosphoinositolpentamannosides (Lyso-PIM5) [GP15y]	Monoacylglycerophosphoinositolpentamannosides (Lyso-PIM5) [GP15y]	M1421T1687_POS	0.375075	1.88836
1414.46	[M+NH4]+	1414.61	1396.58	0.152815	Lyso-PIM5 (RCO2H=17:0)	C56H101O37P1	Glycerophospholipids (GP)	Monoacylglycerophosphoinositolpentamannosides (Lyso-PIM5) [GP15y]	Monoacylglycerophosphoinositolpentamannosides (Lyso-PIM5) [GP15y]	M1414T1663_POS	0.593485	1.88476
1447.45	[M+Na]+	1447.6	1424.61	0.14201	Lyso-PIM5 (RCO2H=19:0)	C58H105O37P1	Glycerophospholipids (GP)	Monoacylglycerophosphoinositolpentamannosides (Lyso-PIM5) [GP15y]	Monoacylglycerophosphoinositolpentamannosides (Lyso-PIM5) [GP15y]	M1447T1743_POS	0.617085	1.88096
1426.43	[M+NH4]+	1426.61	1408.58	0.176315	Lyso-PIM5 (RCO2H=18:1)	C57H101O37P1	Glycerophospholipids (GP)	Monoacylglycerophosphoinositolpentamannosides (Lyso-PIM5) [GP15y]	Monoacylglycerophosphoinositolpentamannosides (Lyso-PIM5) [GP15y]	M1426T1637_POS	0.300209	1.87914
1424.45	[M+NH4]+	1424.59	1406.56	0.148865	Lyso-PIM5 (RCO2H=18:2)	C57H99O37P1	Glycerophospholipids (GP)	Monoacylglycerophosphoinositolpentamannosides (Lyso-PIM5) [GP15y]	Monoacylglycerophosphoinositolpentamannosides (Lyso-PIM5) [GP15y]	M1424T1689_POS	0.59634	1.87473
1425.46	[M+H]+	1425.62	1424.61	0.158366	Lyso-PIM5 (RCO2H=19:0)	C58H105O37P1	Glycerophospholipids (GP)	Monoacylglycerophosphoinositolpentamannosides (Lyso-PIM5) [GP15y]	Monoacylglycerophosphoinositolpentamannosides (Lyso-PIM5) [GP15y]	M1425T1651_POS	0.597536	1.87207
1411.44	[M+H]+	1411.6	1410.59	0.156316	Lyso-PIM5 (RCO2H=18:0)	C57H103O37P1	Glycerophospholipids (GP)	Monoacylglycerophosphoinositolpentamannosides (Lyso-PIM5) [GP15y]	Monoacylglycerophosphoinositolpentamannosides (Lyso-PIM5) [GP15y]	M1411T1702_POS	0.533023	1.86893
1407.35	[M+H]+	1407.57	1406.56	0.216816	Lyso-PIM5 (RCO2H=18:2)	C57H99O37P1	Glycerophospholipids (GP)	Monoacylglycerophosphoinositolpentamannosides (Lyso-PIM5) [GP15y]	Monoacylglycerophosphoinositolpentamannosides (Lyso-PIM5) [GP15y]	M1407T1610_POS	0.465747	1.8609
1383.41	[M+H]+	1383.57	1382.56	0.153416	Lyso-PIM5 (RCO2H=16:0)	C55H99O37P1	Glycerophospholipids (GP)	Monoacylglycerophosphoinositolpentamannosides (Lyso-PIM5) [GP15y]	Monoacylglycerophosphoinositolpentamannosides (Lyso-PIM5) [GP15y]	M1383T1679_POS	0.608675	1.84712
1414.39	[M+NH4]+	1414.61	1396.58	0.222715	Lyso-PIM5 (RCO2H=17:0)	C56H101O37P1	Glycerophospholipids (GP)	Monoacylglycerophosphoinositolpentamannosides (Lyso-PIM5) [GP15y]	Monoacylglycerophosphoinositolpentamannosides (Lyso-PIM5) [GP15y]	M1414T1701_POS	0.613223	1.84644
1426.46	[M+NH4]+	1426.61	1408.58	0.151715	Lyso-PIM5 (RCO2H=18:1)	C57H101O37P1	Glycerophospholipids (GP)	Monoacylglycerophosphoinositolpentamannosides (Lyso-PIM5) [GP15y]	Monoacylglycerophosphoinositolpentamannosides (Lyso-PIM5) [GP15y]	M1426T1649_POS	0.607117	1.83391
1400.44	[M+NH4]+	1400.59	1382.56	0.151665	Lyso-PIM5 (RCO2H=16:0)	C55H99O37P1	Glycerophospholipids (GP)	Monoacylglycerophosphoinositolpentamannosides (Lyso-PIM5) [GP15y]	Monoacylglycerophosphoinositolpentamannosides (Lyso-PIM5) [GP15y]	M1400T1707_POS	0.555932	1.83371
1400.45	[M+NH4]+	1400.59	1382.56	0.142065	Lyso-PIM5 (RCO2H=16:0)	C55H99O37P1	Glycerophospholipids (GP)	Monoacylglycerophosphoinositolpentamannosides (Lyso-PIM5) [GP15y]	Monoacylglycerophosphoinositolpentamannosides (Lyso-PIM5) [GP15y]	M1400T1765_POS	0.259681	1.82364
1405.4	[M+Na]+	1405.55	1382.56	0.14656	Lyso-PIM5 (RCO2H=16:0)	C55H99O37P1	Glycerophospholipids (GP)	Monoacylglycerophosphoinositolpentamannosides (Lyso-PIM5) [GP15y]	Monoacylglycerophosphoinositolpentamannosides (Lyso-PIM5) [GP15y]	M1405T1671_POS	0.367044	1.81761
1425.46	[M+H]+	1425.62	1424.61	0.155666	Lyso-PIM5 (RCO2H=19:0)	C58H105O37P1	Glycerophospholipids (GP)	Monoacylglycerophosphoinositolpentamannosides (Lyso-PIM5) [GP15y]	Monoacylglycerophosphoinositolpentamannosides (Lyso-PIM5) [GP15y]	M1425T1703_POS	0.451055	1.81041
1431.42	[M+Na]+	1431.57	1408.58	0.14461	Lyso-PIM5 (RCO2H=18:1)	C57H101O37P1	Glycerophospholipids (GP)	Monoacylglycerophosphoinositolpentamannosides (Lyso-PIM5) [GP15y]	Monoacylglycerophosphoinositolpentamannosides (Lyso-PIM5) [GP15y]	M1431T1720_POS	0.556503	1.79427
1407.42	[M+H]+	1407.57	1406.56	0.150816	Lyso-PIM5 (RCO2H=18:2)	C57H99O37P1	Glycerophospholipids (GP)	Monoacylglycerophosphoinositolpentamannosides (Lyso-PIM5) [GP15y]	Monoacylglycerophosphoinositolpentamannosides (Lyso-PIM5) [GP15y]	M1407T1646_POS	0.479896	1.76889
1425.43	[M+H]+	1425.62	1424.61	0.182266	Lyso-PIM5 (RCO2H=19:0)	C58H105O37P1	Glycerophospholipids (GP)	Monoacylglycerophosphoinositolpentamannosides (Lyso-PIM5) [GP15y]	Monoacylglycerophosphoinositolpentamannosides (Lyso-PIM5) [GP15y]	M1425T1636_POS	0.335781	1.7651
1438.47	[M+NH4]+	1438.61	1420.58	0.143015	Lyso-PIM5 (RCO2H=19:2)	C58H101O37P1	Glycerophospholipids (GP)	Monoacylglycerophosphoinositolpentamannosides (Lyso-PIM5) [GP15y]	Monoacylglycerophosphoinositolpentamannosides (Lyso-PIM5) [GP15y]	M1438T1676_POS	0.534878	1.76422
1423.44	[M+H]+	1423.6	1422.59	0.156416	Lyso-PIM5 (RCO2H=19:1)	C58H103O37P1	Glycerophospholipids (GP)	Monoacylglycerophosphoinositolpentamannosides (Lyso-PIM5) [GP15y]	Monoacylglycerophosphoinositolpentamannosides (Lyso-PIM5) [GP15y]	M1423T1637_POS	0.655234	1.76317
1419.42	[M+Na]+	1419.57	1396.58	0.14701	Lyso-PIM5 (RCO2H=17:0)	C56H101O37P1	Glycerophospholipids (GP)	Monoacylglycerophosphoinositolpentamannosides (Lyso-PIM5) [GP15y]	Monoacylglycerophosphoinositolpentamannosides (Lyso-PIM5) [GP15y]	M1419T1622_POS	0.606662	1.7479
1426.47	[M+NH4]+	1426.61	1408.58	0.143415	Lyso-PIM5 (RCO2H=18:1)	C57H101O37P1	Glycerophospholipids (GP)	Monoacylglycerophosphoinositolpentamannosides (Lyso-PIM5) [GP15y]	Monoacylglycerophosphoinositolpentamannosides (Lyso-PIM5) [GP15y]	M1426T1698_POS	0.486473	1.7206
1411.42	[M+H]+	1411.6	1410.59	0.182116	Lyso-PIM5 (RCO2H=18:0)	C57H103O37P1	Glycerophospholipids (GP)	Monoacylglycerophosphoinositolpentamannosides (Lyso-PIM5) [GP15y]	Monoacylglycerophosphoinositolpentamannosides (Lyso-PIM5) [GP15y]	M1411T1629_POS	0.269485	1.7154
1409.43	[M+H]+	1409.58	1408.58	0.150266	Lyso-PIM5 (RCO2H=18:1)	C57H101O37P1	Glycerophospholipids (GP)	Monoacylglycerophosphoinositolpentamannosides (Lyso-PIM5) [GP15y]	Monoacylglycerophosphoinositolpentamannosides (Lyso-PIM5) [GP15y]	M1409T1700_POS	0.495799	1.69091
1447.45	[M+Na]+	1447.6	1424.61	0.14781	Lyso-PIM5 (RCO2H=19:0)	C58H105O37P1	Glycerophospholipids (GP)	Monoacylglycerophosphoinositolpentamannosides (Lyso-PIM5) [GP15y]	Monoacylglycerophosphoinositolpentamannosides (Lyso-PIM5) [GP15y]	M1447T1646_POS	0.502332	1.69058
1442.49	[M+NH4]+	1442.64	1424.61	0.151215	Lyso-PIM5 (RCO2H=19:0)	C58H105O37P1	Glycerophospholipids (GP)	Monoacylglycerophosphoinositolpentamannosides (Lyso-PIM5) [GP15y]	Monoacylglycerophosphoinositolpentamannosides (Lyso-PIM5) [GP15y]	M1442T1677_POS	0.496488	1.67796
1443.49	[M+Na]+	1443.57	1420.58	0.07371	Lyso-PIM5 (RCO2H=19:2)	C58H101O37P1	Glycerophospholipids (GP)	Monoacylglycerophosphoinositolpentamannosides (Lyso-PIM5) [GP15y]	Monoacylglycerophosphoinositolpentamannosides (Lyso-PIM5) [GP15y]	M1443T1677_POS	0.406936	1.67548
1445.44	[M+Na]+	1445.58	1422.59	0.14326	Lyso-PIM5 (RCO2H=19:1)	C58H103O37P1	Glycerophospholipids (GP)	Monoacylglycerophosphoinositolpentamannosides (Lyso-PIM5) [GP15y]	Monoacylglycerophosphoinositolpentamannosides (Lyso-PIM5) [GP15y]	M1445T1706_2_POS	0.640522	1.66968
1428.48	[M+NH4]+	1428.63	1410.59	0.142665	Lyso-PIM5 (RCO2H=18:0)	C57H103O37P1	Glycerophospholipids (GP)	Monoacylglycerophosphoinositolpentamannosides (Lyso-PIM5) [GP15y]	Monoacylglycerophosphoinositolpentamannosides (Lyso-PIM5) [GP15y]	M1428T1705_POS	0.62288	1.64816
1429.49	[M+Na]+	1429.55	1406.56	0.06296	Lyso-PIM5 (RCO2H=18:2)	C57H99O37P1	Glycerophospholipids (GP)	Monoacylglycerophosphoinositolpentamannosides (Lyso-PIM5) [GP15y]	Monoacylglycerophosphoinositolpentamannosides (Lyso-PIM5) [GP15y]	M1429T1706_POS	0.622917	1.57161
782.867	[M+Na]+	783.354	760.365	0.48691	Lyso-PIM1 (RCO2H=18:1)	C33H61O17P1	Glycerophospholipids (GP)	Monoacylglycerophosphoinositolmonomannosides (Lyso-PIM1) [GP15y]	Monoacylglycerophosphoinositolmonomannosides (Lyso-PIM1) [GP15y]	M783T453_1_POS	0.61726	1.88778
799.844	[M+Na]+	799.386	776.396	-0.45789	Lyso-PIM1 (RCO2H=19:0)	C34H65O17P1	Glycerophospholipids (GP)	Monoacylglycerophosphoinositolmonomannosides (Lyso-PIM1) [GP15y]	Monoacylglycerophosphoinositolmonomannosides (Lyso-PIM1) [GP15y]	M800T2002_POS	2.15189	1.82617
757.554	[M+Na]+	757.339	734.349	-0.21554	Lyso-PIM1 (RCO2H=16:0)	C31H59O17P1	Glycerophospholipids (GP)	Monoacylglycerophosphoinositolmonomannosides (Lyso-PIM1) [GP15y]	Monoacylglycerophosphoinositolmonomannosides (Lyso-PIM1) [GP15y]	M758T864_POS	1.81541	1.82138
783.021	[M+Na]+	783.354	760.365	0.33381	Lyso-PIM1 (RCO2H=18:1)	C33H61O17P1	Glycerophospholipids (GP)	Monoacylglycerophosphoinositolmonomannosides (Lyso-PIM1) [GP15y]	Monoacylglycerophosphoinositolmonomannosides (Lyso-PIM1) [GP15y]	M783T191_2_POS	1.97653	1.79657
785.7	[M+Na]+	785.37	762.38	-0.32964	Lyso-PIM1 (RCO2H=18:0)	C33H63O17P1	Glycerophospholipids (GP)	Monoacylglycerophosphoinositolmonomannosides (Lyso-PIM1) [GP15y]	Monoacylglycerophosphoinositolmonomannosides (Lyso-PIM1) [GP15y]	M786T1275_POS	2.03896	1.74428
759.684	[M+H]+	759.357	758.349	-0.327484	Lyso-PIM1 (RCO2H=18:2)	C33H59O17P1	Glycerophospholipids (GP)	Monoacylglycerophosphoinositolmonomannosides (Lyso-PIM1) [GP15y]	Monoacylglycerophosphoinositolmonomannosides (Lyso-PIM1) [GP15y]	M760T1274_POS	1.74882	1.71052
790.578	[M+NH4]+	790.399	772.365	-0.179285	Lyso-PIM1 (RCO2H=19:2)	C34H61O17P1	Glycerophospholipids (GP)	Monoacylglycerophosphoinositolmonomannosides (Lyso-PIM1) [GP15y]	Monoacylglycerophosphoinositolmonomannosides (Lyso-PIM1) [GP15y]	M791T836_POS	0.605687	1.70331
797.544	[M+Na]+	797.37	774.38	-0.17444	Lyso-PIM1 (RCO2H=19:1)	C34H63O17P1	Glycerophospholipids (GP)	Monoacylglycerophosphoinositolmonomannosides (Lyso-PIM1) [GP15y]	Monoacylglycerophosphoinositolmonomannosides (Lyso-PIM1) [GP15y]	M798T450_POS	0.66085	1.70004
795.726	[M+Na]+	795.354	772.365	-0.37209	Lyso-PIM1 (RCO2H=19:2)	C34H61O17P1	Glycerophospholipids (GP)	Monoacylglycerophosphoinositolmonomannosides (Lyso-PIM1) [GP15y]	Monoacylglycerophosphoinositolmonomannosides (Lyso-PIM1) [GP15y]	M796T1132_1_POS	1.87938	1.63794
792.707	[M+NH4]+	792.415	774.38	-0.292035	Lyso-PIM1 (RCO2H=19:1)	C34H63O17P1	Glycerophospholipids (GP)	Monoacylglycerophosphoinositolmonomannosides (Lyso-PIM1) [GP15y]	Monoacylglycerophosphoinositolmonomannosides (Lyso-PIM1) [GP15y]	M793T1064_POS	1.68495	1.59698
785.623	[M+Na]+	785.37	762.38	-0.25314	Lyso-PIM1 (RCO2H=18:0)	C33H63O17P1	Glycerophospholipids (GP)	Monoacylglycerophosphoinositolmonomannosides (Lyso-PIM1) [GP15y]	Monoacylglycerophosphoinositolmonomannosides (Lyso-PIM1) [GP15y]	M786T975_POS	3.97113	1.58624
735.572	[M+H]+	735.357	734.349	-0.215684	Lyso-PIM1 (RCO2H=16:0)	C31H59O17P1	Glycerophospholipids (GP)	Monoacylglycerophosphoinositolmonomannosides (Lyso-PIM1) [GP15y]	Monoacylglycerophosphoinositolmonomannosides (Lyso-PIM1) [GP15y]	M736T686_POS	0.452516	1.58589
799.844	[M+Na]+	799.386	776.396	-0.45799	Lyso-PIM1 (RCO2H=19:0)	C34H65O17P1	Glycerophospholipids (GP)	Monoacylglycerophosphoinositolmonomannosides (Lyso-PIM1) [GP15y]	Monoacylglycerophosphoinositolmonomannosides (Lyso-PIM1) [GP15y]	M800T2029_POS	1.82841	1.5852
790.874	[M+NH4]+	790.399	772.365	-0.474485	Lyso-PIM1 (RCO2H=19:2)	C34H61O17P1	Glycerophospholipids (GP)	Monoacylglycerophosphoinositolmonomannosides (Lyso-PIM1) [GP15y]	Monoacylglycerophosphoinositolmonomannosides (Lyso-PIM1) [GP15y]	M791T1307_POS	1.84888	1.58023
766.683	[M+NH4]+	766.399	748.365	-0.283785	Lyso-PIM1 (RCO2H=17:0)	C32H61O17P1	Glycerophospholipids (GP)	Monoacylglycerophosphoinositolmonomannosides (Lyso-PIM1) [GP15y]	Monoacylglycerophosphoinositolmonomannosides (Lyso-PIM1) [GP15y]	M767T995_POS	4.37634	1.55854
757.668	[M+Na]+	757.339	734.349	-0.32964	Lyso-PIM1 (RCO2H=16:0)	C31H59O17P1	Glycerophospholipids (GP)	Monoacylglycerophosphoinositolmonomannosides (Lyso-PIM1) [GP15y]	Monoacylglycerophosphoinositolmonomannosides (Lyso-PIM1) [GP15y]	M758T1201_POS	1.99707	1.55833
781.188	[M+Na]+	781.339	758.349	0.15126	Lyso-PIM1 (RCO2H=18:2)	C33H59O17P1	Glycerophospholipids (GP)	Monoacylglycerophosphoinositolmonomannosides (Lyso-PIM1) [GP15y]	Monoacylglycerophosphoinositolmonomannosides (Lyso-PIM1) [GP15y]	M781T516_1_POS	1.52382	1.41164
771.532	[M+Na]+	771.354	748.365	-0.17739	Lyso-PIM1 (RCO2H=17:0)	C32H61O17P1	Glycerophospholipids (GP)	Monoacylglycerophosphoinositolmonomannosides (Lyso-PIM1) [GP15y]	Monoacylglycerophosphoinositolmonomannosides (Lyso-PIM1) [GP15y]	M772T831_POS	2.63303	1.39433
799.16	[M+Na]+	799.386	776.396	0.22571	Lyso-PIM1 (RCO2H=19:0)	C34H65O17P1	Glycerophospholipids (GP)	Monoacylglycerophosphoinositolmonomannosides (Lyso-PIM1) [GP15y]	Monoacylglycerophosphoinositolmonomannosides (Lyso-PIM1) [GP15y]	M799T516_POS	1.59678	1.37735
783.526	[M+Na]+	783.354	760.365	-0.17169	Lyso-PIM1 (RCO2H=18:1)	C33H61O17P1	Glycerophospholipids (GP)	Monoacylglycerophosphoinositolmonomannosides (Lyso-PIM1) [GP15y]	Monoacylglycerophosphoinositolmonomannosides (Lyso-PIM1) [GP15y]	M784T260_POS	1.70809	1.21049
776.272	[M+NH4]+	776.383	758.349	0.111765	Lyso-PIM1 (RCO2H=18:2)	C33H59O17P1	Glycerophospholipids (GP)	Monoacylglycerophosphoinositolmonomannosides (Lyso-PIM1) [GP15y]	Monoacylglycerophosphoinositolmonomannosides (Lyso-PIM1) [GP15y]	M776T880_POS	1.65628	1.17054
1569.64	[M+H]+	1569.62	1568.61	-0.023359	Lyso-PIM6 (RCO2H=18:2)	C63H109O42P1	Glycerophospholipids (GP)	Monoacylglycerophosphoinositolhexamannosides (Lyso-PIM6) [GP15y]	Monoacylglycerophosphoinositolhexamannosides (Lyso-PIM6) [GP15y]	M1570T1774_POS	0.504306	1.95021
1567.64	[M+Na]+	1567.6	1544.61	-0.034915	Lyso-PIM6 (RCO2H=16:0)	C61H109O42P1	Glycerophospholipids (GP)	Monoacylglycerophosphoinositolhexamannosides (Lyso-PIM6) [GP15y]	Monoacylglycerophosphoinositolhexamannosides (Lyso-PIM6) [GP15y]	M1568T1773_POS	0.517928	1.88928
1581.65	[M+Na]+	1581.62	1558.63	-0.034965	Lyso-PIM6 (RCO2H=17:0)	C62H111O42P1	Glycerophospholipids (GP)	Monoacylglycerophosphoinositolhexamannosides (Lyso-PIM6) [GP15y]	Monoacylglycerophosphoinositolhexamannosides (Lyso-PIM6) [GP15y]	M1582T1774_POS	0.524657	1.88475
1609.44	[M+Na]+	1609.65	1586.66	0.208635	Lyso-PIM6 (RCO2H=19:0)	C64H115O42P1	Glycerophospholipids (GP)	Monoacylglycerophosphoinositolhexamannosides (Lyso-PIM6) [GP15y]	Monoacylglycerophosphoinositolhexamannosides (Lyso-PIM6) [GP15y]	M1609T1573_POS	1.76827	1.82814
1583.66	[M+H]+	1583.64	1582.63	-0.023509	Lyso-PIM6 (RCO2H=19:2)	C64H111O42P1	Glycerophospholipids (GP)	Monoacylglycerophosphoinositolhexamannosides (Lyso-PIM6) [GP15y]	Monoacylglycerophosphoinositolhexamannosides (Lyso-PIM6) [GP15y]	M1584T1774_POS	0.487036	1.79545
958.997	[M+Na]+	959.423	936.433	0.425985	Lyso-PIM2 (RCO2H=19:1)	C40H73O22P1	Glycerophospholipids (GP)	Monoacylglycerophosphoinositoldimannosides (Lyso-PIM2) [GP15y]	Monoacylglycerophosphoinositoldimannosides (Lyso-PIM2) [GP15y]	M959T1737_POS	0.435907	1.98321
944.981	[M+Na]+	945.407	922.417	0.426335	Lyso-PIM2 (RCO2H=18:1)	C39H71O22P1	Glycerophospholipids (GP)	Monoacylglycerophosphoinositoldimannosides (Lyso-PIM2) [GP15y]	Monoacylglycerophosphoinositoldimannosides (Lyso-PIM2) [GP15y]	M945T1726_POS	0.360297	1.98049
958.996	[M+Na]+	959.423	936.433	0.426585	Lyso-PIM2 (RCO2H=19:1)	C40H73O22P1	Glycerophospholipids (GP)	Monoacylglycerophosphoinositoldimannosides (Lyso-PIM2) [GP15y]	Monoacylglycerophosphoinositoldimannosides (Lyso-PIM2) [GP15y]	M959T1702_POS	0.301384	1.96719
911.915	[M+H]+	911.425	910.417	-0.490009	Lyso-PIM2 (RCO2H=17:0)	C38H71O22P1	Glycerophospholipids (GP)	Monoacylglycerophosphoinositoldimannosides (Lyso-PIM2) [GP15y]	Monoacylglycerophosphoinositoldimannosides (Lyso-PIM2) [GP15y]	M912T1677_POS	0.342059	1.96686
914.934	[M+NH4]+	914.436	896.402	-0.49791	Lyso-PIM2 (RCO2H=16:0)	C37H69O22P1	Glycerophospholipids (GP)	Monoacylglycerophosphoinositoldimannosides (Lyso-PIM2) [GP15y]	Monoacylglycerophosphoinositoldimannosides (Lyso-PIM2) [GP15y]	M915T1692_POS	0.461343	1.926
958.997	[M+Na]+	959.423	936.433	0.426085	Lyso-PIM2 (RCO2H=19:1)	C40H73O22P1	Glycerophospholipids (GP)	Monoacylglycerophosphoinositoldimannosides (Lyso-PIM2) [GP15y]	Monoacylglycerophosphoinositoldimannosides (Lyso-PIM2) [GP15y]	M959T1720_POS	0.443705	1.92516
935.88	[M+H]+	935.425	934.417	-0.454909	Lyso-PIM2 (RCO2H=19:2)	C40H71O22P1	Glycerophospholipids (GP)	Monoacylglycerophosphoinositoldimannosides (Lyso-PIM2) [GP15y]	Monoacylglycerophosphoinositoldimannosides (Lyso-PIM2) [GP15y]	M936T1418_POS	1.79238	1.9136
933.866	[M+Na]+	933.407	910.417	-0.459265	Lyso-PIM2 (RCO2H=17:0)	C38H71O22P1	Glycerophospholipids (GP)	Monoacylglycerophosphoinositoldimannosides (Lyso-PIM2) [GP15y]	Monoacylglycerophosphoinositoldimannosides (Lyso-PIM2) [GP15y]	M934T1381_POS	1.97207	1.88008
958.997	[M+Na]+	959.423	936.433	0.425885	Lyso-PIM2 (RCO2H=19:1)	C40H73O22P1	Glycerophospholipids (GP)	Monoacylglycerophosphoinositoldimannosides (Lyso-PIM2) [GP15y]	Monoacylglycerophosphoinositoldimannosides (Lyso-PIM2) [GP15y]	M959T1754_POS	0.445167	1.86929
954.966	[M+NH4]+	954.467	936.433	-0.49821	Lyso-PIM2 (RCO2H=19:1)	C40H73O22P1	Glycerophospholipids (GP)	Monoacylglycerophosphoinositoldimannosides (Lyso-PIM2) [GP15y]	Monoacylglycerophosphoinositoldimannosides (Lyso-PIM2) [GP15y]	M955T1702_POS	0.260132	1.85264
961.897	[M+Na]+	961.439	938.449	-0.458665	Lyso-PIM2 (RCO2H=19:0)	C40H75O22P1	Glycerophospholipids (GP)	Monoacylglycerophosphoinositoldimannosides (Lyso-PIM2) [GP15y]	Monoacylglycerophosphoinositoldimannosides (Lyso-PIM2) [GP15y]	M962T1419_POS	2.12766	1.83345
937.896	[M+H]+	937.441	936.433	-0.455059	Lyso-PIM2 (RCO2H=19:1)	C40H73O22P1	Glycerophospholipids (GP)	Monoacylglycerophosphoinositoldimannosides (Lyso-PIM2) [GP15y]	Monoacylglycerophosphoinositoldimannosides (Lyso-PIM2) [GP15y]	M938T1451_POS	1.62599	1.82799
954.847	[M+NH4]+	954.467	936.433	-0.37991	Lyso-PIM2 (RCO2H=19:1)	C40H73O22P1	Glycerophospholipids (GP)	Monoacylglycerophosphoinositoldimannosides (Lyso-PIM2) [GP15y]	Monoacylglycerophosphoinositoldimannosides (Lyso-PIM2) [GP15y]	M955T1305_POS	2.43685	1.81835
938.901	[M+NH4]+	938.436	920.402	-0.46441	Lyso-PIM2 (RCO2H=18:2)	C39H69O22P1	Glycerophospholipids (GP)	Monoacylglycerophosphoinositoldimannosides (Lyso-PIM2) [GP15y]	Monoacylglycerophosphoinositoldimannosides (Lyso-PIM2) [GP15y]	M939T1451_POS	1.79954	1.811
961.004	[M+Na]+	961.439	938.449	0.435035	Lyso-PIM2 (RCO2H=19:0)	C40H75O22P1	Glycerophospholipids (GP)	Monoacylglycerophosphoinositoldimannosides (Lyso-PIM2) [GP15y]	Monoacylglycerophosphoinositoldimannosides (Lyso-PIM2) [GP15y]	M961T1738_POS	0.192529	1.81042
925.486	[M+H]+	925.441	924.433	-0.044759	Lyso-PIM2 (RCO2H=18:0)	C39H73O22P1	Glycerophospholipids (GP)	Monoacylglycerophosphoinositoldimannosides (Lyso-PIM2) [GP15y]	Monoacylglycerophosphoinositoldimannosides (Lyso-PIM2) [GP15y]	M925T485_POS	0.547952	1.80321
942.966	[M+NH4]+	942.467	924.433	-0.49851	Lyso-PIM2 (RCO2H=18:0)	C39H73O22P1	Glycerophospholipids (GP)	Monoacylglycerophosphoinositoldimannosides (Lyso-PIM2) [GP15y]	Monoacylglycerophosphoinositoldimannosides (Lyso-PIM2) [GP15y]	M943T1690_POS	0.299057	1.79937
942.966	[M+Na]+	943.392	920.402	0.425585	Lyso-PIM2 (RCO2H=18:2)	C39H69O22P1	Glycerophospholipids (GP)	Monoacylglycerophosphoinositoldimannosides (Lyso-PIM2) [GP15y]	Monoacylglycerophosphoinositoldimannosides (Lyso-PIM2) [GP15y]	M943T1690_POS	0.299057	1.79937
957.814	[M+Na]+	957.407	934.417	-0.407065	Lyso-PIM2 (RCO2H=19:2)	C40H71O22P1	Glycerophospholipids (GP)	Monoacylglycerophosphoinositoldimannosides (Lyso-PIM2) [GP15y]	Monoacylglycerophosphoinositoldimannosides (Lyso-PIM2) [GP15y]	M958T1452_POS	1.52636	1.7955
959.883	[M+Na]+	959.423	936.433	-0.459615	Lyso-PIM2 (RCO2H=19:1)	C40H73O22P1	Glycerophospholipids (GP)	Monoacylglycerophosphoinositoldimannosides (Lyso-PIM2) [GP15y]	Monoacylglycerophosphoinositoldimannosides (Lyso-PIM2) [GP15y]	M960T1384_POS	2.30916	1.7864
952.83	[M+NH4]+	952.452	934.417	-0.37816	Lyso-PIM2 (RCO2H=19:2)	C40H71O22P1	Glycerophospholipids (GP)	Monoacylglycerophosphoinositoldimannosides (Lyso-PIM2) [GP15y]	Monoacylglycerophosphoinositoldimannosides (Lyso-PIM2) [GP15y]	M953T1252_POS	2.36802	1.77687
942.92	[M+NH4]+	942.467	924.433	-0.45261	Lyso-PIM2 (RCO2H=18:0)	C39H73O22P1	Glycerophospholipids (GP)	Monoacylglycerophosphoinositoldimannosides (Lyso-PIM2) [GP15y]	Monoacylglycerophosphoinositoldimannosides (Lyso-PIM2) [GP15y]	M943T1512_POS	1.85769	1.76625
942.92	[M+Na]+	943.392	920.402	0.471485	Lyso-PIM2 (RCO2H=18:2)	C39H69O22P1	Glycerophospholipids (GP)	Monoacylglycerophosphoinositoldimannosides (Lyso-PIM2) [GP15y]	Monoacylglycerophosphoinositoldimannosides (Lyso-PIM2) [GP15y]	M943T1512_POS	1.85769	1.76625
914.934	[M+NH4]+	914.436	896.402	-0.49751	Lyso-PIM2 (RCO2H=16:0)	C37H69O22P1	Glycerophospholipids (GP)	Monoacylglycerophosphoinositoldimannosides (Lyso-PIM2) [GP15y]	Monoacylglycerophosphoinositoldimannosides (Lyso-PIM2) [GP15y]	M915T1676_POS	0.399766	1.73516
928.827	[M+NH4]+	928.452	910.417	-0.37486	Lyso-PIM2 (RCO2H=17:0)	C38H71O22P1	Glycerophospholipids (GP)	Monoacylglycerophosphoinositoldimannosides (Lyso-PIM2) [GP15y]	Monoacylglycerophosphoinositoldimannosides (Lyso-PIM2) [GP15y]	M929T1234_POS	1.84092	1.72244
947.467	[M+Na]+	947.423	924.433	-0.044615	Lyso-PIM2 (RCO2H=18:0)	C39H73O22P1	Glycerophospholipids (GP)	Monoacylglycerophosphoinositoldimannosides (Lyso-PIM2) [GP15y]	Monoacylglycerophosphoinositoldimannosides (Lyso-PIM2) [GP15y]	M947T484_POS	0.231116	1.71747
940.942	[M+NH4]+	940.452	922.417	-0.49056	Lyso-PIM2 (RCO2H=18:1)	C39H71O22P1	Glycerophospholipids (GP)	Monoacylglycerophosphoinositoldimannosides (Lyso-PIM2) [GP15y]	Monoacylglycerophosphoinositoldimannosides (Lyso-PIM2) [GP15y]	M941T1499_POS	3.28189	1.71664
956.981	[M+NH4]+	956.483	938.449	-0.49836	Lyso-PIM2 (RCO2H=19:0)	C40H75O22P1	Glycerophospholipids (GP)	Monoacylglycerophosphoinositoldimannosides (Lyso-PIM2) [GP15y]	Monoacylglycerophosphoinositoldimannosides (Lyso-PIM2) [GP15y]	M957T1717_POS	0.268291	1.71214
956.981	[M+Na]+	957.407	934.417	0.425735	Lyso-PIM2 (RCO2H=19:2)	C40H71O22P1	Glycerophospholipids (GP)	Monoacylglycerophosphoinositoldimannosides (Lyso-PIM2) [GP15y]	Monoacylglycerophosphoinositoldimannosides (Lyso-PIM2) [GP15y]	M957T1717_POS	0.268291	1.71214
957.867	[M+Na]+	957.407	934.417	-0.459865	Lyso-PIM2 (RCO2H=19:2)	C40H71O22P1	Glycerophospholipids (GP)	Monoacylglycerophosphoinositoldimannosides (Lyso-PIM2) [GP15y]	Monoacylglycerophosphoinositoldimannosides (Lyso-PIM2) [GP15y]	M958T1344_POS	2.43373	1.70608
939.905	[M+H]+	939.457	938.449	-0.448709	Lyso-PIM2 (RCO2H=19:0)	C40H75O22P1	Glycerophospholipids (GP)	Monoacylglycerophosphoinositoldimannosides (Lyso-PIM2) [GP15y]	Monoacylglycerophosphoinositoldimannosides (Lyso-PIM2) [GP15y]	M940T1479_POS	1.8996	1.70492
925.79	[M+H]+	925.441	924.433	-0.348859	Lyso-PIM2 (RCO2H=18:0)	C39H73O22P1	Glycerophospholipids (GP)	Monoacylglycerophosphoinositoldimannosides (Lyso-PIM2) [GP15y]	Monoacylglycerophosphoinositoldimannosides (Lyso-PIM2) [GP15y]	M926T1176_POS	1.69686	1.67402
928.832	[M+NH4]+	928.452	910.417	-0.38056	Lyso-PIM2 (RCO2H=17:0)	C38H71O22P1	Glycerophospholipids (GP)	Monoacylglycerophosphoinositoldimannosides (Lyso-PIM2) [GP15y]	Monoacylglycerophosphoinositoldimannosides (Lyso-PIM2) [GP15y]	M929T1290_POS	1.99144	1.66628
952.782	[M+NH4]+	952.452	934.417	-0.32976	Lyso-PIM2 (RCO2H=19:2)	C40H71O22P1	Glycerophospholipids (GP)	Monoacylglycerophosphoinositoldimannosides (Lyso-PIM2) [GP15y]	Monoacylglycerophosphoinositoldimannosides (Lyso-PIM2) [GP15y]	M953T1409_POS	1.63315	1.66476
944.936	[M+Na]+	945.407	922.417	0.471435	Lyso-PIM2 (RCO2H=18:1)	C39H71O22P1	Glycerophospholipids (GP)	Monoacylglycerophosphoinositoldimannosides (Lyso-PIM2) [GP15y]	Monoacylglycerophosphoinositoldimannosides (Lyso-PIM2) [GP15y]	M945T1503_POS	2.26155	1.61285
945.198	[M+Na]+	945.407	922.417	0.209335	Lyso-PIM2 (RCO2H=18:1)	C39H71O22P1	Glycerophospholipids (GP)	Monoacylglycerophosphoinositoldimannosides (Lyso-PIM2) [GP15y]	Monoacylglycerophosphoinositoldimannosides (Lyso-PIM2) [GP15y]	M945T843_POS	0.640587	1.54108
957.655	[M+Na]+	957.407	934.417	-0.248065	Lyso-PIM2 (RCO2H=19:2)	C40H71O22P1	Glycerophospholipids (GP)	Monoacylglycerophosphoinositoldimannosides (Lyso-PIM2) [GP15y]	Monoacylglycerophosphoinositoldimannosides (Lyso-PIM2) [GP15y]	M958T245_POS	1.88925	1.52435
935.809	[M+H]+	935.425	934.417	-0.383409	Lyso-PIM2 (RCO2H=19:2)	C40H71O22P1	Glycerophospholipids (GP)	Monoacylglycerophosphoinositoldimannosides (Lyso-PIM2) [GP15y]	Monoacylglycerophosphoinositoldimannosides (Lyso-PIM2) [GP15y]	M936T949_POS	2.85306	1.52352
952.918	[M+NH4]+	952.452	934.417	-0.46606	Lyso-PIM2 (RCO2H=19:2)	C40H71O22P1	Glycerophospholipids (GP)	Monoacylglycerophosphoinositoldimannosides (Lyso-PIM2) [GP15y]	Monoacylglycerophosphoinositoldimannosides (Lyso-PIM2) [GP15y]	M953T1491_POS	2.31267	1.43495
504.834	[M+Na]+	505.254	482.264	0.42044	Lyso-PG (RCO2H=16:1)	C22H43O9P1	Glycerophospholipids (GP)	Monoacylglycerophosphoglycerols (Lyso-GP) [GP0405]	Monoacylglycerophosphoglycerols (Lyso-GP) [GP0405]	M505T1942_POS	0.127916	1.93926
515.848	[M+NH4]+	516.33	498.296	0.482345	Lyso-PG (RCO2H=17:0)	C23H47O9P1	Glycerophospholipids (GP)	Monoacylglycerophosphoglycerols (Lyso-GP) [GP0405]	Monoacylglycerophosphoglycerols (Lyso-GP) [GP0405]	M516T1921_POS	0.118851	1.89584
490.817	[M+Na]+	491.239	468.249	0.42109	Lyso-PG (RCO2H=15:1)	C21H41O9P1	Glycerophospholipids (GP)	Monoacylglycerophosphoglycerols (Lyso-GP) [GP0405]	Monoacylglycerophosphoglycerols (Lyso-GP) [GP0405]	M491T1877_POS	0.0369211	1.89343
541.457	[M+H]+	541.351	540.343	-0.106654	Lyso-PG (RCO2H=20:0)	C26H53O9P1	Glycerophospholipids (GP)	Monoacylglycerophosphoglycerols (Lyso-GP) [GP0405]	Monoacylglycerophosphoglycerols (Lyso-GP) [GP0405]	M541T888_POS	2.1742	1.89267
526.875	[M+H]+	527.335	526.327	0.459396	Lyso-PG (RCO2H=19:0)	C25H51O9P1	Glycerophospholipids (GP)	Monoacylglycerophosphoglycerols (Lyso-GP) [GP0405]	Monoacylglycerophosphoglycerols (Lyso-GP) [GP0405]	M527T1945_POS	0.017054	1.89207
558.421	[M+NH4]+	558.377	540.343	-0.043905	Lyso-PG (RCO2H=20:0)	C26H53O9P1	Glycerophospholipids (GP)	Monoacylglycerophosphoglycerols (Lyso-GP) [GP0405]	Monoacylglycerophosphoglycerols (Lyso-GP) [GP0405]	M558T113_POS	2.5551	1.85481
541.947	[M+NH4]+	542.346	524.311	0.398695	Lyso-PG (RCO2H=19:1)	C25H49O9P1	Glycerophospholipids (GP)	Monoacylglycerophosphoglycerols (Lyso-GP) [GP0405]	Monoacylglycerophosphoglycerols (Lyso-GP) [GP0405]	M542T1881_POS	0.0443847	1.85462
548.88	[M+Na]+	549.317	526.327	0.43644	Lyso-PG (RCO2H=19:0)	C25H51O9P1	Glycerophospholipids (GP)	Monoacylglycerophosphoglycerols (Lyso-GP) [GP0405]	Monoacylglycerophosphoglycerols (Lyso-GP) [GP0405]	M549T1945_POS	0.0257596	1.85285
513.843	[M+NH4]+	514.314	496.28	0.471395	Lyso-PG (RCO2H=17:1)	C23H45O9P1	Glycerophospholipids (GP)	Monoacylglycerophosphoglycerols (Lyso-GP) [GP0405]	Monoacylglycerophosphoglycerols (Lyso-GP) [GP0405]	M514T1874_POS	0.0168042	1.84277
514.354	[M+NH4]+	514.314	496.28	-0.039005	Lyso-PG (RCO2H=17:1)	C23H45O9P1	Glycerophospholipids (GP)	Monoacylglycerophosphoglycerols (Lyso-GP) [GP0405]	Monoacylglycerophosphoglycerols (Lyso-GP) [GP0405]	M514T225_POS	3.02699	1.80915
530.348	[M+NH4]+	530.346	512.311	-0.002105	Lyso-PG (RCO2H=18:0)	C24H49O9P1	Glycerophospholipids (GP)	Monoacylglycerophosphoglycerols (Lyso-GP) [GP0405]	Monoacylglycerophosphoglycerols (Lyso-GP) [GP0405]	M530T170_2_POS	2.0447	1.80157
528.332	[M+NH4]+	528.33	510.296	-0.002255	Lyso-PG (RCO2H=18:1)	C24H47O9P1	Glycerophospholipids (GP)	Monoacylglycerophosphoglycerols (Lyso-GP) [GP0405]	Monoacylglycerophosphoglycerols (Lyso-GP) [GP0405]	M528T230_2_POS	2.07875	1.79683
519.371	[M+Na]+	519.27	496.28	-0.10161	Lyso-PG (RCO2H=17:1)	C23H45O9P1	Glycerophospholipids (GP)	Monoacylglycerophosphoglycerols (Lyso-GP) [GP0405]	Monoacylglycerophosphoglycerols (Lyso-GP) [GP0405]	M519T321_POS	4.39727	1.79568
547.346	[M+Na]+	547.301	524.311	-0.04521	Lyso-PG (RCO2H=19:1)	C25H49O9P1	Glycerophospholipids (GP)	Monoacylglycerophosphoglycerols (Lyso-GP) [GP0405]	Monoacylglycerophosphoglycerols (Lyso-GP) [GP0405]	M547T152_POS	1.92281	1.78781
541.358	[M+H]+	541.351	540.343	-0.007354	Lyso-PG (RCO2H=20:0)	C26H53O9P1	Glycerophospholipids (GP)	Monoacylglycerophosphoglycerols (Lyso-GP) [GP0405]	Monoacylglycerophosphoglycerols (Lyso-GP) [GP0405]	M541T122_POS	0.647954	1.78766
528.792	[M+NH4]+	528.33	510.296	-0.462155	Lyso-PG (RCO2H=18:1)	C24H47O9P1	Glycerophospholipids (GP)	Monoacylglycerophosphoglycerols (Lyso-GP) [GP0405]	Monoacylglycerophosphoglycerols (Lyso-GP) [GP0405]	M529T1883_POS	0.143221	1.78413
527.858	[M+NH4]+	528.33	510.296	0.471845	Lyso-PG (RCO2H=18:1)	C24H47O9P1	Glycerophospholipids (GP)	Monoacylglycerophosphoglycerols (Lyso-GP) [GP0405]	Monoacylglycerophosphoglycerols (Lyso-GP) [GP0405]	M528T1883_POS	0.0568346	1.78173
513.426	[M+H]+	513.319	512.311	-0.106454	Lyso-PG (RCO2H=18:0)	C24H49O9P1	Glycerophospholipids (GP)	Monoacylglycerophosphoglycerols (Lyso-GP) [GP0405]	Monoacylglycerophosphoglycerols (Lyso-GP) [GP0405]	M513T812_POS	1.7758	1.76442
540.876	[M+H]+	541.351	540.343	0.474446	Lyso-PG (RCO2H=20:0)	C26H53O9P1	Glycerophospholipids (GP)	Monoacylglycerophosphoglycerols (Lyso-GP) [GP0405]	Monoacylglycerophosphoglycerols (Lyso-GP) [GP0405]	M541T222_1_POS	1.92601	1.75585
513.341	[M+H]+	513.319	512.311	-0.021754	Lyso-PG (RCO2H=18:0)	C24H49O9P1	Glycerophospholipids (GP)	Monoacylglycerophosphoglycerols (Lyso-GP) [GP0405]	Monoacylglycerophosphoglycerols (Lyso-GP) [GP0405]	M513T254_POS	2.96035	1.72753
563.166	[M+Na]+	563.332	540.343	0.16689	Lyso-PG (RCO2H=20:0)	C26H53O9P1	Glycerophospholipids (GP)	Monoacylglycerophosphoglycerols (Lyso-GP) [GP0405]	Monoacylglycerophosphoglycerols (Lyso-GP) [GP0405]	M563T636_POS	1.58585	1.72319
528.332	[M+NH4]+	528.33	510.296	-0.002355	Lyso-PG (RCO2H=18:1)	C24H47O9P1	Glycerophospholipids (GP)	Monoacylglycerophosphoglycerols (Lyso-GP) [GP0405]	Monoacylglycerophosphoglycerols (Lyso-GP) [GP0405]	M528T203_POS	2.11023	1.71859
541.358	[M+H]+	541.351	540.343	-0.007854	Lyso-PG (RCO2H=20:0)	C26H53O9P1	Glycerophospholipids (GP)	Monoacylglycerophosphoglycerols (Lyso-GP) [GP0405]	Monoacylglycerophosphoglycerols (Lyso-GP) [GP0405]	M541T245_POS	0.590959	1.69565
525.247	[M+H]+	525.319	524.311	0.072446	Lyso-PG (RCO2H=19:1)	C25H49O9P1	Glycerophospholipids (GP)	Monoacylglycerophosphoglycerols (Lyso-GP) [GP0405]	Monoacylglycerophosphoglycerols (Lyso-GP) [GP0405]	M525T171_POS	2.99318	1.65324
514.354	[M+NH4]+	514.314	496.28	-0.039105	Lyso-PG (RCO2H=17:1)	C23H45O9P1	Glycerophospholipids (GP)	Monoacylglycerophosphoglycerols (Lyso-GP) [GP0405]	Monoacylglycerophosphoglycerols (Lyso-GP) [GP0405]	M514T204_POS	1.97738	1.65312
498.841	[M+H]+	499.304	498.296	0.462196	Lyso-PG (RCO2H=17:0)	C23H47O9P1	Glycerophospholipids (GP)	Monoacylglycerophosphoglycerols (Lyso-GP) [GP0405]	Monoacylglycerophosphoglycerols (Lyso-GP) [GP0405]	M499T1861_POS	1.63254	1.64344
506.834	[M+Na]+	507.27	484.28	0.43619	Lyso-PG (RCO2H=16:0)	C22H45O9P1	Glycerophospholipids (GP)	Monoacylglycerophosphoglycerols (Lyso-GP) [GP0405]	Monoacylglycerophosphoglycerols (Lyso-GP) [GP0405]	M507T1941_POS	0.141439	1.63812
526.876	[M+H]+	527.335	526.327	0.459196	Lyso-PG (RCO2H=19:0)	C25H51O9P1	Glycerophospholipids (GP)	Monoacylglycerophosphoglycerols (Lyso-GP) [GP0405]	Monoacylglycerophosphoglycerols (Lyso-GP) [GP0405]	M527T1881_POS	0.125996	1.62878
519.139	[M+Na]+	519.27	496.28	0.13089	Lyso-PG (RCO2H=17:1)	C23H45O9P1	Glycerophospholipids (GP)	Monoacylglycerophosphoglycerols (Lyso-GP) [GP0405]	Monoacylglycerophosphoglycerols (Lyso-GP) [GP0405]	M519T250_POS	0.529515	1.60628
519.38	[M+Na]+	519.27	496.28	-0.10971	Lyso-PG (RCO2H=17:1)	C23H45O9P1	Glycerophospholipids (GP)	Monoacylglycerophosphoglycerols (Lyso-GP) [GP0405]	Monoacylglycerophosphoglycerols (Lyso-GP) [GP0405]	M519T428_POS	2.03227	1.60622
549.488	[M+Na]+	549.317	526.327	-0.17126	Lyso-PG (RCO2H=19:0)	C25H51O9P1	Glycerophospholipids (GP)	Monoacylglycerophosphoglycerols (Lyso-GP) [GP0405]	Monoacylglycerophosphoglycerols (Lyso-GP) [GP0405]	M549T1481_POS	1.56155	1.46149
484.789	[M+H]+	485.288	484.28	0.499246	Lyso-PG (RCO2H=16:0)	C22H45O9P1	Glycerophospholipids (GP)	Monoacylglycerophosphoglycerols (Lyso-GP) [GP0405]	Monoacylglycerophosphoglycerols (Lyso-GP) [GP0405]	M485T75_POS	0.255441	1.40437
430.852	[M+NH4]+	430.39	412.355	-0.462466	MG (RCO2H=22:1)	C25H48O4	Glycerolipids (GL)	Monoacylglycerols (MG) [GL0101]	Monoacylglycerols (MG) [GL0101]	M431T2039_POS	0.0886235	2.00303
430.852	[M+NH4]+	430.39	412.355	-0.462366	MG (RCO2H=22:1)	C25H48O4	Glycerolipids (GL)	Monoacylglycerols (MG) [GL0101]	Monoacylglycerols (MG) [GL0101]	M431T2077_POS	0.111963	1.96851
401.958	[M+NH4]+	402.358	384.324	0.400234	MG (RCO2H=20:1)	C23H44O4	Glycerolipids (GL)	Monoacylglycerols (MG) [GL0101]	Monoacylglycerols (MG) [GL0101]	M402T1941_POS	0.0209615	1.93891
379.361	[M+Na]+	379.282	356.293	-0.078871	MG (RCO2H=18:1)	C21H40O4	Glycerolipids (GL)	Monoacylglycerols (MG) [GL0101]	Monoacylglycerols (MG) [GL0101]	M379T220_POS	4.58872	1.91937
437.403	[M+Na]+	437.361	414.371	-0.042521	MG (RCO2H=22:0)	C25H50O4	Glycerolipids (GL)	Monoacylglycerols (MG) [GL0101]	Monoacylglycerols (MG) [GL0101]	M437T256_POS	7.59569	1.91148
379.014	[M+Na]+	379.282	356.293	0.268729	MG (RCO2H=18:1)	C21H40O4	Glycerolipids (GL)	Monoacylglycerols (MG) [GL0101]	Monoacylglycerols (MG) [GL0101]	M379T2009_POS	0.00324184	1.89782
409.372	[M+Na]+	409.329	386.34	-0.042321	MG (RCO2H=20:0)	C23H46O4	Glycerolipids (GL)	Monoacylglycerols (MG) [GL0101]	Monoacylglycerols (MG) [GL0101]	M409T181_POS	7.18259	1.89513
345.018	[M+H]+	345.3	344.293	0.282185	MG (RCO2H=17:0)	C20H40O4	Glycerolipids (GL)	Monoacylglycerols (MG) [GL0101]	Monoacylglycerols (MG) [GL0101]	M345T1950_POS	0.0887864	1.88905
372.977	[M+H]+	373.332	372.324	0.354385	MG (RCO2H=19:0)	C22H44O4	Glycerolipids (GL)	Monoacylglycerols (MG) [GL0101]	Monoacylglycerols (MG) [GL0101]	M373T1946_POS	0.0481469	1.8841
330.966	[M+H]+	331.285	330.277	0.318635	MG (RCO2H=16:0)	C19H38O4	Glycerolipids (GL)	Monoacylglycerols (MG) [GL0101]	Monoacylglycerols (MG) [GL0101]	M331T1954_POS	0.0993015	1.87666
314.943	[M+H]+	315.254	314.246	0.310135	MG (RCO2H=15:1)	C18H34O4	Glycerolipids (GL)	Monoacylglycerols (MG) [GL0101]	Monoacylglycerols (MG) [GL0101]	M315T1884_POS	0.46815	1.87459
460.869	[M+NH4]+	460.437	442.402	-0.432216	MG (RCO2H=24:0)	C27H54O4	Glycerolipids (GL)	Monoacylglycerols (MG) [GL0101]	Monoacylglycerols (MG) [GL0101]	M461T1879_POS	1.75948	1.85892
400.93	[M+H]+	401.363	400.355	0.433585	MG (RCO2H=21:0)	C24H48O4	Glycerolipids (GL)	Monoacylglycerols (MG) [GL0101]	Monoacylglycerols (MG) [GL0101]	M401T1874_POS	2.25656	1.85161
423.388	[M+Na]+	423.345	400.355	-0.042671	MG (RCO2H=21:0)	C24H48O4	Glycerolipids (GL)	Monoacylglycerols (MG) [GL0101]	Monoacylglycerols (MG) [GL0101]	M423T214_POS	2.98227	1.83227
345.018	[M+H]+	345.3	344.293	0.282285	MG (RCO2H=17:0)	C20H40O4	Glycerolipids (GL)	Monoacylglycerols (MG) [GL0101]	Monoacylglycerols (MG) [GL0101]	M345T2015_POS	0.0904539	1.83154
507.844	[M+Na]+	507.439	484.449	-0.404771	MG (RCO2H=27:0)	C30H60O4	Glycerolipids (GL)	Monoacylglycerols (MG) [GL0101]	Monoacylglycerols (MG) [GL0101]	M508T1884_POS	0.0887743	1.8305
330.966	[M+H]+	331.285	330.277	0.318735	MG (RCO2H=16:0)	C19H38O4	Glycerolipids (GL)	Monoacylglycerols (MG) [GL0101]	Monoacylglycerols (MG) [GL0101]	M331T1983_POS	0.132799	1.82617
359.947	[M+NH4]+	360.311	342.277	0.364484	MG (RCO2H=17:1)	C20H38O4	Glycerolipids (GL)	Monoacylglycerols (MG) [GL0101]	Monoacylglycerols (MG) [GL0101]	M360T1946_POS	0.0357888	1.82281
359.947	[M+NH4]+	360.311	342.277	0.364584	MG (RCO2H=17:1)	C20H38O4	Glycerolipids (GL)	Monoacylglycerols (MG) [GL0101]	Monoacylglycerols (MG) [GL0101]	M360T146_POS	0.040582	1.81508
385.347	[M+H]+	385.332	384.324	-0.014915	MG (RCO2H=20:1)	C23H44O4	Glycerolipids (GL)	Monoacylglycerols (MG) [GL0101]	Monoacylglycerols (MG) [GL0101]	M385T601_POS	0.571186	1.80826
385.31	[M+H]+	385.332	384.324	0.021585	MG (RCO2H=20:1)	C23H44O4	Glycerolipids (GL)	Monoacylglycerols (MG) [GL0101]	Monoacylglycerols (MG) [GL0101]	M385T135_POS	0.0522935	1.80649
360.311	[M+NH4]+	360.311	342.277	0.000784	MG (RCO2H=17:1)	C20H38O4	Glycerolipids (GL)	Monoacylglycerols (MG) [GL0101]	Monoacylglycerols (MG) [GL0101]	M360T108_POS	4.12981	1.79955
380.907	[M+Na]+	381.298	358.308	0.390679	MG (RCO2H=18:0)	C21H42O4	Glycerolipids (GL)	Monoacylglycerols (MG) [GL0101]	Monoacylglycerols (MG) [GL0101]	M381T1882_POS	0.237268	1.79869
401.958	[M+NH4]+	402.358	384.324	0.400134	MG (RCO2H=20:1)	C23H44O4	Glycerolipids (GL)	Monoacylglycerols (MG) [GL0101]	Monoacylglycerols (MG) [GL0101]	M402T1883_POS	0.0959695	1.79855
430.793	[M+NH4]+	430.39	412.355	-0.403466	MG (RCO2H=22:1)	C25H48O4	Glycerolipids (GL)	Monoacylglycerols (MG) [GL0101]	Monoacylglycerols (MG) [GL0101]	M431T1896_POS	5.01924	1.79661
460.4	[M+NH4]+	460.437	442.402	0.036784	MG (RCO2H=24:0)	C27H54O4	Glycerolipids (GL)	Monoacylglycerols (MG) [GL0101]	Monoacylglycerols (MG) [GL0101]	M460T326_POS	5.26974	1.78955
379.014	[M+Na]+	379.282	356.293	0.268829	MG (RCO2H=18:1)	C21H40O4	Glycerolipids (GL)	Monoacylglycerols (MG) [GL0101]	Monoacylglycerols (MG) [GL0101]	M379T1982_2_POS	0.0323245	1.78749
379.014	[M+Na]+	379.282	356.293	0.268629	MG (RCO2H=18:1)	C21H40O4	Glycerolipids (GL)	Monoacylglycerols (MG) [GL0101]	Monoacylglycerols (MG) [GL0101]	M379T1948_POS	0.0322954	1.78504
378.978	[M+Na]+	379.282	356.293	0.304329	MG (RCO2H=18:1)	C21H40O4	Glycerolipids (GL)	Monoacylglycerols (MG) [GL0101]	Monoacylglycerols (MG) [GL0101]	M379T1950_POS	0.044505	1.77414
345.018	[M+H]+	345.3	344.293	0.282085	MG (RCO2H=17:0)	C20H40O4	Glycerolipids (GL)	Monoacylglycerols (MG) [GL0101]	Monoacylglycerols (MG) [GL0101]	M345T1881_POS	0.252167	1.7736
379.014	[M+Na]+	379.282	356.293	0.268529	MG (RCO2H=18:1)	C21H40O4	Glycerolipids (GL)	Monoacylglycerols (MG) [GL0101]	Monoacylglycerols (MG) [GL0101]	M379T1878_POS	0.0579773	1.76508
401.958	[M+NH4]+	402.358	384.324	0.400334	MG (RCO2H=20:1)	C23H44O4	Glycerolipids (GL)	Monoacylglycerols (MG) [GL0101]	Monoacylglycerols (MG) [GL0101]	M402T1965_POS	0.130379	1.76474
380.907	[M+Na]+	381.298	358.308	0.390779	MG (RCO2H=18:0)	C21H42O4	Glycerolipids (GL)	Monoacylglycerols (MG) [GL0101]	Monoacylglycerols (MG) [GL0101]	M381T1945_POS	0.0767034	1.76366
376.26	[M+NH4]+	376.343	358.308	0.083084	MG (RCO2H=18:0)	C21H42O4	Glycerolipids (GL)	Monoacylglycerols (MG) [GL0101]	Monoacylglycerols (MG) [GL0101]	M376T1920_POS	0.221077	1.75119
342.963	[M+H]+	343.285	342.277	0.322235	MG (RCO2H=17:1)	C20H38O4	Glycerolipids (GL)	Monoacylglycerols (MG) [GL0101]	Monoacylglycerols (MG) [GL0101]	M343T1928_POS	1.92348	1.7232
302.971	[M+H]+	303.254	302.246	0.282335	MG (RCO2H=14:0)	C17H34O4	Glycerolipids (GL)	Monoacylglycerols (MG) [GL0101]	Monoacylglycerols (MG) [GL0101]	M303T119_POS	0.204125	1.72247
373.098	[M+H]+	373.332	372.324	0.233885	MG (RCO2H=19:0)	C22H44O4	Glycerolipids (GL)	Monoacylglycerols (MG) [GL0101]	Monoacylglycerols (MG) [GL0101]	M373T250_2_POS	0.644208	1.71489
351.323	[M+Na]+	351.251	328.261	-0.072171	MG (RCO2H=16:1)	C19H36O4	Glycerolipids (GL)	Monoacylglycerols (MG) [GL0101]	Monoacylglycerols (MG) [GL0101]	M351T146_POS	1.70713	1.7146
431.917	[M+NH4]+	432.405	414.371	0.487884	MG (RCO2H=22:0)	C25H50O4	Glycerolipids (GL)	Monoacylglycerols (MG) [GL0101]	Monoacylglycerols (MG) [GL0101]	M432T1972_POS	1.68341	1.70754
413.825	[M+H]+	413.363	412.355	-0.461815	MG (RCO2H=22:1)	C25H48O4	Glycerolipids (GL)	Monoacylglycerols (MG) [GL0101]	Monoacylglycerols (MG) [GL0101]	M414T1884_POS	0.265813	1.69799
418.353	[M+NH4]+	418.39	400.355	0.036634	MG (RCO2H=21:0)	C24H48O4	Glycerolipids (GL)	Monoacylglycerols (MG) [GL0101]	Monoacylglycerols (MG) [GL0101]	M418T146_POS	3.34229	1.68519
395.333	[M+Na]+	395.314	372.324	-0.018971	MG (RCO2H=19:0)	C22H44O4	Glycerolipids (GL)	Monoacylglycerols (MG) [GL0101]	Monoacylglycerols (MG) [GL0101]	M395T141_POS	0.3765	1.65793
302.971	[M+H]+	303.254	302.246	0.282235	MG (RCO2H=14:0)	C17H34O4	Glycerolipids (GL)	Monoacylglycerols (MG) [GL0101]	Monoacylglycerols (MG) [GL0101]	M303T57_POS	0.171574	1.65612
460.269	[M+NH4]+	460.437	442.402	0.167284	MG (RCO2H=24:0)	C27H54O4	Glycerolipids (GL)	Monoacylglycerols (MG) [GL0101]	Monoacylglycerols (MG) [GL0101]	M460T2_POS	2.12455	1.64918
314.943	[M+H]+	315.254	314.246	0.310335	MG (RCO2H=15:1)	C18H34O4	Glycerolipids (GL)	Monoacylglycerols (MG) [GL0101]	Monoacylglycerols (MG) [GL0101]	M315T1975_POS	0.233726	1.62604
435.272	[M+Na]+	435.345	412.355	0.073429	MG (RCO2H=22:1)	C25H48O4	Glycerolipids (GL)	Monoacylglycerols (MG) [GL0101]	Monoacylglycerols (MG) [GL0101]	M435T122_POS	0.569818	1.62296
493.003	[M+Na]+	493.423	470.434	0.419879	MG (RCO2H=26:0)	C29H58O4	Glycerolipids (GL)	Monoacylglycerols (MG) [GL0101]	Monoacylglycerols (MG) [GL0101]	M493T1947_2_POS	2.63732	1.61814
385.277	[M+H]+	385.332	384.324	0.054585	MG (RCO2H=20:1)	C23H44O4	Glycerolipids (GL)	Monoacylglycerols (MG) [GL0101]	Monoacylglycerols (MG) [GL0101]	M385T320_POS	0.0948496	1.57543
379.307	[M+Na]+	379.282	356.293	-0.024171	MG (RCO2H=18:1)	C21H40O4	Glycerolipids (GL)	Monoacylglycerols (MG) [GL0101]	Monoacylglycerols (MG) [GL0101]	M379T101_POS	0.490966	1.55805
435.322	[M+Na]+	435.345	412.355	0.023029	MG (RCO2H=22:1)	C25H48O4	Glycerolipids (GL)	Monoacylglycerols (MG) [GL0101]	Monoacylglycerols (MG) [GL0101]	M435T1369_POS	0.524994	1.54563
414.898	[M+H]+	415.379	414.371	0.480735	MG (RCO2H=22:0)	C25H50O4	Glycerolipids (GL)	Monoacylglycerols (MG) [GL0101]	Monoacylglycerols (MG) [GL0101]	M415T1928_POS	2.00366	1.53806
430.853	[M+NH4]+	430.39	412.355	-0.463166	MG (RCO2H=22:1)	C25H48O4	Glycerolipids (GL)	Monoacylglycerols (MG) [GL0101]	Monoacylglycerols (MG) [GL0101]	M431T1913_POS	2.55762	1.48863
380.949	[M+Na]+	381.298	358.308	0.349579	MG (RCO2H=18:0)	C21H42O4	Glycerolipids (GL)	Monoacylglycerols (MG) [GL0101]	Monoacylglycerols (MG) [GL0101]	M381T58_POS	0.197015	1.46625
360.326	[M+NH4]+	360.311	342.277	-0.014316	MG (RCO2H=17:1)	C20H38O4	Glycerolipids (GL)	Monoacylglycerols (MG) [GL0101]	Monoacylglycerols (MG) [GL0101]	M360T496_POS	2.10913	1.40963
460.327	[M+NH4]+	460.437	442.402	0.109284	MG (RCO2H=24:0)	C27H54O4	Glycerolipids (GL)	Monoacylglycerols (MG) [GL0101]	Monoacylglycerols (MG) [GL0101]	M460T133_POS	1.70948	1.3626
413.378	[M+H]+	413.363	412.355	-0.014915	MG (RCO2H=22:1)	C25H48O4	Glycerolipids (GL)	Monoacylglycerols (MG) [GL0101]	Monoacylglycerols (MG) [GL0101]	M413T660_POS	0.456117	1.32997
358.854	[M+H]+	359.316	358.308	0.462035	MG (RCO2H=18:0)	C21H42O4	Glycerolipids (GL)	Monoacylglycerols (MG) [GL0101]	Monoacylglycerols (MG) [GL0101]	M359T1855_POS	1.71802	1.3269
390.275	[M+NH4]+	390.358	372.324	0.083234	MG (RCO2H=19:0)	C22H44O4	Glycerolipids (GL)	Monoacylglycerols (MG) [GL0101]	Monoacylglycerols (MG) [GL0101]	M390T98_POS	0.411976	1.3246
471.111	[M+H]+	471.441	470.434	0.330035	MG (RCO2H=26:0)	C29H58O4	Glycerolipids (GL)	Monoacylglycerols (MG) [GL0101]	Monoacylglycerols (MG) [GL0101]	M471T1846_POS	0.589066	1.2884
510.364	[M+H]+	510.356	509.348	-0.008135	Lyso-PE (R1CO2H=20:0)	C25H52N1O7P1	Glycerophospholipids (GP)	Monoacylglycerolphosphoethanolamines (Lyso-PE) [GP0205]	Monoacylglycerolphosphoethanolamines (Lyso-PE) [GP0205]	M510T195_POS	2.86171	1.94076
494.812	[M+H]+	494.325	493.317	-0.487235	Lyso-PE (R1CO2H=19:1)	C24H48N1O7P1	Glycerophospholipids (GP)	Monoacylglycerolphosphoethanolamines (Lyso-PE) [GP0205]	Monoacylglycerolphosphoethanolamines (Lyso-PE) [GP0205]	M495T1875_POS	0.032995	1.92623
466.411	[M+H]+	466.293	465.286	-0.117235	Lyso-PE (R1CO2H=17:1)	C22H44N1O7P1	Glycerophospholipids (GP)	Monoacylglycerolphosphoethanolamines (Lyso-PE) [GP0205]	Monoacylglycerolphosphoethanolamines (Lyso-PE) [GP0205]	M466T208_POS	2.95635	1.90582
481.889	[M+H]+	482.325	481.317	0.435265	Lyso-PE (R1CO2H=18:0)	C23H48N1O7P1	Glycerophospholipids (GP)	Monoacylglycerolphosphoethanolamines (Lyso-PE) [GP0205]	Monoacylglycerolphosphoethanolamines (Lyso-PE) [GP0205]	M482T1935_POS	0.0298045	1.89858
481.889	[M+H]+	482.325	481.317	0.435165	Lyso-PE (R1CO2H=18:0)	C23H48N1O7P1	Glycerophospholipids (GP)	Monoacylglycerolphosphoethanolamines (Lyso-PE) [GP0205]	Monoacylglycerolphosphoethanolamines (Lyso-PE) [GP0205]	M482T1881_POS	0.03795	1.89796
452.395	[M+H]+	452.278	451.27	-0.117085	Lyso-PE (R1CO2H=16:1)	C21H42N1O7P1	Glycerophospholipids (GP)	Monoacylglycerolphosphoethanolamines (Lyso-PE) [GP0205]	Monoacylglycerolphosphoethanolamines (Lyso-PE) [GP0205]	M452T175_POS	3.15253	1.89772
515.848	[M+Na]+	516.307	493.317	0.458809	Lyso-PE (R1CO2H=19:1)	C24H48N1O7P1	Glycerophospholipids (GP)	Monoacylglycerolphosphoethanolamines (Lyso-PE) [GP0205]	Monoacylglycerolphosphoethanolamines (Lyso-PE) [GP0205]	M516T1921_POS	0.118851	1.89584
496.421	[M+H]+	496.34	495.332	-0.080685	Lyso-PE (R1CO2H=19:0)	C24H50N1O7P1	Glycerophospholipids (GP)	Monoacylglycerolphosphoethanolamines (Lyso-PE) [GP0205]	Monoacylglycerolphosphoethanolamines (Lyso-PE) [GP0205]	M496T171_POS	4.19532	1.85857
480.426	[M+H]+	480.309	479.301	-0.117285	Lyso-PE (R1CO2H=18:1)	C23H46N1O7P1	Glycerophospholipids (GP)	Monoacylglycerolphosphoethanolamines (Lyso-PE) [GP0205]	Monoacylglycerolphosphoethanolamines (Lyso-PE) [GP0205]	M480T250_POS	2.80499	1.85805
518.339	[M+Na]+	518.322	495.332	-0.016841	Lyso-PE (R1CO2H=19:0)	C24H50N1O7P1	Glycerophospholipids (GP)	Monoacylglycerolphosphoethanolamines (Lyso-PE) [GP0205]	Monoacylglycerolphosphoethanolamines (Lyso-PE) [GP0205]	M518T321_POS	3.63769	1.84787
510.437	[M+H]+	510.356	509.348	-0.080735	Lyso-PE (R1CO2H=20:0)	C25H52N1O7P1	Glycerophospholipids (GP)	Monoacylglycerolphosphoethanolamines (Lyso-PE) [GP0205]	Monoacylglycerolphosphoethanolamines (Lyso-PE) [GP0205]	M510T202_POS	4.14929	1.84674
513.843	[M+NH4]+	513.367	495.332	-0.476236	Lyso-PE (R1CO2H=19:0)	C24H50N1O7P1	Glycerophospholipids (GP)	Monoacylglycerolphosphoethanolamines (Lyso-PE) [GP0205]	Monoacylglycerolphosphoethanolamines (Lyso-PE) [GP0205]	M514T1874_POS	0.0168042	1.84277
532.354	[M+Na]+	532.338	509.348	-0.016291	Lyso-PE (R1CO2H=20:0)	C25H52N1O7P1	Glycerophospholipids (GP)	Monoacylglycerolphosphoethanolamines (Lyso-PE) [GP0205]	Monoacylglycerolphosphoethanolamines (Lyso-PE) [GP0205]	M532T170_POS	2.07136	1.80875
527.858	[M+NH4]+	527.383	509.348	-0.475786	Lyso-PE (R1CO2H=20:0)	C25H52N1O7P1	Glycerophospholipids (GP)	Monoacylglycerolphosphoethanolamines (Lyso-PE) [GP0205]	Monoacylglycerolphosphoethanolamines (Lyso-PE) [GP0205]	M528T1883_POS	0.0568346	1.78173
513.426	[M+NH4]+	513.367	495.332	-0.058836	Lyso-PE (R1CO2H=19:0)	C24H50N1O7P1	Glycerophospholipids (GP)	Monoacylglycerolphosphoethanolamines (Lyso-PE) [GP0205]	Monoacylglycerolphosphoethanolamines (Lyso-PE) [GP0205]	M513T812_POS	1.7758	1.76442
468.248	[M+H]+	468.309	467.301	0.061015	Lyso-PE (R1CO2H=17:0)	C22H46N1O7P1	Glycerophospholipids (GP)	Monoacylglycerolphosphoethanolamines (Lyso-PE) [GP0205]	Monoacylglycerolphosphoethanolamines (Lyso-PE) [GP0205]	M468T70_2_POS	2.63507	1.73012
513.341	[M+NH4]+	513.367	495.332	0.025864	Lyso-PE (R1CO2H=19:0)	C24H50N1O7P1	Glycerophospholipids (GP)	Monoacylglycerolphosphoethanolamines (Lyso-PE) [GP0205]	Monoacylglycerolphosphoethanolamines (Lyso-PE) [GP0205]	M513T254_POS	2.96035	1.72753
467.82	[M+H]+	468.309	467.301	0.488515	Lyso-PE (R1CO2H=17:0)	C22H46N1O7P1	Glycerophospholipids (GP)	Monoacylglycerolphosphoethanolamines (Lyso-PE) [GP0205]	Monoacylglycerolphosphoethanolamines (Lyso-PE) [GP0205]	M468T1898_POS	0.0877272	1.71213
504.426	[M+Na]+	504.307	481.317	-0.119691	Lyso-PE (R1CO2H=18:0)	C23H48N1O7P1	Glycerophospholipids (GP)	Monoacylglycerolphosphoethanolamines (Lyso-PE) [GP0205]	Monoacylglycerolphosphoethanolamines (Lyso-PE) [GP0205]	M504T318_POS	3.96799	1.70961
503.858	[M+Na]+	504.307	481.317	0.448309	Lyso-PE (R1CO2H=18:0)	C23H48N1O7P1	Glycerophospholipids (GP)	Monoacylglycerolphosphoethanolamines (Lyso-PE) [GP0205]	Monoacylglycerolphosphoethanolamines (Lyso-PE) [GP0205]	M504T1907_POS	3.30144	1.66203
452.183	[M+H]+	452.278	451.27	0.094315	Lyso-PE (R1CO2H=16:1)	C21H42N1O7P1	Glycerophospholipids (GP)	Monoacylglycerolphosphoethanolamines (Lyso-PE) [GP0205]	Monoacylglycerolphosphoethanolamines (Lyso-PE) [GP0205]	M452T272_POS	0.273772	1.65816
465.923	[M+H]+	466.293	465.286	0.369865	Lyso-PE (R1CO2H=17:1)	C22H44N1O7P1	Glycerophospholipids (GP)	Monoacylglycerolphosphoethanolamines (Lyso-PE) [GP0205]	Monoacylglycerolphosphoethanolamines (Lyso-PE) [GP0205]	M466T2001_POS	2.23698	1.62391
518.376	[M+Na]+	518.322	495.332	-0.053941	Lyso-PE (R1CO2H=19:0)	C24H50N1O7P1	Glycerophospholipids (GP)	Monoacylglycerolphosphoethanolamines (Lyso-PE) [GP0205]	Monoacylglycerolphosphoethanolamines (Lyso-PE) [GP0205]	M518T428_2_POS	1.91437	1.58643
476.307	[M+Na]+	476.275	453.286	-0.031191	Lyso-PE (R1CO2H=16:0)	C21H44N1O7P1	Glycerophospholipids (GP)	Monoacylglycerolphosphoethanolamines (Lyso-PE) [GP0205]	Monoacylglycerolphosphoethanolamines (Lyso-PE) [GP0205]	M476T73_POS	1.57861	1.56
482.557	[M+H]+	482.325	481.317	-0.232735	Lyso-PE (R1CO2H=18:0)	C23H48N1O7P1	Glycerophospholipids (GP)	Monoacylglycerolphosphoethanolamines (Lyso-PE) [GP0205]	Monoacylglycerolphosphoethanolamines (Lyso-PE) [GP0205]	M483T666_POS	2.07787	1.45279
504.333	[M+Na]+	504.307	481.317	-0.026291	Lyso-PE (R1CO2H=18:0)	C23H48N1O7P1	Glycerophospholipids (GP)	Monoacylglycerolphosphoethanolamines (Lyso-PE) [GP0205]	Monoacylglycerolphosphoethanolamines (Lyso-PE) [GP0205]	M504T196_POS	3.48583	1.44702
454.462	[M+H]+	454.293	453.286	-0.168635	Lyso-PE (R1CO2H=16:0)	C21H44N1O7P1	Glycerophospholipids (GP)	Monoacylglycerolphosphoethanolamines (Lyso-PE) [GP0205]	Monoacylglycerolphosphoethanolamines (Lyso-PE) [GP0205]	M454T625_POS	3.91617	1.40476
509.875	[M+H]+	510.356	509.348	0.481365	Lyso-PE (R1CO2H=20:0)	C25H52N1O7P1	Glycerophospholipids (GP)	Monoacylglycerolphosphoethanolamines (Lyso-PE) [GP0205]	Monoacylglycerolphosphoethanolamines (Lyso-PE) [GP0205]	M510T55_POS	2.01684	1.39241
468.489	[M+H]+	468.309	467.301	-0.179985	Lyso-PE (R1CO2H=17:0)	C22H46N1O7P1	Glycerophospholipids (GP)	Monoacylglycerolphosphoethanolamines (Lyso-PE) [GP0205]	Monoacylglycerolphosphoethanolamines (Lyso-PE) [GP0205]	M468T667_POS	2.60998	1.30259
471.111	[M+NH4]+	471.32	453.286	0.208614	Lyso-PE (R1CO2H=16:0)	C21H44N1O7P1	Glycerophospholipids (GP)	Monoacylglycerolphosphoethanolamines (Lyso-PE) [GP0205]	Monoacylglycerolphosphoethanolamines (Lyso-PE) [GP0205]	M471T1846_POS	0.589066	1.2884
494.411	[M+H]+	494.325	493.317	-0.086635	Lyso-PE (R1CO2H=19:1)	C24H48N1O7P1	Glycerophospholipids (GP)	Monoacylglycerolphosphoethanolamines (Lyso-PE) [GP0205]	Monoacylglycerolphosphoethanolamines (Lyso-PE) [GP0205]	M494T394_POS	0.640925	1.21605
480.514	[M+H]+	480.309	479.301	-0.205185	Lyso-PE (R1CO2H=18:1)	C23H46N1O7P1	Glycerophospholipids (GP)	Monoacylglycerolphosphoethanolamines (Lyso-PE) [GP0205]	Monoacylglycerolphosphoethanolamines (Lyso-PE) [GP0205]	M481T616_POS	1.75781	1.15186
1503.52	[M+H]+	1503.86	1502.85	0.341796	Ac1PIM3 (R1CO2H+R2CO2H+R3CO2H=46:2,R4=H)	C73H131O29P1	Glycerophospholipids (GP)	Monoacylated diacylglycerophosphoinositoltrimannosides (Ac1PIM3) [GP15y]	Monoacylated diacylglycerophosphoinositoltrimannosides (Ac1PIM3) [GP15y]	M1504T1774_POS	0.53603	2.00352
1524.57	[M+NH4]+	1524.92	1506.88	0.346645	Ac1PIM3 (R1CO2H+R2CO2H+R3CO2H=46:0,R4=H)	C73H135O29P1	Glycerophospholipids (GP)	Monoacylated diacylglycerophosphoinositoltrimannosides (Ac1PIM3) [GP15y]	Monoacylated diacylglycerophosphoinositoltrimannosides (Ac1PIM3) [GP15y]	M1525T1774_POS	0.551024	1.99918
1479.51	[M+H]+	1479.86	1478.85	0.349196	Ac1PIM3 (R1CO2H+R2CO2H+R3CO2H=44:0,R4=H)	C71H131O29P1	Glycerophospholipids (GP)	Monoacylated diacylglycerophosphoinositoltrimannosides (Ac1PIM3) [GP15y]	Monoacylated diacylglycerophosphoinositoltrimannosides (Ac1PIM3) [GP15y]	M1480T1675_POS	0.620654	1.98577
1541.61	[M+H]+	1541.87	1540.87	0.261746	Ac1PIM3 (R1CO2H+R2CO2H+R3CO2H=49:4,R4=H)	C76H133O29P1	Glycerophospholipids (GP)	Monoacylated diacylglycerophosphoinositoltrimannosides (Ac1PIM3) [GP15y]	Monoacylated diacylglycerophosphoinositoltrimannosides (Ac1PIM3) [GP15y]	M1542T1756_POS	0.542279	1.98295
1541.61	[M+Na]+	1541.87	1518.88	0.25934	Ac1PIM3 (R1CO2H+R2CO2H+R3CO2H=47:1,R4=H)	C74H135O29P1	Glycerophospholipids (GP)	Monoacylated diacylglycerophosphoinositoltrimannosides (Ac1PIM3) [GP15y]	Monoacylated diacylglycerophosphoinositoltrimannosides (Ac1PIM3) [GP15y]	M1542T1756_POS	0.542279	1.98295
1493.52	[M+H]+	1493.87	1492.87	0.350246	Ac1PIM3 (R1CO2H+R2CO2H+R3CO2H=45:0,R4=H)	C72H133O29P1	Glycerophospholipids (GP)	Monoacylated diacylglycerophosphoinositoltrimannosides (Ac1PIM3) [GP15y]	Monoacylated diacylglycerophosphoinositoltrimannosides (Ac1PIM3) [GP15y]	M1494T1675_POS	0.556945	1.9763
1539.61	[M+Na]+	1539.86	1516.87	0.25069	Ac1PIM3 (R1CO2H+R2CO2H+R3CO2H=47:2,R4=H)	C74H133O29P1	Glycerophospholipids (GP)	Monoacylated diacylglycerophosphoinositoltrimannosides (Ac1PIM3) [GP15y]	Monoacylated diacylglycerophosphoinositoltrimannosides (Ac1PIM3) [GP15y]	M1540T1756_POS	0.567045	1.96602
1510.56	[M+NH4]+	1510.9	1492.87	0.339395	Ac1PIM3 (R1CO2H+R2CO2H+R3CO2H=45:0,R4=H)	C72H133O29P1	Glycerophospholipids (GP)	Monoacylated diacylglycerophosphoinositoltrimannosides (Ac1PIM3) [GP15y]	Monoacylated diacylglycerophosphoinositoltrimannosides (Ac1PIM3) [GP15y]	M1511T1706_POS	0.60288	1.95416
1496.54	[M+NH4]+	1496.89	1478.85	0.344245	Ac1PIM3 (R1CO2H+R2CO2H+R3CO2H=44:0,R4=H)	C71H131O29P1	Glycerophospholipids (GP)	Monoacylated diacylglycerophosphoinositoltrimannosides (Ac1PIM3) [GP15y]	Monoacylated diacylglycerophosphoinositoltrimannosides (Ac1PIM3) [GP15y]	M1497T1754_POS	0.603454	1.95264
1553.62	[M+H]+	1553.87	1552.87	0.252946	Ac1PIM3 (R1CO2H+R2CO2H+R3CO2H=50:5,R4=H)	C77H133O29P1	Glycerophospholipids (GP)	Monoacylated diacylglycerophosphoinositoltrimannosides (Ac1PIM3) [GP15y]	Monoacylated diacylglycerophosphoinositoltrimannosides (Ac1PIM3) [GP15y]	M1554T1757_POS	0.517859	1.95108
1553.62	[M+Na]+	1553.87	1530.88	0.25054	Ac1PIM3 (R1CO2H+R2CO2H+R3CO2H=48:2,R4=H)	C75H135O29P1	Glycerophospholipids (GP)	Monoacylated diacylglycerophosphoinositoltrimannosides (Ac1PIM3) [GP15y]	Monoacylated diacylglycerophosphoinositoltrimannosides (Ac1PIM3) [GP15y]	M1554T1757_POS	0.517859	1.95108
1569.64	[M+H]+	1569.91	1568.9	0.261846	Ac1PIM3 (R1CO2H+R2CO2H+R3CO2H=51:4,R4=H)	C78H137O29P1	Glycerophospholipids (GP)	Monoacylated diacylglycerophosphoinositoltrimannosides (Ac1PIM3) [GP15y]	Monoacylated diacylglycerophosphoinositoltrimannosides (Ac1PIM3) [GP15y]	M1570T1774_POS	0.504306	1.95021
1569.64	[M+Na]+	1569.9	1546.91	0.25944	Ac1PIM3 (R1CO2H+R2CO2H+R3CO2H=49:1,R4=H)	C76H139O29P1	Glycerophospholipids (GP)	Monoacylated diacylglycerophosphoinositoltrimannosides (Ac1PIM3) [GP15y]	Monoacylated diacylglycerophosphoinositoltrimannosides (Ac1PIM3) [GP15y]	M1570T1774_POS	0.504306	1.95021
1510.56	[M+NH4]+	1510.9	1492.87	0.339695	Ac1PIM3 (R1CO2H+R2CO2H+R3CO2H=45:0,R4=H)	C72H133O29P1	Glycerophospholipids (GP)	Monoacylated diacylglycerophosphoinositoltrimannosides (Ac1PIM3) [GP15y]	Monoacylated diacylglycerophosphoinositoltrimannosides (Ac1PIM3) [GP15y]	M1511T1721_POS	0.543662	1.94227
1493.53	[M+H]+	1493.87	1492.87	0.347346	Ac1PIM3 (R1CO2H+R2CO2H+R3CO2H=45:0,R4=H)	C72H133O29P1	Glycerophospholipids (GP)	Monoacylated diacylglycerophosphoinositoltrimannosides (Ac1PIM3) [GP15y]	Monoacylated diacylglycerophosphoinositoltrimannosides (Ac1PIM3) [GP15y]	M1494T1702_POS	0.574417	1.93754
1566.62	[M+NH4]+	1566.96	1548.93	0.339595	Ac1PIM3 (R1CO2H+R2CO2H+R3CO2H=49:0,R4=H)	C76H141O29P1	Glycerophospholipids (GP)	Monoacylated diacylglycerophosphoinositoltrimannosides (Ac1PIM3) [GP15y]	Monoacylated diacylglycerophosphoinositoltrimannosides (Ac1PIM3) [GP15y]	M1567T1723_POS	0.472677	1.93267
1536.58	[M+NH4]+	1536.92	1518.88	0.338645	Ac1PIM3 (R1CO2H+R2CO2H+R3CO2H=47:1,R4=H)	C74H135O29P1	Glycerophospholipids (GP)	Monoacylated diacylglycerophosphoinositoltrimannosides (Ac1PIM3) [GP15y]	Monoacylated diacylglycerophosphoinositoltrimannosides (Ac1PIM3) [GP15y]	M1537T1718_POS	0.599241	1.92317
1552.61	[M+NH4]+	1552.95	1534.91	0.340145	Ac1PIM3 (R1CO2H+R2CO2H+R3CO2H=48:0,R4=H)	C75H139O29P1	Glycerophospholipids (GP)	Monoacylated diacylglycerophosphoinositoltrimannosides (Ac1PIM3) [GP15y]	Monoacylated diacylglycerophosphoinositoltrimannosides (Ac1PIM3) [GP15y]	M1553T1722_POS	0.562268	1.91956
1522.56	[M+NH4]+	1522.9	1504.87	0.339195	Ac1PIM3 (R1CO2H+R2CO2H+R3CO2H=46:1,R4=H)	C73H133O29P1	Glycerophospholipids (GP)	Monoacylated diacylglycerophosphoinositoltrimannosides (Ac1PIM3) [GP15y]	Monoacylated diacylglycerophosphoinositoltrimannosides (Ac1PIM3) [GP15y]	M1523T1717_POS	0.579271	1.91815
1479.51	[M+H]+	1479.86	1478.85	0.354196	Ac1PIM3 (R1CO2H+R2CO2H+R3CO2H=44:0,R4=H)	C71H131O29P1	Glycerophospholipids (GP)	Monoacylated diacylglycerophosphoinositoltrimannosides (Ac1PIM3) [GP15y]	Monoacylated diacylglycerophosphoinositoltrimannosides (Ac1PIM3) [GP15y]	M1480T1662_POS	0.583331	1.91599
1538.59	[M+NH4]+	1538.93	1520.9	0.339995	Ac1PIM3 (R1CO2H+R2CO2H+R3CO2H=47:0,R4=H)	C74H137O29P1	Glycerophospholipids (GP)	Monoacylated diacylglycerophosphoinositoltrimannosides (Ac1PIM3) [GP15y]	Monoacylated diacylglycerophosphoinositoltrimannosides (Ac1PIM3) [GP15y]	M1539T1736_POS	0.573149	1.91575
1524.58	[M+NH4]+	1524.92	1506.88	0.339145	Ac1PIM3 (R1CO2H+R2CO2H+R3CO2H=46:0,R4=H)	C73H135O29P1	Glycerophospholipids (GP)	Monoacylated diacylglycerophosphoinositoltrimannosides (Ac1PIM3) [GP15y]	Monoacylated diacylglycerophosphoinositoltrimannosides (Ac1PIM3) [GP15y]	M1525T1735_POS	0.557232	1.91285
1521.56	[M+H]+	1521.91	1520.9	0.347646	Ac1PIM3 (R1CO2H+R2CO2H+R3CO2H=47:0,R4=H)	C74H137O29P1	Glycerophospholipids (GP)	Monoacylated diacylglycerophosphoinositoltrimannosides (Ac1PIM3) [GP15y]	Monoacylated diacylglycerophosphoinositoltrimannosides (Ac1PIM3) [GP15y]	M1522T1717_POS	0.513577	1.90511
1501.57	[M+Na]+	1501.84	1478.85	0.26904	Ac1PIM3 (R1CO2H+R2CO2H+R3CO2H=44:0,R4=H)	C71H131O29P1	Glycerophospholipids (GP)	Monoacylated diacylglycerophosphoinositoltrimannosides (Ac1PIM3) [GP15y]	Monoacylated diacylglycerophosphoinositoltrimannosides (Ac1PIM3) [GP15y]	M1502T1738_POS	0.444704	1.90318
1535.57	[M+H]+	1535.92	1534.91	0.347696	Ac1PIM3 (R1CO2H+R2CO2H+R3CO2H=48:0,R4=H)	C75H139O29P1	Glycerophospholipids (GP)	Monoacylated diacylglycerophosphoinositoltrimannosides (Ac1PIM3) [GP15y]	Monoacylated diacylglycerophosphoinositoltrimannosides (Ac1PIM3) [GP15y]	M1536T1718_POS	0.570231	1.88986
1567.64	[M+H]+	1567.89	1566.88	0.252696	Ac1PIM3 (R1CO2H+R2CO2H+R3CO2H=51:5,R4=H)	C78H135O29P1	Glycerophospholipids (GP)	Monoacylated diacylglycerophosphoinositoltrimannosides (Ac1PIM3) [GP15y]	Monoacylated diacylglycerophosphoinositoltrimannosides (Ac1PIM3) [GP15y]	M1568T1773_POS	0.517928	1.88928
1567.64	[M+Na]+	1567.89	1544.9	0.25029	Ac1PIM3 (R1CO2H+R2CO2H+R3CO2H=49:2,R4=H)	C76H137O29P1	Glycerophospholipids (GP)	Monoacylated diacylglycerophosphoinositoltrimannosides (Ac1PIM3) [GP15y]	Monoacylated diacylglycerophosphoinositoltrimannosides (Ac1PIM3) [GP15y]	M1568T1773_POS	0.517928	1.88928
1496.55	[M+NH4]+	1496.89	1478.85	0.339445	Ac1PIM3 (R1CO2H+R2CO2H+R3CO2H=44:0,R4=H)	C71H131O29P1	Glycerophospholipids (GP)	Monoacylated diacylglycerophosphoinositoltrimannosides (Ac1PIM3) [GP15y]	Monoacylated diacylglycerophosphoinositoltrimannosides (Ac1PIM3) [GP15y]	M1497T1693_POS	0.542303	1.88866
1581.65	[M+H]+	1581.91	1580.9	0.252646	Ac1PIM3 (R1CO2H+R2CO2H+R3CO2H=52:5,R4=H)	C79H137O29P1	Glycerophospholipids (GP)	Monoacylated diacylglycerophosphoinositoltrimannosides (Ac1PIM3) [GP15y]	Monoacylated diacylglycerophosphoinositoltrimannosides (Ac1PIM3) [GP15y]	M1582T1774_POS	0.524657	1.88475
1581.65	[M+Na]+	1581.9	1558.91	0.25024	Ac1PIM3 (R1CO2H+R2CO2H+R3CO2H=50:2,R4=H)	C77H139O29P1	Glycerophospholipids (GP)	Monoacylated diacylglycerophosphoinositoltrimannosides (Ac1PIM3) [GP15y]	Monoacylated diacylglycerophosphoinositoltrimannosides (Ac1PIM3) [GP15y]	M1582T1774_POS	0.524657	1.88475
1527.6	[M+H]+	1527.86	1526.85	0.261796	Ac1PIM3 (R1CO2H+R2CO2H+R3CO2H=48:4,R4=H)	C75H131O29P1	Glycerophospholipids (GP)	Monoacylated diacylglycerophosphoinositoltrimannosides (Ac1PIM3) [GP15y]	Monoacylated diacylglycerophosphoinositoltrimannosides (Ac1PIM3) [GP15y]	M1528T1754_POS	0.479905	1.88137
1527.6	[M+Na]+	1527.86	1504.87	0.25939	Ac1PIM3 (R1CO2H+R2CO2H+R3CO2H=46:1,R4=H)	C73H133O29P1	Glycerophospholipids (GP)	Monoacylated diacylglycerophosphoinositoltrimannosides (Ac1PIM3) [GP15y]	Monoacylated diacylglycerophosphoinositoltrimannosides (Ac1PIM3) [GP15y]	M1528T1754_POS	0.479905	1.88137
1515.59	[M+Na]+	1515.86	1492.87	0.26979	Ac1PIM3 (R1CO2H+R2CO2H+R3CO2H=45:0,R4=H)	C72H133O29P1	Glycerophospholipids (GP)	Monoacylated diacylglycerophosphoinositoltrimannosides (Ac1PIM3) [GP15y]	Monoacylated diacylglycerophosphoinositoltrimannosides (Ac1PIM3) [GP15y]	M1516T1739_POS	0.317216	1.87084
1522.56	[M+NH4]+	1522.9	1504.87	0.339695	Ac1PIM3 (R1CO2H+R2CO2H+R3CO2H=46:1,R4=H)	C73H133O29P1	Glycerophospholipids (GP)	Monoacylated diacylglycerophosphoinositoltrimannosides (Ac1PIM3) [GP15y]	Monoacylated diacylglycerophosphoinositoltrimannosides (Ac1PIM3) [GP15y]	M1523T1689_POS	0.471649	1.86837
1543.62	[M+H]+	1543.89	1542.88	0.271396	Ac1PIM3 (R1CO2H+R2CO2H+R3CO2H=49:3,R4=H)	C76H135O29P1	Glycerophospholipids (GP)	Monoacylated diacylglycerophosphoinositoltrimannosides (Ac1PIM3) [GP15y]	Monoacylated diacylglycerophosphoinositoltrimannosides (Ac1PIM3) [GP15y]	M1544T1756_POS	0.427345	1.86522
1543.62	[M+Na]+	1543.89	1520.9	0.26899	Ac1PIM3 (R1CO2H+R2CO2H+R3CO2H=47:0,R4=H)	C74H137O29P1	Glycerophospholipids (GP)	Monoacylated diacylglycerophosphoinositoltrimannosides (Ac1PIM3) [GP15y]	Monoacylated diacylglycerophosphoinositoltrimannosides (Ac1PIM3) [GP15y]	M1544T1756_POS	0.427345	1.86522
1529.6	[M+H]+	1529.87	1528.87	0.272446	Ac1PIM3 (R1CO2H+R2CO2H+R3CO2H=48:3,R4=H)	C75H133O29P1	Glycerophospholipids (GP)	Monoacylated diacylglycerophosphoinositoltrimannosides (Ac1PIM3) [GP15y]	Monoacylated diacylglycerophosphoinositoltrimannosides (Ac1PIM3) [GP15y]	M1530T1754_POS	0.311324	1.84991
1529.6	[M+Na]+	1529.87	1506.88	0.27004	Ac1PIM3 (R1CO2H+R2CO2H+R3CO2H=46:0,R4=H)	C73H135O29P1	Glycerophospholipids (GP)	Monoacylated diacylglycerophosphoinositoltrimannosides (Ac1PIM3) [GP15y]	Monoacylated diacylglycerophosphoinositoltrimannosides (Ac1PIM3) [GP15y]	M1530T1754_POS	0.311324	1.84991
1505.53	[M+H]+	1505.87	1504.87	0.348346	Ac1PIM3 (R1CO2H+R2CO2H+R3CO2H=46:1,R4=H)	C73H133O29P1	Glycerophospholipids (GP)	Monoacylated diacylglycerophosphoinositoltrimannosides (Ac1PIM3) [GP15y]	Monoacylated diacylglycerophosphoinositoltrimannosides (Ac1PIM3) [GP15y]	M1506T1675_POS	0.610819	1.84084
1551.6	[M+Na]+	1551.86	1528.87	0.25209	Ac1PIM3 (R1CO2H+R2CO2H+R3CO2H=48:3,R4=H)	C75H133O29P1	Glycerophospholipids (GP)	Monoacylated diacylglycerophosphoinositoltrimannosides (Ac1PIM3) [GP15y]	Monoacylated diacylglycerophosphoinositoltrimannosides (Ac1PIM3) [GP15y]	M1552T1722_POS	0.544025	1.83235
1609.44	[M+H]+	1609.94	1608.93	0.496246	Ac1PIM3 (R1CO2H+R2CO2H+R3CO2H=54:5,R4=H)	C81H141O29P1	Glycerophospholipids (GP)	Monoacylated diacylglycerophosphoinositoltrimannosides (Ac1PIM3) [GP15y]	Monoacylated diacylglycerophosphoinositoltrimannosides (Ac1PIM3) [GP15y]	M1609T1573_POS	1.76827	1.82814
1609.44	[M+NH4]+	1609.01	1590.98	-0.430255	Ac1PIM3 (R1CO2H+R2CO2H+R3CO2H=52:0,R4=H)	C79H147O29P1	Glycerophospholipids (GP)	Monoacylated diacylglycerophosphoinositoltrimannosides (Ac1PIM3) [GP15y]	Monoacylated diacylglycerophosphoinositoltrimannosides (Ac1PIM3) [GP15y]	M1609T1573_POS	1.76827	1.82814
1609.44	[M+Na]+	1609.94	1586.95	0.49384	Ac1PIM3 (R1CO2H+R2CO2H+R3CO2H=52:2,R4=H)	C79H143O29P1	Glycerophospholipids (GP)	Monoacylated diacylglycerophosphoinositoltrimannosides (Ac1PIM3) [GP15y]	Monoacylated diacylglycerophosphoinositoltrimannosides (Ac1PIM3) [GP15y]	M1609T1573_POS	1.76827	1.82814
1525.58	[M+Na]+	1525.84	1502.85	0.25984	Ac1PIM3 (R1CO2H+R2CO2H+R3CO2H=46:2,R4=H)	C73H131O29P1	Glycerophospholipids (GP)	Monoacylated diacylglycerophosphoinositoltrimannosides (Ac1PIM3) [GP15y]	Monoacylated diacylglycerophosphoinositoltrimannosides (Ac1PIM3) [GP15y]	M1526T1707_POS	0.587627	1.82703
1507.54	[M+H]+	1507.89	1506.88	0.350596	Ac1PIM3 (R1CO2H+R2CO2H+R3CO2H=46:0,R4=H)	C73H135O29P1	Glycerophospholipids (GP)	Monoacylated diacylglycerophosphoinositoltrimannosides (Ac1PIM3) [GP15y]	Monoacylated diacylglycerophosphoinositoltrimannosides (Ac1PIM3) [GP15y]	M1508T1687_POS	0.629164	1.81896
1521.56	[M+H]+	1521.91	1520.9	0.349546	Ac1PIM3 (R1CO2H+R2CO2H+R3CO2H=47:0,R4=H)	C74H137O29P1	Glycerophospholipids (GP)	Monoacylated diacylglycerophosphoinositoltrimannosides (Ac1PIM3) [GP15y]	Monoacylated diacylglycerophosphoinositoltrimannosides (Ac1PIM3) [GP15y]	M1522T1689_POS	0.582176	1.80859
1570.65	[M+NH4]+	1570.9	1552.87	0.254195	Ac1PIM3 (R1CO2H+R2CO2H+R3CO2H=50:5,R4=H)	C77H133O29P1	Glycerophospholipids (GP)	Monoacylated diacylglycerophosphoinositoltrimannosides (Ac1PIM3) [GP15y]	Monoacylated diacylglycerophosphoinositoltrimannosides (Ac1PIM3) [GP15y]	M1571T1774_POS	0.418816	1.80548
1523.38	[M+NH4]+	1522.9	1504.87	-0.474905	Ac1PIM3 (R1CO2H+R2CO2H+R3CO2H=46:1,R4=H)	C73H133O29P1	Glycerophospholipids (GP)	Monoacylated diacylglycerophosphoinositoltrimannosides (Ac1PIM3) [GP15y]	Monoacylated diacylglycerophosphoinositoltrimannosides (Ac1PIM3) [GP15y]	M1523T1629_POS	3.97143	1.79573
1583.66	[M+H]+	1583.92	1582.91	0.261696	Ac1PIM3 (R1CO2H+R2CO2H+R3CO2H=52:4,R4=H)	C79H139O29P1	Glycerophospholipids (GP)	Monoacylated diacylglycerophosphoinositoltrimannosides (Ac1PIM3) [GP15y]	Monoacylated diacylglycerophosphoinositoltrimannosides (Ac1PIM3) [GP15y]	M1584T1774_POS	0.487036	1.79545
1583.66	[M+Na]+	1583.92	1560.93	0.25929	Ac1PIM3 (R1CO2H+R2CO2H+R3CO2H=50:1,R4=H)	C77H141O29P1	Glycerophospholipids (GP)	Monoacylated diacylglycerophosphoinositoltrimannosides (Ac1PIM3) [GP15y]	Monoacylated diacylglycerophosphoinositoltrimannosides (Ac1PIM3) [GP15y]	M1584T1774_POS	0.487036	1.79545
1519.54	[M+H]+	1519.89	1518.88	0.348696	Ac1PIM3 (R1CO2H+R2CO2H+R3CO2H=47:1,R4=H)	C74H135O29P1	Glycerophospholipids (GP)	Monoacylated diacylglycerophosphoinositoltrimannosides (Ac1PIM3) [GP15y]	Monoacylated diacylglycerophosphoinositoltrimannosides (Ac1PIM3) [GP15y]	M1520T1674_POS	0.453191	1.7937
1497.35	[M+NH4]+	1496.89	1478.85	-0.468255	Ac1PIM3 (R1CO2H+R2CO2H+R3CO2H=44:0,R4=H)	C71H131O29P1	Glycerophospholipids (GP)	Monoacylated diacylglycerophosphoinositoltrimannosides (Ac1PIM3) [GP15y]	Monoacylated diacylglycerophosphoinositoltrimannosides (Ac1PIM3) [GP15y]	M1497T1617_POS	4.72586	1.78125
1565.62	[M+Na]+	1565.87	1542.88	0.25254	Ac1PIM3 (R1CO2H+R2CO2H+R3CO2H=49:3,R4=H)	C76H135O29P1	Glycerophospholipids (GP)	Monoacylated diacylglycerophosphoinositoltrimannosides (Ac1PIM3) [GP15y]	Monoacylated diacylglycerophosphoinositoltrimannosides (Ac1PIM3) [GP15y]	M1566T1723_POS	0.418861	1.74919
1527.6	[M+H]+	1527.86	1526.85	0.263096	Ac1PIM3 (R1CO2H+R2CO2H+R3CO2H=48:4,R4=H)	C75H131O29P1	Glycerophospholipids (GP)	Monoacylated diacylglycerophosphoinositoltrimannosides (Ac1PIM3) [GP15y]	Monoacylated diacylglycerophosphoinositoltrimannosides (Ac1PIM3) [GP15y]	M1528T1742_POS	0.511787	1.69361
1527.6	[M+Na]+	1527.86	1504.87	0.26069	Ac1PIM3 (R1CO2H+R2CO2H+R3CO2H=46:1,R4=H)	C73H133O29P1	Glycerophospholipids (GP)	Monoacylated diacylglycerophosphoinositoltrimannosides (Ac1PIM3) [GP15y]	Monoacylated diacylglycerophosphoinositoltrimannosides (Ac1PIM3) [GP15y]	M1528T1742_POS	0.511787	1.69361
1550.59	[M+NH4]+	1550.93	1532.9	0.339295	Ac1PIM3 (R1CO2H+R2CO2H+R3CO2H=48:1,R4=H)	C75H137O29P1	Glycerophospholipids (GP)	Monoacylated diacylglycerophosphoinositoltrimannosides (Ac1PIM3) [GP15y]	Monoacylated diacylglycerophosphoinositoltrimannosides (Ac1PIM3) [GP15y]	M1551T1720_POS	0.446929	1.64384
1525.58	[M+Na]+	1525.84	1502.85	0.26304	Ac1PIM3 (R1CO2H+R2CO2H+R3CO2H=46:2,R4=H)	C73H131O29P1	Glycerophospholipids (GP)	Monoacylated diacylglycerophosphoinositoltrimannosides (Ac1PIM3) [GP15y]	Monoacylated diacylglycerophosphoinositoltrimannosides (Ac1PIM3) [GP15y]	M1526T1774_POS	0.588106	1.63993
1493.52	[M+H]+	1493.87	1492.87	0.357846	Ac1PIM3 (R1CO2H+R2CO2H+R3CO2H=45:0,R4=H)	C72H133O29P1	Glycerophospholipids (GP)	Monoacylated diacylglycerophosphoinositoltrimannosides (Ac1PIM3) [GP15y]	Monoacylated diacylglycerophosphoinositoltrimannosides (Ac1PIM3) [GP15y]	M1494T1718_POS	0.538102	1.62467
1479.51	[M+H]+	1479.86	1478.85	0.351696	Ac1PIM3 (R1CO2H+R2CO2H+R3CO2H=44:0,R4=H)	C71H131O29P1	Glycerophospholipids (GP)	Monoacylated diacylglycerophosphoinositoltrimannosides (Ac1PIM3) [GP15y]	Monoacylated diacylglycerophosphoinositoltrimannosides (Ac1PIM3) [GP15y]	M1480T1724_POS	0.434678	1.5056
1323.32	[M+NH4]+	1322.92	1304.89	-0.402855	Ac1PIM1 (R1CO2H+R2CO2H+R3CO2H=55:2)	C70H129O19P1	Glycerophospholipids (GP)	Monoacylated diacylglycerophosphoinositolmonomannosides (Ac1PIM1) [GP15y]	Monoacylated diacylglycerophosphoinositolmonomannosides (Ac1PIM1) [GP15y]	M1323T1625_POS	0.586369	2.01457
1302.33	[M+H]+	1301.86	1300.86	-0.471404	Ac1PIM1 (R1CO2H+R2CO2H+R3CO2H=55:4)	C70H125O19P1	Glycerophospholipids (GP)	Monoacylated diacylglycerophosphoinositolmonomannosides (Ac1PIM1) [GP15y]	Monoacylated diacylglycerophosphoinositolmonomannosides (Ac1PIM1) [GP15y]	M1302T1662_POS	0.503552	2.01454
1302.33	[M+Na]+	1301.86	1278.87	-0.47381	Ac1PIM1 (R1CO2H+R2CO2H+R3CO2H=53:1)	C68H127O19P1	Glycerophospholipids (GP)	Monoacylated diacylglycerophosphoinositolmonomannosides (Ac1PIM1) [GP15y]	Monoacylated diacylglycerophosphoinositolmonomannosides (Ac1PIM1) [GP15y]	M1302T1662_POS	0.503552	2.01454
1352.36	[M+Na]+	1351.88	1328.89	-0.48136	Ac1PIM1 (R1CO2H+R2CO2H+R3CO2H=57:4)	C72H129O19P1	Glycerophospholipids (GP)	Monoacylated diacylglycerophosphoinositolmonomannosides (Ac1PIM1) [GP15y]	Monoacylated diacylglycerophosphoinositolmonomannosides (Ac1PIM1) [GP15y]	M1352T1622_POS	0.561038	2.01448
1297.3	[M+NH4]+	1296.91	1278.87	-0.396005	Ac1PIM1 (R1CO2H+R2CO2H+R3CO2H=53:1)	C68H127O19P1	Glycerophospholipids (GP)	Monoacylated diacylglycerophosphoinositolmonomannosides (Ac1PIM1) [GP15y]	Monoacylated diacylglycerophosphoinositolmonomannosides (Ac1PIM1) [GP15y]	M1297T1631_POS	0.521123	2.0124
1354.37	[M+Na]+	1353.89	1330.9	-0.47881	Ac1PIM1 (R1CO2H+R2CO2H+R3CO2H=57:3)	C72H131O19P1	Glycerophospholipids (GP)	Monoacylated diacylglycerophosphoinositolmonomannosides (Ac1PIM1) [GP15y]	Monoacylated diacylglycerophosphoinositolmonomannosides (Ac1PIM1) [GP15y]	M1354T1636_POS	0.525727	2.01037
1310.31	[M+H]+	1309.93	1308.92	-0.387204	Ac1PIM1 (R1CO2H+R2CO2H+R3CO2H=55:0)	C70H133O19P1	Glycerophospholipids (GP)	Monoacylated diacylglycerophosphoinositolmonomannosides (Ac1PIM1) [GP15y]	Monoacylated diacylglycerophosphoinositolmonomannosides (Ac1PIM1) [GP15y]	M1310T1635_POS	0.478	2.00972
1310.31	[M+Na]+	1309.83	1286.84	-0.48351	Ac1PIM1 (R1CO2H+R2CO2H+R3CO2H=54:4)	C69H123O19P1	Glycerophospholipids (GP)	Monoacylated diacylglycerophosphoinositolmonomannosides (Ac1PIM1) [GP15y]	Monoacylated diacylglycerophosphoinositolmonomannosides (Ac1PIM1) [GP15y]	M1310T1635_POS	0.478	2.00972
1312.33	[M+Na]+	1311.85	1288.86	-0.48196	Ac1PIM1 (R1CO2H+R2CO2H+R3CO2H=54:3)	C69H125O19P1	Glycerophospholipids (GP)	Monoacylated diacylglycerophosphoinositolmonomannosides (Ac1PIM1) [GP15y]	Monoacylated diacylglycerophosphoinositolmonomannosides (Ac1PIM1) [GP15y]	M1312T1636_POS	0.537531	2.00924
1298.31	[M+Na]+	1297.83	1274.84	-0.48021	Ac1PIM1 (R1CO2H+R2CO2H+R3CO2H=53:3)	C68H123O19P1	Glycerophospholipids (GP)	Monoacylated diacylglycerophosphoinositolmonomannosides (Ac1PIM1) [GP15y]	Monoacylated diacylglycerophosphoinositolmonomannosides (Ac1PIM1) [GP15y]	M1298T1627_POS	0.541263	2.00687
1325.34	[M+NH4]+	1324.94	1306.9	-0.403505	Ac1PIM1 (R1CO2H+R2CO2H+R3CO2H=55:1)	C70H131O19P1	Glycerophospholipids (GP)	Monoacylated diacylglycerophosphoinositolmonomannosides (Ac1PIM1) [GP15y]	Monoacylated diacylglycerophosphoinositolmonomannosides (Ac1PIM1) [GP15y]	M1325T1661_POS	0.490558	2.00568
1341.37	[M+NH4]+	1340.97	1322.93	-0.397705	Ac1PIM1 (R1CO2H+R2CO2H+R3CO2H=56:0)	C71H135O19P1	Glycerophospholipids (GP)	Monoacylated diacylglycerophosphoinositolmonomannosides (Ac1PIM1) [GP15y]	Monoacylated diacylglycerophosphoinositolmonomannosides (Ac1PIM1) [GP15y]	M1341T1663_POS	0.539247	2.00554
1310.31	[M+H]+	1309.93	1308.92	-0.386504	Ac1PIM1 (R1CO2H+R2CO2H+R3CO2H=55:0)	C70H133O19P1	Glycerophospholipids (GP)	Monoacylated diacylglycerophosphoinositolmonomannosides (Ac1PIM1) [GP15y]	Monoacylated diacylglycerophosphoinositolmonomannosides (Ac1PIM1) [GP15y]	M1310T1622_POS	0.549076	2.00547
1310.31	[M+Na]+	1309.83	1286.84	-0.48281	Ac1PIM1 (R1CO2H+R2CO2H+R3CO2H=54:4)	C69H123O19P1	Glycerophospholipids (GP)	Monoacylated diacylglycerophosphoinositolmonomannosides (Ac1PIM1) [GP15y]	Monoacylated diacylglycerophosphoinositolmonomannosides (Ac1PIM1) [GP15y]	M1310T1622_POS	0.549076	2.00547
1268.27	[M+H]+	1267.88	1266.87	-0.387654	Ac1PIM1 (R1CO2H+R2CO2H+R3CO2H=52:0)	C67H127O19P1	Glycerophospholipids (GP)	Monoacylated diacylglycerophosphoinositolmonomannosides (Ac1PIM1) [GP15y]	Monoacylated diacylglycerophosphoinositolmonomannosides (Ac1PIM1) [GP15y]	M1268T1618_POS	0.435592	2.00386
1268.27	[M+Na]+	1267.78	1244.79	-0.48396	Ac1PIM1 (R1CO2H+R2CO2H+R3CO2H=51:4)	C66H117O19P1	Glycerophospholipids (GP)	Monoacylated diacylglycerophosphoinositolmonomannosides (Ac1PIM1) [GP15y]	Monoacylated diacylglycerophosphoinositolmonomannosides (Ac1PIM1) [GP15y]	M1268T1618_POS	0.435592	2.00386
1283.29	[M+NH4]+	1282.89	1264.86	-0.403655	Ac1PIM1 (R1CO2H+R2CO2H+R3CO2H=52:1)	C67H125O19P1	Glycerophospholipids (GP)	Monoacylated diacylglycerophosphoinositolmonomannosides (Ac1PIM1) [GP15y]	Monoacylated diacylglycerophosphoinositolmonomannosides (Ac1PIM1) [GP15y]	M1283T1642_POS	0.437993	2.00366
1321.31	[M+NH4]+	1320.91	1302.87	-0.404905	Ac1PIM1 (R1CO2H+R2CO2H+R3CO2H=55:3)	C70H127O19P1	Glycerophospholipids (GP)	Monoacylated diacylglycerophosphoinositolmonomannosides (Ac1PIM1) [GP15y]	Monoacylated diacylglycerophosphoinositolmonomannosides (Ac1PIM1) [GP15y]	M1321T1631_POS	0.487232	2.00231
1324.33	[M+H]+	1323.94	1322.93	-0.386154	Ac1PIM1 (R1CO2H+R2CO2H+R3CO2H=56:0)	C71H135O19P1	Glycerophospholipids (GP)	Monoacylated diacylglycerophosphoinositolmonomannosides (Ac1PIM1) [GP15y]	Monoacylated diacylglycerophosphoinositolmonomannosides (Ac1PIM1) [GP15y]	M1324T1625_POS	0.584743	2.00192
1324.33	[M+Na]+	1323.85	1300.86	-0.48246	Ac1PIM1 (R1CO2H+R2CO2H+R3CO2H=55:4)	C70H125O19P1	Glycerophospholipids (GP)	Monoacylated diacylglycerophosphoinositolmonomannosides (Ac1PIM1) [GP15y]	Monoacylated diacylglycerophosphoinositolmonomannosides (Ac1PIM1) [GP15y]	M1324T1625_POS	0.584743	2.00192
1296.3	[M+H]+	1295.91	1294.9	-0.386854	Ac1PIM1 (R1CO2H+R2CO2H+R3CO2H=54:0)	C69H131O19P1	Glycerophospholipids (GP)	Monoacylated diacylglycerophosphoinositolmonomannosides (Ac1PIM1) [GP15y]	Monoacylated diacylglycerophosphoinositolmonomannosides (Ac1PIM1) [GP15y]	M1296T1632_POS	0.48561	2.00133
1296.3	[M+Na]+	1295.81	1272.82	-0.48316	Ac1PIM1 (R1CO2H+R2CO2H+R3CO2H=53:4)	C68H121O19P1	Glycerophospholipids (GP)	Monoacylated diacylglycerophosphoinositolmonomannosides (Ac1PIM1) [GP15y]	Monoacylated diacylglycerophosphoinositolmonomannosides (Ac1PIM1) [GP15y]	M1296T1632_POS	0.48561	2.00133
1342.37	[M+Na]+	1341.89	1318.9	-0.47941	Ac1PIM1 (R1CO2H+R2CO2H+R3CO2H=56:2)	C71H131O19P1	Glycerophospholipids (GP)	Monoacylated diacylglycerophosphoinositolmonomannosides (Ac1PIM1) [GP15y]	Monoacylated diacylglycerophosphoinositolmonomannosides (Ac1PIM1) [GP15y]	M1342T1663_POS	0.512568	2.00066
1270.28	[M+Na]+	1269.8	1246.81	-0.48381	Ac1PIM1 (R1CO2H+R2CO2H+R3CO2H=51:3)	C66H119O19P1	Glycerophospholipids (GP)	Monoacylated diacylglycerophosphoinositolmonomannosides (Ac1PIM1) [GP15y]	Monoacylated diacylglycerophosphoinositolmonomannosides (Ac1PIM1) [GP15y]	M1270T1634_POS	0.431448	1.99995
1294.28	[M+H]+	1293.89	1292.89	-0.387204	Ac1PIM1 (R1CO2H+R2CO2H+R3CO2H=54:1)	C69H129O19P1	Glycerophospholipids (GP)	Monoacylated diacylglycerophosphoinositolmonomannosides (Ac1PIM1) [GP15y]	Monoacylated diacylglycerophosphoinositolmonomannosides (Ac1PIM1) [GP15y]	M1294T1617_POS	0.461182	1.99888
1294.28	[M+Na]+	1293.8	1270.81	-0.48351	Ac1PIM1 (R1CO2H+R2CO2H+R3CO2H=53:5)	C68H119O19P1	Glycerophospholipids (GP)	Monoacylated diacylglycerophosphoinositolmonomannosides (Ac1PIM1) [GP15y]	Monoacylated diacylglycerophosphoinositolmonomannosides (Ac1PIM1) [GP15y]	M1294T1617_POS	0.461182	1.99888
1309.31	[M+NH4]+	1308.91	1290.87	-0.404305	Ac1PIM1 (R1CO2H+R2CO2H+R3CO2H=54:2)	C69H127O19P1	Glycerophospholipids (GP)	Monoacylated diacylglycerophosphoinositolmonomannosides (Ac1PIM1) [GP15y]	Monoacylated diacylglycerophosphoinositolmonomannosides (Ac1PIM1) [GP15y]	M1309T1635_POS	0.476147	1.99875
1309.31	[M+NH4]+	1308.91	1290.87	-0.403105	Ac1PIM1 (R1CO2H+R2CO2H+R3CO2H=54:2)	C69H127O19P1	Glycerophospholipids (GP)	Monoacylated diacylglycerophosphoinositolmonomannosides (Ac1PIM1) [GP15y]	Monoacylated diacylglycerophosphoinositolmonomannosides (Ac1PIM1) [GP15y]	M1309T1622_POS	0.529196	1.99787
1311.32	[M+NH4]+	1310.92	1292.89	-0.403255	Ac1PIM1 (R1CO2H+R2CO2H+R3CO2H=54:1)	C69H129O19P1	Glycerophospholipids (GP)	Monoacylated diacylglycerophosphoinositolmonomannosides (Ac1PIM1) [GP15y]	Monoacylated diacylglycerophosphoinositolmonomannosides (Ac1PIM1) [GP15y]	M1311T1650_POS	0.451438	1.9962
1298.31	[M+Na]+	1297.83	1274.84	-0.48281	Ac1PIM1 (R1CO2H+R2CO2H+R3CO2H=53:3)	C68H123O19P1	Glycerophospholipids (GP)	Monoacylated diacylglycerophosphoinositolmonomannosides (Ac1PIM1) [GP15y]	Monoacylated diacylglycerophosphoinositolmonomannosides (Ac1PIM1) [GP15y]	M1298T1647_POS	0.496664	1.99567
1271.3	[M+NH4]+	1270.89	1252.86	-0.406455	Ac1PIM1 (R1CO2H+R2CO2H+R3CO2H=51:0)	C66H125O19P1	Glycerophospholipids (GP)	Monoacylated diacylglycerophosphoinositolmonomannosides (Ac1PIM1) [GP15y]	Monoacylated diacylglycerophosphoinositolmonomannosides (Ac1PIM1) [GP15y]	M1271T1648_POS	0.505999	1.99301
1326.34	[M+Na]+	1325.86	1302.87	-0.48191	Ac1PIM1 (R1CO2H+R2CO2H+R3CO2H=55:3)	C70H127O19P1	Glycerophospholipids (GP)	Monoacylated diacylglycerophosphoinositolmonomannosides (Ac1PIM1) [GP15y]	Monoacylated diacylglycerophosphoinositolmonomannosides (Ac1PIM1) [GP15y]	M1326T1639_POS	0.581449	1.99294
1300.33	[M+H]+	1299.85	1298.84	-0.480054	Ac1PIM1 (R1CO2H+R2CO2H+R3CO2H=55:5)	C70H123O19P1	Glycerophospholipids (GP)	Monoacylated diacylglycerophosphoinositolmonomannosides (Ac1PIM1) [GP15y]	Monoacylated diacylglycerophosphoinositolmonomannosides (Ac1PIM1) [GP15y]	M1300T1662_POS	0.496587	1.99278
1300.33	[M+Na]+	1299.85	1276.86	-0.48246	Ac1PIM1 (R1CO2H+R2CO2H+R3CO2H=53:2)	C68H125O19P1	Glycerophospholipids (GP)	Monoacylated diacylglycerophosphoinositolmonomannosides (Ac1PIM1) [GP15y]	Monoacylated diacylglycerophosphoinositolmonomannosides (Ac1PIM1) [GP15y]	M1300T1662_POS	0.496587	1.99278
1328.36	[M+Na]+	1327.88	1304.89	-0.48226	Ac1PIM1 (R1CO2H+R2CO2H+R3CO2H=55:2)	C70H129O19P1	Glycerophospholipids (GP)	Monoacylated diacylglycerophosphoinositolmonomannosides (Ac1PIM1) [GP15y]	Monoacylated diacylglycerophosphoinositolmonomannosides (Ac1PIM1) [GP15y]	M1328T1676_POS	0.479937	1.99248
1272.3	[M+H]+	1271.82	1270.81	-0.481154	Ac1PIM1 (R1CO2H+R2CO2H+R3CO2H=53:5)	C68H119O19P1	Glycerophospholipids (GP)	Monoacylated diacylglycerophosphoinositolmonomannosides (Ac1PIM1) [GP15y]	Monoacylated diacylglycerophosphoinositolmonomannosides (Ac1PIM1) [GP15y]	M1272T1648_POS	0.498061	1.99228
1272.3	[M+Na]+	1271.81	1248.82	-0.48356	Ac1PIM1 (R1CO2H+R2CO2H+R3CO2H=51:2)	C66H121O19P1	Glycerophospholipids (GP)	Monoacylated diacylglycerophosphoinositolmonomannosides (Ac1PIM1) [GP15y]	Monoacylated diacylglycerophosphoinositolmonomannosides (Ac1PIM1) [GP15y]	M1272T1648_POS	0.498061	1.99228
1338.34	[M+Na]+	1337.86	1314.87	-0.48071	Ac1PIM1 (R1CO2H+R2CO2H+R3CO2H=56:4)	C71H127O19P1	Glycerophospholipids (GP)	Monoacylated diacylglycerophosphoinositolmonomannosides (Ac1PIM1) [GP15y]	Monoacylated diacylglycerophosphoinositolmonomannosides (Ac1PIM1) [GP15y]	M1338T1634_POS	0.517725	1.99204
1342.37	[M+Na]+	1341.89	1318.9	-0.48221	Ac1PIM1 (R1CO2H+R2CO2H+R3CO2H=56:2)	C71H131O19P1	Glycerophospholipids (GP)	Monoacylated diacylglycerophosphoinositolmonomannosides (Ac1PIM1) [GP15y]	Monoacylated diacylglycerophosphoinositolmonomannosides (Ac1PIM1) [GP15y]	M1342T1677_POS	0.495727	1.99159
1284.3	[M+Na]+	1283.81	1260.82	-0.48136	Ac1PIM1 (R1CO2H+R2CO2H+R3CO2H=52:3)	C67H121O19P1	Glycerophospholipids (GP)	Monoacylated diacylglycerophosphoinositolmonomannosides (Ac1PIM1) [GP15y]	Monoacylated diacylglycerophosphoinositolmonomannosides (Ac1PIM1) [GP15y]	M1284T1623_POS	0.483526	1.99129
1269.27	[M+NH4]+	1268.87	1250.84	-0.398505	Ac1PIM1 (R1CO2H+R2CO2H+R3CO2H=51:1)	C66H123O19P1	Glycerophospholipids (GP)	Monoacylated diacylglycerophosphoinositolmonomannosides (Ac1PIM1) [GP15y]	Monoacylated diacylglycerophosphoinositolmonomannosides (Ac1PIM1) [GP15y]	M1269T1618_POS	0.496466	1.99095
1307.29	[M+NH4]+	1306.89	1288.86	-0.404655	Ac1PIM1 (R1CO2H+R2CO2H+R3CO2H=54:3)	C69H125O19P1	Glycerophospholipids (GP)	Monoacylated diacylglycerophosphoinositolmonomannosides (Ac1PIM1) [GP15y]	Monoacylated diacylglycerophosphoinositolmonomannosides (Ac1PIM1) [GP15y]	M1307T1621_POS	0.459472	1.98954
1299.32	[M+NH4]+	1298.92	1280.89	-0.394255	Ac1PIM1 (R1CO2H+R2CO2H+R3CO2H=53:0)	C68H129O19P1	Glycerophospholipids (GP)	Monoacylated diacylglycerophosphoinositolmonomannosides (Ac1PIM1) [GP15y]	Monoacylated diacylglycerophosphoinositolmonomannosides (Ac1PIM1) [GP15y]	M1299T1626_POS	0.51428	1.98892
1340.36	[M+Na]+	1339.88	1316.89	-0.48046	Ac1PIM1 (R1CO2H+R2CO2H+R3CO2H=56:3)	C71H129O19P1	Glycerophospholipids (GP)	Monoacylated diacylglycerophosphoinositolmonomannosides (Ac1PIM1) [GP15y]	Monoacylated diacylglycerophosphoinositolmonomannosides (Ac1PIM1) [GP15y]	M1340T1646_POS	0.54634	1.98862
1295.29	[M+NH4]+	1294.89	1276.86	-0.402555	Ac1PIM1 (R1CO2H+R2CO2H+R3CO2H=53:2)	C68H125O19P1	Glycerophospholipids (GP)	Monoacylated diacylglycerophosphoinositolmonomannosides (Ac1PIM1) [GP15y]	Monoacylated diacylglycerophosphoinositolmonomannosides (Ac1PIM1) [GP15y]	M1295T1614_POS	0.53876	1.98702
1347.33	[M+NH4]+	1346.92	1328.89	-0.409055	Ac1PIM1 (R1CO2H+R2CO2H+R3CO2H=57:4)	C72H129O19P1	Glycerophospholipids (GP)	Monoacylated diacylglycerophosphoinositolmonomannosides (Ac1PIM1) [GP15y]	Monoacylated diacylglycerophosphoinositolmonomannosides (Ac1PIM1) [GP15y]	M1347T1677_POS	0.623984	1.98696
1341.37	[M+NH4]+	1340.97	1322.93	-0.398005	Ac1PIM1 (R1CO2H+R2CO2H+R3CO2H=56:0)	C71H135O19P1	Glycerophospholipids (GP)	Monoacylated diacylglycerophosphoinositolmonomannosides (Ac1PIM1) [GP15y]	Monoacylated diacylglycerophosphoinositolmonomannosides (Ac1PIM1) [GP15y]	M1341T1648_POS	0.592152	1.98636
1296.3	[M+H]+	1295.91	1294.9	-0.386454	Ac1PIM1 (R1CO2H+R2CO2H+R3CO2H=54:0)	C69H131O19P1	Glycerophospholipids (GP)	Monoacylated diacylglycerophosphoinositolmonomannosides (Ac1PIM1) [GP15y]	Monoacylated diacylglycerophosphoinositolmonomannosides (Ac1PIM1) [GP15y]	M1296T1612_POS	0.521594	1.98498
1296.3	[M+Na]+	1295.81	1272.82	-0.48276	Ac1PIM1 (R1CO2H+R2CO2H+R3CO2H=53:4)	C68H121O19P1	Glycerophospholipids (GP)	Monoacylated diacylglycerophosphoinositolmonomannosides (Ac1PIM1) [GP15y]	Monoacylated diacylglycerophosphoinositolmonomannosides (Ac1PIM1) [GP15y]	M1296T1612_POS	0.521594	1.98498
1330.37	[M+H]+	1329.89	1328.89	-0.471204	Ac1PIM1 (R1CO2H+R2CO2H+R3CO2H=57:4)	C72H129O19P1	Glycerophospholipids (GP)	Monoacylated diacylglycerophosphoinositolmonomannosides (Ac1PIM1) [GP15y]	Monoacylated diacylglycerophosphoinositolmonomannosides (Ac1PIM1) [GP15y]	M1330T1676_POS	0.515924	1.98453
1330.37	[M+Na]+	1329.89	1306.9	-0.47361	Ac1PIM1 (R1CO2H+R2CO2H+R3CO2H=55:1)	C70H131O19P1	Glycerophospholipids (GP)	Monoacylated diacylglycerophosphoinositolmonomannosides (Ac1PIM1) [GP15y]	Monoacylated diacylglycerophosphoinositolmonomannosides (Ac1PIM1) [GP15y]	M1330T1676_POS	0.515924	1.98453
1337.34	[M+NH4]+	1336.94	1318.9	-0.400605	Ac1PIM1 (R1CO2H+R2CO2H+R3CO2H=56:2)	C71H131O19P1	Glycerophospholipids (GP)	Monoacylated diacylglycerophosphoinositolmonomannosides (Ac1PIM1) [GP15y]	Monoacylated diacylglycerophosphoinositolmonomannosides (Ac1PIM1) [GP15y]	M1337T1634_POS	0.554044	1.98394
1313.33	[M+NH4]+	1312.94	1294.9	-0.396805	Ac1PIM1 (R1CO2H+R2CO2H+R3CO2H=54:0)	C69H131O19P1	Glycerophospholipids (GP)	Monoacylated diacylglycerophosphoinositolmonomannosides (Ac1PIM1) [GP15y]	Monoacylated diacylglycerophosphoinositolmonomannosides (Ac1PIM1) [GP15y]	M1313T1650_POS	0.525945	1.98386
1353.37	[M+NH4]+	1352.97	1334.93	-0.401005	Ac1PIM1 (R1CO2H+R2CO2H+R3CO2H=57:1)	C72H135O19P1	Glycerophospholipids (GP)	Monoacylated diacylglycerophosphoinositolmonomannosides (Ac1PIM1) [GP15y]	Monoacylated diacylglycerophosphoinositolmonomannosides (Ac1PIM1) [GP15y]	M1353T1623_POS	0.586873	1.98323
1271.29	[M+NH4]+	1270.89	1252.86	-0.398755	Ac1PIM1 (R1CO2H+R2CO2H+R3CO2H=51:0)	C66H125O19P1	Glycerophospholipids (GP)	Monoacylated diacylglycerophosphoinositolmonomannosides (Ac1PIM1) [GP15y]	Monoacylated diacylglycerophosphoinositolmonomannosides (Ac1PIM1) [GP15y]	M1271T1633_POS	0.521907	1.98316
1354.37	[M+Na]+	1353.89	1330.9	-0.48181	Ac1PIM1 (R1CO2H+R2CO2H+R3CO2H=57:3)	C72H131O19P1	Glycerophospholipids (GP)	Monoacylated diacylglycerophosphoinositolmonomannosides (Ac1PIM1) [GP15y]	Monoacylated diacylglycerophosphoinositolmonomannosides (Ac1PIM1) [GP15y]	M1354T1651_POS	0.60845	1.98289
1288.32	[M+H]+	1287.85	1286.84	-0.471554	Ac1PIM1 (R1CO2H+R2CO2H+R3CO2H=54:4)	C69H123O19P1	Glycerophospholipids (GP)	Monoacylated diacylglycerophosphoinositolmonomannosides (Ac1PIM1) [GP15y]	Monoacylated diacylglycerophosphoinositolmonomannosides (Ac1PIM1) [GP15y]	M1288T1657_POS	0.485294	1.9824
1288.32	[M+Na]+	1287.85	1264.86	-0.47396	Ac1PIM1 (R1CO2H+R2CO2H+R3CO2H=52:1)	C67H125O19P1	Glycerophospholipids (GP)	Monoacylated diacylglycerophosphoinositolmonomannosides (Ac1PIM1) [GP15y]	Monoacylated diacylglycerophosphoinositolmonomannosides (Ac1PIM1) [GP15y]	M1288T1657_POS	0.485294	1.9824
1311.32	[M+NH4]+	1310.92	1292.89	-0.401955	Ac1PIM1 (R1CO2H+R2CO2H+R3CO2H=54:1)	C69H129O19P1	Glycerophospholipids (GP)	Monoacylated diacylglycerophosphoinositolmonomannosides (Ac1PIM1) [GP15y]	Monoacylated diacylglycerophosphoinositolmonomannosides (Ac1PIM1) [GP15y]	M1311T1636_POS	0.545495	1.9808
1325.33	[M+NH4]+	1324.94	1306.9	-0.395205	Ac1PIM1 (R1CO2H+R2CO2H+R3CO2H=55:1)	C70H131O19P1	Glycerophospholipids (GP)	Monoacylated diacylglycerophosphoinositolmonomannosides (Ac1PIM1) [GP15y]	Monoacylated diacylglycerophosphoinositolmonomannosides (Ac1PIM1) [GP15y]	M1325T1624_POS	0.567156	1.97939
1270.28	[M+Na]+	1269.8	1246.81	-0.47911	Ac1PIM1 (R1CO2H+R2CO2H+R3CO2H=51:3)	C66H119O19P1	Glycerophospholipids (GP)	Monoacylated diacylglycerophosphoinositolmonomannosides (Ac1PIM1) [GP15y]	Monoacylated diacylglycerophosphoinositolmonomannosides (Ac1PIM1) [GP15y]	M1270T1618_POS	0.477795	1.97895
1358.41	[M+Na]+	1357.92	1334.93	-0.48281	Ac1PIM1 (R1CO2H+R2CO2H+R3CO2H=57:1)	C72H135O19P1	Glycerophospholipids (GP)	Monoacylated diacylglycerophosphoinositolmonomannosides (Ac1PIM1) [GP15y]	Monoacylated diacylglycerophosphoinositolmonomannosides (Ac1PIM1) [GP15y]	M1358T1706_POS	0.497616	1.97844
1284.3	[M+Na]+	1283.81	1260.82	-0.48196	Ac1PIM1 (R1CO2H+R2CO2H+R3CO2H=52:3)	C67H121O19P1	Glycerophospholipids (GP)	Monoacylated diacylglycerophosphoinositolmonomannosides (Ac1PIM1) [GP15y]	Monoacylated diacylglycerophosphoinositolmonomannosides (Ac1PIM1) [GP15y]	M1284T1643_POS	0.428909	1.97749
1286.31	[M+H]+	1285.83	1284.82	-0.479604	Ac1PIM1 (R1CO2H+R2CO2H+R3CO2H=54:5)	C69H121O19P1	Glycerophospholipids (GP)	Monoacylated diacylglycerophosphoinositolmonomannosides (Ac1PIM1) [GP15y]	Monoacylated diacylglycerophosphoinositolmonomannosides (Ac1PIM1) [GP15y]	M1286T1638_POS	0.587312	1.97714
1286.31	[M+Na]+	1285.83	1262.84	-0.48201	Ac1PIM1 (R1CO2H+R2CO2H+R3CO2H=52:2)	C67H123O19P1	Glycerophospholipids (GP)	Monoacylated diacylglycerophosphoinositolmonomannosides (Ac1PIM1) [GP15y]	Monoacylated diacylglycerophosphoinositolmonomannosides (Ac1PIM1) [GP15y]	M1286T1638_POS	0.587312	1.97714
1325.34	[M+NH4]+	1324.94	1306.9	-0.398905	Ac1PIM1 (R1CO2H+R2CO2H+R3CO2H=55:1)	C70H131O19P1	Glycerophospholipids (GP)	Monoacylated diacylglycerophosphoinositolmonomannosides (Ac1PIM1) [GP15y]	Monoacylated diacylglycerophosphoinositolmonomannosides (Ac1PIM1) [GP15y]	M1325T1643_POS	0.341554	1.9767
1267.26	[M+NH4]+	1266.86	1248.82	-0.403755	Ac1PIM1 (R1CO2H+R2CO2H+R3CO2H=51:2)	C66H121O19P1	Glycerophospholipids (GP)	Monoacylated diacylglycerophosphoinositolmonomannosides (Ac1PIM1) [GP15y]	Monoacylated diacylglycerophosphoinositolmonomannosides (Ac1PIM1) [GP15y]	M1267T1603_POS	0.487112	1.97648
1308.3	[M+H]+	1307.91	1306.9	-0.386954	Ac1PIM1 (R1CO2H+R2CO2H+R3CO2H=55:1)	C70H131O19P1	Glycerophospholipids (GP)	Monoacylated diacylglycerophosphoinositolmonomannosides (Ac1PIM1) [GP15y]	Monoacylated diacylglycerophosphoinositolmonomannosides (Ac1PIM1) [GP15y]	M1308T1607_POS	0.545162	1.97635
1308.3	[M+Na]+	1307.81	1284.82	-0.48326	Ac1PIM1 (R1CO2H+R2CO2H+R3CO2H=54:5)	C69H121O19P1	Glycerophospholipids (GP)	Monoacylated diacylglycerophosphoinositolmonomannosides (Ac1PIM1) [GP15y]	Monoacylated diacylglycerophosphoinositolmonomannosides (Ac1PIM1) [GP15y]	M1308T1607_POS	0.545162	1.97635
1314.34	[M+Na]+	1313.86	1290.87	-0.48241	Ac1PIM1 (R1CO2H+R2CO2H+R3CO2H=54:2)	C69H127O19P1	Glycerophospholipids (GP)	Monoacylated diacylglycerophosphoinositolmonomannosides (Ac1PIM1) [GP15y]	Monoacylated diacylglycerophosphoinositolmonomannosides (Ac1PIM1) [GP15y]	M1314T1666_POS	0.476932	1.97463
1340.36	[M+Na]+	1339.88	1316.89	-0.48186	Ac1PIM1 (R1CO2H+R2CO2H+R3CO2H=56:3)	C71H129O19P1	Glycerophospholipids (GP)	Monoacylated diacylglycerophosphoinositolmonomannosides (Ac1PIM1) [GP15y]	Monoacylated diacylglycerophosphoinositolmonomannosides (Ac1PIM1) [GP15y]	M1340T1663_POS	0.525346	1.97457
1323.32	[M+NH4]+	1322.92	1304.89	-0.397355	Ac1PIM1 (R1CO2H+R2CO2H+R3CO2H=55:2)	C70H129O19P1	Glycerophospholipids (GP)	Monoacylated diacylglycerophosphoinositolmonomannosides (Ac1PIM1) [GP15y]	Monoacylated diacylglycerophosphoinositolmonomannosides (Ac1PIM1) [GP15y]	M1323T1610_POS	0.584997	1.97202
1308.3	[M+H]+	1307.91	1306.9	-0.387354	Ac1PIM1 (R1CO2H+R2CO2H+R3CO2H=55:1)	C70H131O19P1	Glycerophospholipids (GP)	Monoacylated diacylglycerophosphoinositolmonomannosides (Ac1PIM1) [GP15y]	Monoacylated diacylglycerophosphoinositolmonomannosides (Ac1PIM1) [GP15y]	M1308T1621_POS	0.465543	1.9708
1308.3	[M+Na]+	1307.81	1284.82	-0.48366	Ac1PIM1 (R1CO2H+R2CO2H+R3CO2H=54:5)	C69H121O19P1	Glycerophospholipids (GP)	Monoacylated diacylglycerophosphoinositolmonomannosides (Ac1PIM1) [GP15y]	Monoacylated diacylglycerophosphoinositolmonomannosides (Ac1PIM1) [GP15y]	M1308T1621_POS	0.465543	1.9708
1336.33	[M+H]+	1335.94	1334.93	-0.386254	Ac1PIM1 (R1CO2H+R2CO2H+R3CO2H=57:1)	C72H135O19P1	Glycerophospholipids (GP)	Monoacylated diacylglycerophosphoinositolmonomannosides (Ac1PIM1) [GP15y]	Monoacylated diacylglycerophosphoinositolmonomannosides (Ac1PIM1) [GP15y]	M1336T1616_POS	0.486679	1.97035
1300.25	[M+H]+	1299.85	1298.84	-0.399754	Ac1PIM1 (R1CO2H+R2CO2H+R3CO2H=55:5)	C70H123O19P1	Glycerophospholipids (GP)	Monoacylated diacylglycerophosphoinositolmonomannosides (Ac1PIM1) [GP15y]	Monoacylated diacylglycerophosphoinositolmonomannosides (Ac1PIM1) [GP15y]	M1300T1631_POS	0.387848	1.96941
1300.25	[M+Na]+	1299.85	1276.86	-0.40216	Ac1PIM1 (R1CO2H+R2CO2H+R3CO2H=53:2)	C68H125O19P1	Glycerophospholipids (GP)	Monoacylated diacylglycerophosphoinositolmonomannosides (Ac1PIM1) [GP15y]	Monoacylated diacylglycerophosphoinositolmonomannosides (Ac1PIM1) [GP15y]	M1300T1631_POS	0.387848	1.96941
1353.37	[M+NH4]+	1352.97	1334.93	-0.401705	Ac1PIM1 (R1CO2H+R2CO2H+R3CO2H=57:1)	C72H135O19P1	Glycerophospholipids (GP)	Monoacylated diacylglycerophosphoinositolmonomannosides (Ac1PIM1) [GP15y]	Monoacylated diacylglycerophosphoinositolmonomannosides (Ac1PIM1) [GP15y]	M1353T1651_POS	0.581156	1.96937
1300.32	[M+H]+	1299.85	1298.84	-0.470654	Ac1PIM1 (R1CO2H+R2CO2H+R3CO2H=55:5)	C70H123O19P1	Glycerophospholipids (GP)	Monoacylated diacylglycerophosphoinositolmonomannosides (Ac1PIM1) [GP15y]	Monoacylated diacylglycerophosphoinositolmonomannosides (Ac1PIM1) [GP15y]	M1300T1628_POS	0.525299	1.96934
1300.32	[M+Na]+	1299.85	1276.86	-0.47306	Ac1PIM1 (R1CO2H+R2CO2H+R3CO2H=53:2)	C68H125O19P1	Glycerophospholipids (GP)	Monoacylated diacylglycerophosphoinositolmonomannosides (Ac1PIM1) [GP15y]	Monoacylated diacylglycerophosphoinositolmonomannosides (Ac1PIM1) [GP15y]	M1300T1628_POS	0.525299	1.96934
1307.3	[M+NH4]+	1306.89	1288.86	-0.408555	Ac1PIM1 (R1CO2H+R2CO2H+R3CO2H=54:3)	C69H125O19P1	Glycerophospholipids (GP)	Monoacylated diacylglycerophosphoinositolmonomannosides (Ac1PIM1) [GP15y]	Monoacylated diacylglycerophosphoinositolmonomannosides (Ac1PIM1) [GP15y]	M1307T1678_POS	0.612718	1.96601
1307.29	[M+NH4]+	1306.89	1288.86	-0.404255	Ac1PIM1 (R1CO2H+R2CO2H+R3CO2H=54:3)	C69H125O19P1	Glycerophospholipids (GP)	Monoacylated diacylglycerophosphoinositolmonomannosides (Ac1PIM1) [GP15y]	Monoacylated diacylglycerophosphoinositolmonomannosides (Ac1PIM1) [GP15y]	M1307T1607_POS	0.569569	1.96492
1275.32	[M+NH4]+	1274.83	1256.79	-0.488455	Ac1PIM1 (R1CO2H+R2CO2H+R3CO2H=52:5)	C67H117O19P1	Glycerophospholipids (GP)	Monoacylated diacylglycerophosphoinositolmonomannosides (Ac1PIM1) [GP15y]	Monoacylated diacylglycerophosphoinositolmonomannosides (Ac1PIM1) [GP15y]	M1275T1665_POS	0.51555	1.96463
1201.18	[M+NH4]+	1200.81	1182.78	-0.366605	Ac1PIM1 (R1CO2H+R2CO2H+R3CO2H=46:0)	C61H115O19P1	Glycerophospholipids (GP)	Monoacylated diacylglycerophosphoinositolmonomannosides (Ac1PIM1) [GP15y]	Monoacylated diacylglycerophosphoinositolmonomannosides (Ac1PIM1) [GP15y]	M1201T1593_POS	1.86027	1.96347
1339.35	[M+NH4]+	1338.95	1320.92	-0.398955	Ac1PIM1 (R1CO2H+R2CO2H+R3CO2H=56:1)	C71H133O19P1	Glycerophospholipids (GP)	Monoacylated diacylglycerophosphoinositolmonomannosides (Ac1PIM1) [GP15y]	Monoacylated diacylglycerophosphoinositolmonomannosides (Ac1PIM1) [GP15y]	M1339T1646_POS	0.526159	1.96328
1297.3	[M+NH4]+	1296.91	1278.87	-0.395205	Ac1PIM1 (R1CO2H+R2CO2H+R3CO2H=53:1)	C68H127O19P1	Glycerophospholipids (GP)	Monoacylated diacylglycerophosphoinositolmonomannosides (Ac1PIM1) [GP15y]	Monoacylated diacylglycerophosphoinositolmonomannosides (Ac1PIM1) [GP15y]	M1297T1611_POS	0.54749	1.963
1274.31	[M+H]+	1273.83	1272.82	-0.480604	Ac1PIM1 (R1CO2H+R2CO2H+R3CO2H=53:4)	C68H121O19P1	Glycerophospholipids (GP)	Monoacylated diacylglycerophosphoinositolmonomannosides (Ac1PIM1) [GP15y]	Monoacylated diacylglycerophosphoinositolmonomannosides (Ac1PIM1) [GP15y]	M1274T1664_POS	0.526843	1.96252
1274.31	[M+Na]+	1273.83	1250.84	-0.48301	Ac1PIM1 (R1CO2H+R2CO2H+R3CO2H=51:1)	C66H123O19P1	Glycerophospholipids (GP)	Monoacylated diacylglycerophosphoinositolmonomannosides (Ac1PIM1) [GP15y]	Monoacylated diacylglycerophosphoinositolmonomannosides (Ac1PIM1) [GP15y]	M1274T1664_POS	0.526843	1.96252
1256.27	[M+Na]+	1255.78	1232.79	-0.48266	Ac1PIM1 (R1CO2H+R2CO2H+R3CO2H=50:3)	C65H117O19P1	Glycerophospholipids (GP)	Monoacylated diacylglycerophosphoinositolmonomannosides (Ac1PIM1) [GP15y]	Monoacylated diacylglycerophosphoinositolmonomannosides (Ac1PIM1) [GP15y]	M1256T1629_POS	0.50389	1.96226
1334.32	[M+H]+	1333.93	1332.92	-0.392104	Ac1PIM1 (R1CO2H+R2CO2H+R3CO2H=57:2)	C72H133O19P1	Glycerophospholipids (GP)	Monoacylated diacylglycerophosphoinositolmonomannosides (Ac1PIM1) [GP15y]	Monoacylated diacylglycerophosphoinositolmonomannosides (Ac1PIM1) [GP15y]	M1334T1675_POS	0.546589	1.96143
1303.27	[M+NH4]+	1302.86	1284.82	-0.408755	Ac1PIM1 (R1CO2H+R2CO2H+R3CO2H=54:5)	C69H121O19P1	Glycerophospholipids (GP)	Monoacylated diacylglycerophosphoinositolmonomannosides (Ac1PIM1) [GP15y]	Monoacylated diacylglycerophosphoinositolmonomannosides (Ac1PIM1) [GP15y]	M1303T1647_POS	0.494154	1.95948
1282.28	[M+H]+	1281.89	1280.89	-0.388504	Ac1PIM1 (R1CO2H+R2CO2H+R3CO2H=53:0)	C68H129O19P1	Glycerophospholipids (GP)	Monoacylated diacylglycerophosphoinositolmonomannosides (Ac1PIM1) [GP15y]	Monoacylated diacylglycerophosphoinositolmonomannosides (Ac1PIM1) [GP15y]	M1282T1609_POS	0.581897	1.95922
1282.28	[M+Na]+	1281.8	1258.81	-0.48481	Ac1PIM1 (R1CO2H+R2CO2H+R3CO2H=52:4)	C67H119O19P1	Glycerophospholipids (GP)	Monoacylated diacylglycerophosphoinositolmonomannosides (Ac1PIM1) [GP15y]	Monoacylated diacylglycerophosphoinositolmonomannosides (Ac1PIM1) [GP15y]	M1282T1609_POS	0.581897	1.95922
1299.32	[M+NH4]+	1298.92	1280.89	-0.396955	Ac1PIM1 (R1CO2H+R2CO2H+R3CO2H=53:0)	C68H129O19P1	Glycerophospholipids (GP)	Monoacylated diacylglycerophosphoinositolmonomannosides (Ac1PIM1) [GP15y]	Monoacylated diacylglycerophosphoinositolmonomannosides (Ac1PIM1) [GP15y]	M1299T1646_POS	0.54553	1.95854
1312.33	[M+Na]+	1311.85	1288.86	-0.48206	Ac1PIM1 (R1CO2H+R2CO2H+R3CO2H=54:3)	C69H125O19P1	Glycerophospholipids (GP)	Monoacylated diacylglycerophosphoinositolmonomannosides (Ac1PIM1) [GP15y]	Monoacylated diacylglycerophosphoinositolmonomannosides (Ac1PIM1) [GP15y]	M1312T1650_POS	0.479677	1.95641
1303.35	[M+NH4]+	1302.86	1284.82	-0.488155	Ac1PIM1 (R1CO2H+R2CO2H+R3CO2H=54:5)	C69H121O19P1	Glycerophospholipids (GP)	Monoacylated diacylglycerophosphoinositolmonomannosides (Ac1PIM1) [GP15y]	Monoacylated diacylglycerophosphoinositolmonomannosides (Ac1PIM1) [GP15y]	M1303T1678_POS	0.511578	1.95562
1353.37	[M+NH4]+	1352.97	1334.93	-0.397105	Ac1PIM1 (R1CO2H+R2CO2H+R3CO2H=57:1)	C72H135O19P1	Glycerophospholipids (GP)	Monoacylated diacylglycerophosphoinositolmonomannosides (Ac1PIM1) [GP15y]	Monoacylated diacylglycerophosphoinositolmonomannosides (Ac1PIM1) [GP15y]	M1353T1637_POS	0.586834	1.95526
1335.33	[M+NH4]+	1334.92	1316.89	-0.404355	Ac1PIM1 (R1CO2H+R2CO2H+R3CO2H=56:3)	C71H129O19P1	Glycerophospholipids (GP)	Monoacylated diacylglycerophosphoinositolmonomannosides (Ac1PIM1) [GP15y]	Monoacylated diacylglycerophosphoinositolmonomannosides (Ac1PIM1) [GP15y]	M1335T1634_POS	0.476721	1.95522
1354.37	[M+Na]+	1353.89	1330.9	-0.48141	Ac1PIM1 (R1CO2H+R2CO2H+R3CO2H=57:3)	C72H131O19P1	Glycerophospholipids (GP)	Monoacylated diacylglycerophosphoinositolmonomannosides (Ac1PIM1) [GP15y]	Monoacylated diacylglycerophosphoinositolmonomannosides (Ac1PIM1) [GP15y]	M1354T1623_POS	0.607159	1.9546
1279.26	[M+NH4]+	1278.86	1260.82	-0.405955	Ac1PIM1 (R1CO2H+R2CO2H+R3CO2H=52:3)	C67H121O19P1	Glycerophospholipids (GP)	Monoacylated diacylglycerophosphoinositolmonomannosides (Ac1PIM1) [GP15y]	Monoacylated diacylglycerophosphoinositolmonomannosides (Ac1PIM1) [GP15y]	M1279T1594_POS	0.554728	1.95312
1334.31	[M+H]+	1333.93	1332.92	-0.385404	Ac1PIM1 (R1CO2H+R2CO2H+R3CO2H=57:2)	C72H133O19P1	Glycerophospholipids (GP)	Monoacylated diacylglycerophosphoinositolmonomannosides (Ac1PIM1) [GP15y]	Monoacylated diacylglycerophosphoinositolmonomannosides (Ac1PIM1) [GP15y]	M1334T1619_POS	0.470866	1.95271
1327.35	[M+NH4]+	1326.95	1308.92	-0.397555	Ac1PIM1 (R1CO2H+R2CO2H+R3CO2H=55:0)	C70H133O19P1	Glycerophospholipids (GP)	Monoacylated diacylglycerophosphoinositolmonomannosides (Ac1PIM1) [GP15y]	Monoacylated diacylglycerophosphoinositolmonomannosides (Ac1PIM1) [GP15y]	M1327T1660_POS	0.554034	1.95159
1288.33	[M+H]+	1287.85	1286.84	-0.479554	Ac1PIM1 (R1CO2H+R2CO2H+R3CO2H=54:4)	C69H123O19P1	Glycerophospholipids (GP)	Monoacylated diacylglycerophosphoinositolmonomannosides (Ac1PIM1) [GP15y]	Monoacylated diacylglycerophosphoinositolmonomannosides (Ac1PIM1) [GP15y]	M1288T1668_POS	0.50902	1.95151
1288.33	[M+Na]+	1287.85	1264.86	-0.48196	Ac1PIM1 (R1CO2H+R2CO2H+R3CO2H=52:1)	C67H125O19P1	Glycerophospholipids (GP)	Monoacylated diacylglycerophosphoinositolmonomannosides (Ac1PIM1) [GP15y]	Monoacylated diacylglycerophosphoinositolmonomannosides (Ac1PIM1) [GP15y]	M1288T1668_POS	0.50902	1.95151
1323.33	[M+NH4]+	1322.92	1304.89	-0.404355	Ac1PIM1 (R1CO2H+R2CO2H+R3CO2H=55:2)	C70H129O19P1	Glycerophospholipids (GP)	Monoacylated diacylglycerophosphoinositolmonomannosides (Ac1PIM1) [GP15y]	Monoacylated diacylglycerophosphoinositolmonomannosides (Ac1PIM1) [GP15y]	M1323T1595_POS	0.537192	1.95105
1333.31	[M+NH4]+	1332.91	1314.87	-0.408405	Ac1PIM1 (R1CO2H+R2CO2H+R3CO2H=56:4)	C71H127O19P1	Glycerophospholipids (GP)	Monoacylated diacylglycerophosphoinositolmonomannosides (Ac1PIM1) [GP15y]	Monoacylated diacylglycerophosphoinositolmonomannosides (Ac1PIM1) [GP15y]	M1333T1676_POS	0.560175	1.94975
1272.29	[M+H]+	1271.82	1270.81	-0.478454	Ac1PIM1 (R1CO2H+R2CO2H+R3CO2H=53:5)	C68H119O19P1	Glycerophospholipids (GP)	Monoacylated diacylglycerophosphoinositolmonomannosides (Ac1PIM1) [GP15y]	Monoacylated diacylglycerophosphoinositolmonomannosides (Ac1PIM1) [GP15y]	M1272T1631_POS	0.520241	1.94953
1272.29	[M+Na]+	1271.81	1248.82	-0.48086	Ac1PIM1 (R1CO2H+R2CO2H+R3CO2H=51:2)	C66H121O19P1	Glycerophospholipids (GP)	Monoacylated diacylglycerophosphoinositolmonomannosides (Ac1PIM1) [GP15y]	Monoacylated diacylglycerophosphoinositolmonomannosides (Ac1PIM1) [GP15y]	M1272T1631_POS	0.520241	1.94953
1327.35	[M+NH4]+	1326.95	1308.92	-0.396055	Ac1PIM1 (R1CO2H+R2CO2H+R3CO2H=55:0)	C70H133O19P1	Glycerophospholipids (GP)	Monoacylated diacylglycerophosphoinositolmonomannosides (Ac1PIM1) [GP15y]	Monoacylated diacylglycerophosphoinositolmonomannosides (Ac1PIM1) [GP15y]	M1327T1637_POS	0.595865	1.94944
1286.31	[M+H]+	1285.83	1284.82	-0.480404	Ac1PIM1 (R1CO2H+R2CO2H+R3CO2H=54:5)	C69H121O19P1	Glycerophospholipids (GP)	Monoacylated diacylglycerophosphoinositolmonomannosides (Ac1PIM1) [GP15y]	Monoacylated diacylglycerophosphoinositolmonomannosides (Ac1PIM1) [GP15y]	M1286T1658_POS	0.500303	1.94828
1286.31	[M+Na]+	1285.83	1262.84	-0.48281	Ac1PIM1 (R1CO2H+R2CO2H+R3CO2H=52:2)	C67H123O19P1	Glycerophospholipids (GP)	Monoacylated diacylglycerophosphoinositolmonomannosides (Ac1PIM1) [GP15y]	Monoacylated diacylglycerophosphoinositolmonomannosides (Ac1PIM1) [GP15y]	M1286T1658_POS	0.500303	1.94828
1283.29	[M+NH4]+	1282.89	1264.86	-0.397455	Ac1PIM1 (R1CO2H+R2CO2H+R3CO2H=52:1)	C67H125O19P1	Glycerophospholipids (GP)	Monoacylated diacylglycerophosphoinositolmonomannosides (Ac1PIM1) [GP15y]	Monoacylated diacylglycerophosphoinositolmonomannosides (Ac1PIM1) [GP15y]	M1283T1609_POS	0.514976	1.94364
1292.26	[M+H]+	1291.88	1290.87	-0.383954	Ac1PIM1 (R1CO2H+R2CO2H+R3CO2H=54:2)	C69H127O19P1	Glycerophospholipids (GP)	Monoacylated diacylglycerophosphoinositolmonomannosides (Ac1PIM1) [GP15y]	Monoacylated diacylglycerophosphoinositolmonomannosides (Ac1PIM1) [GP15y]	M1292T1603_POS	0.386206	1.94348
1269.28	[M+NH4]+	1268.87	1250.84	-0.405405	Ac1PIM1 (R1CO2H+R2CO2H+R3CO2H=51:1)	C66H123O19P1	Glycerophospholipids (GP)	Monoacylated diacylglycerophosphoinositolmonomannosides (Ac1PIM1) [GP15y]	Monoacylated diacylglycerophosphoinositolmonomannosides (Ac1PIM1) [GP15y]	M1269T1634_POS	0.372646	1.94165
1302.34	[M+H]+	1301.86	1300.86	-0.480004	Ac1PIM1 (R1CO2H+R2CO2H+R3CO2H=55:4)	C70H125O19P1	Glycerophospholipids (GP)	Monoacylated diacylglycerophosphoinositolmonomannosides (Ac1PIM1) [GP15y]	Monoacylated diacylglycerophosphoinositolmonomannosides (Ac1PIM1) [GP15y]	M1302T1678_POS	0.554914	1.94162
1302.34	[M+Na]+	1301.86	1278.87	-0.48241	Ac1PIM1 (R1CO2H+R2CO2H+R3CO2H=53:1)	C68H127O19P1	Glycerophospholipids (GP)	Monoacylated diacylglycerophosphoinositolmonomannosides (Ac1PIM1) [GP15y]	Monoacylated diacylglycerophosphoinositolmonomannosides (Ac1PIM1) [GP15y]	M1302T1678_POS	0.554914	1.94162
1316.35	[M+H]+	1315.88	1314.87	-0.471754	Ac1PIM1 (R1CO2H+R2CO2H+R3CO2H=56:4)	C71H127O19P1	Glycerophospholipids (GP)	Monoacylated diacylglycerophosphoinositolmonomannosides (Ac1PIM1) [GP15y]	Monoacylated diacylglycerophosphoinositolmonomannosides (Ac1PIM1) [GP15y]	M1316T1664_POS	0.491974	1.93876
1316.35	[M+Na]+	1315.88	1292.89	-0.47416	Ac1PIM1 (R1CO2H+R2CO2H+R3CO2H=54:1)	C69H129O19P1	Glycerophospholipids (GP)	Monoacylated diacylglycerophosphoinositolmonomannosides (Ac1PIM1) [GP15y]	Monoacylated diacylglycerophosphoinositolmonomannosides (Ac1PIM1) [GP15y]	M1316T1664_POS	0.491974	1.93876
1303.34	[M+NH4]+	1302.86	1284.82	-0.479455	Ac1PIM1 (R1CO2H+R2CO2H+R3CO2H=54:5)	C69H121O19P1	Glycerophospholipids (GP)	Monoacylated diacylglycerophosphoinositolmonomannosides (Ac1PIM1) [GP15y]	Monoacylated diacylglycerophosphoinositolmonomannosides (Ac1PIM1) [GP15y]	M1303T1662_POS	0.43446	1.93823
1258.28	[M+H]+	1257.8	1256.79	-0.482704	Ac1PIM1 (R1CO2H+R2CO2H+R3CO2H=52:5)	C67H117O19P1	Glycerophospholipids (GP)	Monoacylated diacylglycerophosphoinositolmonomannosides (Ac1PIM1) [GP15y]	Monoacylated diacylglycerophosphoinositolmonomannosides (Ac1PIM1) [GP15y]	M1258T1626_POS	0.534921	1.93568
1258.28	[M+Na]+	1257.8	1234.81	-0.48511	Ac1PIM1 (R1CO2H+R2CO2H+R3CO2H=50:2)	C65H119O19P1	Glycerophospholipids (GP)	Monoacylated diacylglycerophosphoinositolmonomannosides (Ac1PIM1) [GP15y]	Monoacylated diacylglycerophosphoinositolmonomannosides (Ac1PIM1) [GP15y]	M1258T1626_POS	0.534921	1.93568
1356.39	[M+Na]+	1355.91	1332.92	-0.48086	Ac1PIM1 (R1CO2H+R2CO2H+R3CO2H=57:2)	C72H133O19P1	Glycerophospholipids (GP)	Monoacylated diacylglycerophosphoinositolmonomannosides (Ac1PIM1) [GP15y]	Monoacylated diacylglycerophosphoinositolmonomannosides (Ac1PIM1) [GP15y]	M1356T1638_POS	0.627967	1.93551
1204.2	[M+H]+	1203.75	1202.75	-0.444154	Ac1PIM1 (R1CO2H+R2CO2H+R3CO2H=48:4)	C63H111O19P1	Glycerophospholipids (GP)	Monoacylated diacylglycerophosphoinositolmonomannosides (Ac1PIM1) [GP15y]	Monoacylated diacylglycerophosphoinositolmonomannosides (Ac1PIM1) [GP15y]	M1204T1608_POS	2.31357	1.93303
1204.2	[M+Na]+	1203.75	1180.76	-0.44656	Ac1PIM1 (R1CO2H+R2CO2H+R3CO2H=46:1)	C61H113O19P1	Glycerophospholipids (GP)	Monoacylated diacylglycerophosphoinositolmonomannosides (Ac1PIM1) [GP15y]	Monoacylated diacylglycerophosphoinositolmonomannosides (Ac1PIM1) [GP15y]	M1204T1608_POS	2.31357	1.93303
1311.32	[M+NH4]+	1310.92	1292.89	-0.395955	Ac1PIM1 (R1CO2H+R2CO2H+R3CO2H=54:1)	C69H129O19P1	Glycerophospholipids (GP)	Monoacylated diacylglycerophosphoinositolmonomannosides (Ac1PIM1) [GP15y]	Monoacylated diacylglycerophosphoinositolmonomannosides (Ac1PIM1) [GP15y]	M1311T1622_POS	0.613974	1.9327
1342.37	[M+Na]+	1341.89	1318.9	-0.47981	Ac1PIM1 (R1CO2H+R2CO2H+R3CO2H=56:2)	C71H131O19P1	Glycerophospholipids (GP)	Monoacylated diacylglycerophosphoinositolmonomannosides (Ac1PIM1) [GP15y]	Monoacylated diacylglycerophosphoinositolmonomannosides (Ac1PIM1) [GP15y]	M1342T1648_POS	0.622708	1.93111
1243.27	[M+NH4]+	1242.86	1224.82	-0.409755	Ac1PIM1 (R1CO2H+R2CO2H+R3CO2H=49:0)	C64H121O19P1	Glycerophospholipids (GP)	Monoacylated diacylglycerophosphoinositolmonomannosides (Ac1PIM1) [GP15y]	Monoacylated diacylglycerophosphoinositolmonomannosides (Ac1PIM1) [GP15y]	M1243T1641_POS	0.543754	1.93062
1305.28	[M+NH4]+	1304.87	1286.84	-0.403205	Ac1PIM1 (R1CO2H+R2CO2H+R3CO2H=54:4)	C69H123O19P1	Glycerophospholipids (GP)	Monoacylated diacylglycerophosphoinositolmonomannosides (Ac1PIM1) [GP15y]	Monoacylated diacylglycerophosphoinositolmonomannosides (Ac1PIM1) [GP15y]	M1305T1594_POS	0.417148	1.92902
1255.26	[M+NH4]+	1254.86	1236.82	-0.405355	Ac1PIM1 (R1CO2H+R2CO2H+R3CO2H=50:1)	C65H121O19P1	Glycerophospholipids (GP)	Monoacylated diacylglycerophosphoinositolmonomannosides (Ac1PIM1) [GP15y]	Monoacylated diacylglycerophosphoinositolmonomannosides (Ac1PIM1) [GP15y]	M1255T1630_POS	0.495245	1.92729
1283.29	[M+NH4]+	1282.89	1264.86	-0.401655	Ac1PIM1 (R1CO2H+R2CO2H+R3CO2H=52:1)	C67H125O19P1	Glycerophospholipids (GP)	Monoacylated diacylglycerophosphoinositolmonomannosides (Ac1PIM1) [GP15y]	Monoacylated diacylglycerophosphoinositolmonomannosides (Ac1PIM1) [GP15y]	M1283T1623_POS	0.506471	1.92637
1286.23	[M+H]+	1285.83	1284.82	-0.399604	Ac1PIM1 (R1CO2H+R2CO2H+R3CO2H=54:5)	C69H121O19P1	Glycerophospholipids (GP)	Monoacylated diacylglycerophosphoinositolmonomannosides (Ac1PIM1) [GP15y]	Monoacylated diacylglycerophosphoinositolmonomannosides (Ac1PIM1) [GP15y]	M1286T1609_POS	0.499731	1.92332
1286.23	[M+Na]+	1285.83	1262.84	-0.40201	Ac1PIM1 (R1CO2H+R2CO2H+R3CO2H=52:2)	C67H123O19P1	Glycerophospholipids (GP)	Monoacylated diacylglycerophosphoinositolmonomannosides (Ac1PIM1) [GP15y]	Monoacylated diacylglycerophosphoinositolmonomannosides (Ac1PIM1) [GP15y]	M1286T1609_POS	0.499731	1.92332
1266.25	[M+H]+	1265.86	1264.86	-0.388504	Ac1PIM1 (R1CO2H+R2CO2H+R3CO2H=52:1)	C67H125O19P1	Glycerophospholipids (GP)	Monoacylated diacylglycerophosphoinositolmonomannosides (Ac1PIM1) [GP15y]	Monoacylated diacylglycerophosphoinositolmonomannosides (Ac1PIM1) [GP15y]	M1266T1603_POS	0.406551	1.92123
1266.25	[M+Na]+	1265.77	1242.78	-0.48481	Ac1PIM1 (R1CO2H+R2CO2H+R3CO2H=51:5)	C66H115O19P1	Glycerophospholipids (GP)	Monoacylated diacylglycerophosphoinositolmonomannosides (Ac1PIM1) [GP15y]	Monoacylated diacylglycerophosphoinositolmonomannosides (Ac1PIM1) [GP15y]	M1266T1603_POS	0.406551	1.92123
1280.27	[M+H]+	1279.88	1278.87	-0.389154	Ac1PIM1 (R1CO2H+R2CO2H+R3CO2H=53:1)	C68H127O19P1	Glycerophospholipids (GP)	Monoacylated diacylglycerophosphoinositolmonomannosides (Ac1PIM1) [GP15y]	Monoacylated diacylglycerophosphoinositolmonomannosides (Ac1PIM1) [GP15y]	M1280T1594_POS	0.530148	1.91982
1280.27	[M+Na]+	1279.78	1256.79	-0.48546	Ac1PIM1 (R1CO2H+R2CO2H+R3CO2H=52:5)	C67H117O19P1	Glycerophospholipids (GP)	Monoacylated diacylglycerophosphoinositolmonomannosides (Ac1PIM1) [GP15y]	Monoacylated diacylglycerophosphoinositolmonomannosides (Ac1PIM1) [GP15y]	M1280T1594_POS	0.530148	1.91982
1354.37	[M+Na]+	1353.89	1330.9	-0.47321	Ac1PIM1 (R1CO2H+R2CO2H+R3CO2H=57:3)	C72H131O19P1	Glycerophospholipids (GP)	Monoacylated diacylglycerophosphoinositolmonomannosides (Ac1PIM1) [GP15y]	Monoacylated diacylglycerophosphoinositolmonomannosides (Ac1PIM1) [GP15y]	M1354T1609_2_POS	0.42967	1.91978
1316.28	[M+H]+	1315.88	1314.87	-0.397054	Ac1PIM1 (R1CO2H+R2CO2H+R3CO2H=56:4)	C71H127O19P1	Glycerophospholipids (GP)	Monoacylated diacylglycerophosphoinositolmonomannosides (Ac1PIM1) [GP15y]	Monoacylated diacylglycerophosphoinositolmonomannosides (Ac1PIM1) [GP15y]	M1316T1635_POS	0.519505	1.91897
1316.28	[M+Na]+	1315.88	1292.89	-0.39946	Ac1PIM1 (R1CO2H+R2CO2H+R3CO2H=54:1)	C69H129O19P1	Glycerophospholipids (GP)	Monoacylated diacylglycerophosphoinositolmonomannosides (Ac1PIM1) [GP15y]	Monoacylated diacylglycerophosphoinositolmonomannosides (Ac1PIM1) [GP15y]	M1316T1635_POS	0.519505	1.91897
1257.28	[M+NH4]+	1256.87	1238.84	-0.403505	Ac1PIM1 (R1CO2H+R2CO2H+R3CO2H=50:0)	C65H123O19P1	Glycerophospholipids (GP)	Monoacylated diacylglycerophosphoinositolmonomannosides (Ac1PIM1) [GP15y]	Monoacylated diacylglycerophosphoinositolmonomannosides (Ac1PIM1) [GP15y]	M1257T1626_POS	0.490928	1.91822
1337.34	[M+NH4]+	1336.94	1318.9	-0.401605	Ac1PIM1 (R1CO2H+R2CO2H+R3CO2H=56:2)	C71H131O19P1	Glycerophospholipids (GP)	Monoacylated diacylglycerophosphoinositolmonomannosides (Ac1PIM1) [GP15y]	Monoacylated diacylglycerophosphoinositolmonomannosides (Ac1PIM1) [GP15y]	M1337T1617_POS	0.499647	1.91711
1335.32	[M+NH4]+	1334.92	1316.89	-0.401355	Ac1PIM1 (R1CO2H+R2CO2H+R3CO2H=56:3)	C71H129O19P1	Glycerophospholipids (GP)	Monoacylated diacylglycerophosphoinositolmonomannosides (Ac1PIM1) [GP15y]	Monoacylated diacylglycerophosphoinositolmonomannosides (Ac1PIM1) [GP15y]	M1335T1617_POS	0.502658	1.91625
1294.28	[M+H]+	1293.89	1292.89	-0.387304	Ac1PIM1 (R1CO2H+R2CO2H+R3CO2H=54:1)	C69H129O19P1	Glycerophospholipids (GP)	Monoacylated diacylglycerophosphoinositolmonomannosides (Ac1PIM1) [GP15y]	Monoacylated diacylglycerophosphoinositolmonomannosides (Ac1PIM1) [GP15y]	M1294T1597_POS	0.523788	1.91617
1294.28	[M+Na]+	1293.8	1270.81	-0.48361	Ac1PIM1 (R1CO2H+R2CO2H+R3CO2H=53:5)	C68H119O19P1	Glycerophospholipids (GP)	Monoacylated diacylglycerophosphoinositolmonomannosides (Ac1PIM1) [GP15y]	Monoacylated diacylglycerophosphoinositolmonomannosides (Ac1PIM1) [GP15y]	M1294T1597_POS	0.523788	1.91617
1281.28	[M+NH4]+	1280.87	1262.84	-0.403205	Ac1PIM1 (R1CO2H+R2CO2H+R3CO2H=52:2)	C67H123O19P1	Glycerophospholipids (GP)	Monoacylated diacylglycerophosphoinositolmonomannosides (Ac1PIM1) [GP15y]	Monoacylated diacylglycerophosphoinositolmonomannosides (Ac1PIM1) [GP15y]	M1281T1626_POS	0.450433	1.91527
1276.25	[M+H]+	1275.85	1274.84	-0.401254	Ac1PIM1 (R1CO2H+R2CO2H+R3CO2H=53:3)	C68H123O19P1	Glycerophospholipids (GP)	Monoacylated diacylglycerophosphoinositolmonomannosides (Ac1PIM1) [GP15y]	Monoacylated diacylglycerophosphoinositolmonomannosides (Ac1PIM1) [GP15y]	M1276T1649_POS	0.617582	1.91503
1276.25	[M+Na]+	1275.85	1252.86	-0.40366	Ac1PIM1 (R1CO2H+R2CO2H+R3CO2H=51:0)	C66H125O19P1	Glycerophospholipids (GP)	Monoacylated diacylglycerophosphoinositolmonomannosides (Ac1PIM1) [GP15y]	Monoacylated diacylglycerophosphoinositolmonomannosides (Ac1PIM1) [GP15y]	M1276T1649_POS	0.617582	1.91503
1187.16	[M+NH4]+	1186.8	1168.76	-0.365655	Ac1PIM1 (R1CO2H+R2CO2H+R3CO2H=45:0)	C60H113O19P1	Glycerophospholipids (GP)	Monoacylated diacylglycerophosphoinositolmonomannosides (Ac1PIM1) [GP15y]	Monoacylated diacylglycerophosphoinositolmonomannosides (Ac1PIM1) [GP15y]	M1187T1577_POS	2.06163	1.91487
1293.28	[M+NH4]+	1292.87	1274.84	-0.406205	Ac1PIM1 (R1CO2H+R2CO2H+R3CO2H=53:3)	C68H123O19P1	Glycerophospholipids (GP)	Monoacylated diacylglycerophosphoinositolmonomannosides (Ac1PIM1) [GP15y]	Monoacylated diacylglycerophosphoinositolmonomannosides (Ac1PIM1) [GP15y]	M1293T1617_POS	0.469648	1.91333
1281.28	[M+NH4]+	1280.87	1262.84	-0.405005	Ac1PIM1 (R1CO2H+R2CO2H+R3CO2H=52:2)	C67H123O19P1	Glycerophospholipids (GP)	Monoacylated diacylglycerophosphoinositolmonomannosides (Ac1PIM1) [GP15y]	Monoacylated diacylglycerophosphoinositolmonomannosides (Ac1PIM1) [GP15y]	M1281T1609_POS	0.54363	1.913
1356.39	[M+Na]+	1355.91	1332.92	-0.47826	Ac1PIM1 (R1CO2H+R2CO2H+R3CO2H=57:2)	C72H133O19P1	Glycerophospholipids (GP)	Monoacylated diacylglycerophosphoinositolmonomannosides (Ac1PIM1) [GP15y]	Monoacylated diacylglycerophosphoinositolmonomannosides (Ac1PIM1) [GP15y]	M1356T1651_POS	0.586978	1.91265
1317.28	[M+NH4]+	1316.87	1298.84	-0.408305	Ac1PIM1 (R1CO2H+R2CO2H+R3CO2H=55:5)	C70H123O19P1	Glycerophospholipids (GP)	Monoacylated diacylglycerophosphoinositolmonomannosides (Ac1PIM1) [GP15y]	Monoacylated diacylglycerophosphoinositolmonomannosides (Ac1PIM1) [GP15y]	M1317T1650_POS	0.461362	1.91262
1319.3	[M+NH4]+	1318.89	1300.86	-0.408855	Ac1PIM1 (R1CO2H+R2CO2H+R3CO2H=55:4)	C70H125O19P1	Glycerophospholipids (GP)	Monoacylated diacylglycerophosphoinositolmonomannosides (Ac1PIM1) [GP15y]	Monoacylated diacylglycerophosphoinositolmonomannosides (Ac1PIM1) [GP15y]	M1319T1666_POS	0.518968	1.90952
1294.33	[M+H]+	1293.89	1292.89	-0.439604	Ac1PIM1 (R1CO2H+R2CO2H+R3CO2H=54:1)	C69H129O19P1	Glycerophospholipids (GP)	Monoacylated diacylglycerophosphoinositolmonomannosides (Ac1PIM1) [GP15y]	Monoacylated diacylglycerophosphoinositolmonomannosides (Ac1PIM1) [GP15y]	M1294T1641_POS	1.81346	1.90848
1322.31	[M+H]+	1321.93	1320.92	-0.386704	Ac1PIM1 (R1CO2H+R2CO2H+R3CO2H=56:1)	C71H133O19P1	Glycerophospholipids (GP)	Monoacylated diacylglycerophosphoinositolmonomannosides (Ac1PIM1) [GP15y]	Monoacylated diacylglycerophosphoinositolmonomannosides (Ac1PIM1) [GP15y]	M1322T1610_POS	0.507599	1.90799
1322.31	[M+Na]+	1321.83	1298.84	-0.48301	Ac1PIM1 (R1CO2H+R2CO2H+R3CO2H=55:5)	C70H123O19P1	Glycerophospholipids (GP)	Monoacylated diacylglycerophosphoinositolmonomannosides (Ac1PIM1) [GP15y]	Monoacylated diacylglycerophosphoinositolmonomannosides (Ac1PIM1) [GP15y]	M1322T1610_POS	0.507599	1.90799
1202.18	[M+Na]+	1201.74	1178.75	-0.44671	Ac1PIM1 (R1CO2H+R2CO2H+R3CO2H=46:2)	C61H111O19P1	Glycerophospholipids (GP)	Monoacylated diacylglycerophosphoinositolmonomannosides (Ac1PIM1) [GP15y]	Monoacylated diacylglycerophosphoinositolmonomannosides (Ac1PIM1) [GP15y]	M1202T1594_POS	1.86167	1.90679
1304.27	[M+H]+	1303.88	1302.87	-0.394554	Ac1PIM1 (R1CO2H+R2CO2H+R3CO2H=55:3)	C70H127O19P1	Glycerophospholipids (GP)	Monoacylated diacylglycerophosphoinositolmonomannosides (Ac1PIM1) [GP15y]	Monoacylated diacylglycerophosphoinositolmonomannosides (Ac1PIM1) [GP15y]	M1304T1646_POS	0.6141	1.90611
1304.27	[M+Na]+	1303.88	1280.89	-0.39696	Ac1PIM1 (R1CO2H+R2CO2H+R3CO2H=53:0)	C68H129O19P1	Glycerophospholipids (GP)	Monoacylated diacylglycerophosphoinositolmonomannosides (Ac1PIM1) [GP15y]	Monoacylated diacylglycerophosphoinositolmonomannosides (Ac1PIM1) [GP15y]	M1304T1646_POS	0.6141	1.90611
1244.27	[M+H]+	1243.78	1242.78	-0.484054	Ac1PIM1 (R1CO2H+R2CO2H+R3CO2H=51:5)	C66H115O19P1	Glycerophospholipids (GP)	Monoacylated diacylglycerophosphoinositolmonomannosides (Ac1PIM1) [GP15y]	Monoacylated diacylglycerophosphoinositolmonomannosides (Ac1PIM1) [GP15y]	M1244T1641_POS	0.497801	1.90478
1244.27	[M+Na]+	1243.78	1220.79	-0.48646	Ac1PIM1 (R1CO2H+R2CO2H+R3CO2H=49:2)	C64H117O19P1	Glycerophospholipids (GP)	Monoacylated diacylglycerophosphoinositolmonomannosides (Ac1PIM1) [GP15y]	Monoacylated diacylglycerophosphoinositolmonomannosides (Ac1PIM1) [GP15y]	M1244T1641_POS	0.497801	1.90478
1274.23	[M+H]+	1273.83	1272.82	-0.401604	Ac1PIM1 (R1CO2H+R2CO2H+R3CO2H=53:4)	C68H121O19P1	Glycerophospholipids (GP)	Monoacylated diacylglycerophosphoinositolmonomannosides (Ac1PIM1) [GP15y]	Monoacylated diacylglycerophosphoinositolmonomannosides (Ac1PIM1) [GP15y]	M1274T1633_POS	0.374335	1.9029
1274.23	[M+Na]+	1273.83	1250.84	-0.40401	Ac1PIM1 (R1CO2H+R2CO2H+R3CO2H=51:1)	C66H123O19P1	Glycerophospholipids (GP)	Monoacylated diacylglycerophosphoinositolmonomannosides (Ac1PIM1) [GP15y]	Monoacylated diacylglycerophosphoinositolmonomannosides (Ac1PIM1) [GP15y]	M1274T1633_POS	0.374335	1.9029
1297.35	[M+NH4]+	1296.91	1278.87	-0.449105	Ac1PIM1 (R1CO2H+R2CO2H+R3CO2H=53:1)	C68H127O19P1	Glycerophospholipids (GP)	Monoacylated diacylglycerophosphoinositolmonomannosides (Ac1PIM1) [GP15y]	Monoacylated diacylglycerophosphoinositolmonomannosides (Ac1PIM1) [GP15y]	M1297T1678_POS	0.384874	1.90181
1297.35	[M+Na]+	1297.83	1274.84	0.47499	Ac1PIM1 (R1CO2H+R2CO2H+R3CO2H=53:3)	C68H123O19P1	Glycerophospholipids (GP)	Monoacylated diacylglycerophosphoinositolmonomannosides (Ac1PIM1) [GP15y]	Monoacylated diacylglycerophosphoinositolmonomannosides (Ac1PIM1) [GP15y]	M1297T1678_POS	0.384874	1.90181
1296.35	[M+H]+	1295.91	1294.9	-0.440154	Ac1PIM1 (R1CO2H+R2CO2H+R3CO2H=54:0)	C69H131O19P1	Glycerophospholipids (GP)	Monoacylated diacylglycerophosphoinositolmonomannosides (Ac1PIM1) [GP15y]	Monoacylated diacylglycerophosphoinositolmonomannosides (Ac1PIM1) [GP15y]	M1296T1678_POS	0.356106	1.90168
1332.3	[M+H]+	1331.91	1330.9	-0.394354	Ac1PIM1 (R1CO2H+R2CO2H+R3CO2H=57:3)	C72H131O19P1	Glycerophospholipids (GP)	Monoacylated diacylglycerophosphoinositolmonomannosides (Ac1PIM1) [GP15y]	Monoacylated diacylglycerophosphoinositolmonomannosides (Ac1PIM1) [GP15y]	M1332T1659_POS	0.60063	1.90105
1332.3	[M+Na]+	1331.91	1308.92	-0.39676	Ac1PIM1 (R1CO2H+R2CO2H+R3CO2H=55:0)	C70H133O19P1	Glycerophospholipids (GP)	Monoacylated diacylglycerophosphoinositolmonomannosides (Ac1PIM1) [GP15y]	Monoacylated diacylglycerophosphoinositolmonomannosides (Ac1PIM1) [GP15y]	M1332T1659_POS	0.60063	1.90105
1318.29	[M+H]+	1317.89	1316.89	-0.399604	Ac1PIM1 (R1CO2H+R2CO2H+R3CO2H=56:3)	C71H129O19P1	Glycerophospholipids (GP)	Monoacylated diacylglycerophosphoinositolmonomannosides (Ac1PIM1) [GP15y]	Monoacylated diacylglycerophosphoinositolmonomannosides (Ac1PIM1) [GP15y]	M1318T1665_POS	0.512532	1.8991
1318.29	[M+Na]+	1317.89	1294.9	-0.40201	Ac1PIM1 (R1CO2H+R2CO2H+R3CO2H=54:0)	C69H131O19P1	Glycerophospholipids (GP)	Monoacylated diacylglycerophosphoinositolmonomannosides (Ac1PIM1) [GP15y]	Monoacylated diacylglycerophosphoinositolmonomannosides (Ac1PIM1) [GP15y]	M1318T1665_POS	0.512532	1.8991
1289.29	[M+NH4]+	1288.84	1270.81	-0.449305	Ac1PIM1 (R1CO2H+R2CO2H+R3CO2H=53:5)	C68H119O19P1	Glycerophospholipids (GP)	Monoacylated diacylglycerophosphoinositolmonomannosides (Ac1PIM1) [GP15y]	Monoacylated diacylglycerophosphoinositolmonomannosides (Ac1PIM1) [GP15y]	M1289T1629_POS	1.52549	1.89737
1316.28	[M+H]+	1315.88	1314.87	-0.399854	Ac1PIM1 (R1CO2H+R2CO2H+R3CO2H=56:4)	C71H127O19P1	Glycerophospholipids (GP)	Monoacylated diacylglycerophosphoinositolmonomannosides (Ac1PIM1) [GP15y]	Monoacylated diacylglycerophosphoinositolmonomannosides (Ac1PIM1) [GP15y]	M1316T1650_POS	0.453584	1.89728
1316.28	[M+Na]+	1315.88	1292.89	-0.40226	Ac1PIM1 (R1CO2H+R2CO2H+R3CO2H=54:1)	C69H129O19P1	Glycerophospholipids (GP)	Monoacylated diacylglycerophosphoinositolmonomannosides (Ac1PIM1) [GP15y]	Monoacylated diacylglycerophosphoinositolmonomannosides (Ac1PIM1) [GP15y]	M1316T1650_POS	0.453584	1.89728
1326.34	[M+Na]+	1325.86	1302.87	-0.48081	Ac1PIM1 (R1CO2H+R2CO2H+R3CO2H=55:3)	C70H127O19P1	Glycerophospholipids (GP)	Monoacylated diacylglycerophosphoinositolmonomannosides (Ac1PIM1) [GP15y]	Monoacylated diacylglycerophosphoinositolmonomannosides (Ac1PIM1) [GP15y]	M1326T1610_POS	0.545403	1.89727
1199.16	[M+NH4]+	1198.8	1180.76	-0.364955	Ac1PIM1 (R1CO2H+R2CO2H+R3CO2H=46:1)	C61H113O19P1	Glycerophospholipids (GP)	Monoacylated diacylglycerophosphoinositolmonomannosides (Ac1PIM1) [GP15y]	Monoacylated diacylglycerophosphoinositolmonomannosides (Ac1PIM1) [GP15y]	M1199T1577_POS	1.50998	1.89478
1338.34	[M+Na]+	1337.86	1314.87	-0.48151	Ac1PIM1 (R1CO2H+R2CO2H+R3CO2H=56:4)	C71H127O19P1	Glycerophospholipids (GP)	Monoacylated diacylglycerophosphoinositolmonomannosides (Ac1PIM1) [GP15y]	Monoacylated diacylglycerophosphoinositolmonomannosides (Ac1PIM1) [GP15y]	M1338T1617_POS	0.545353	1.89375
1279.26	[M+NH4]+	1278.86	1260.82	-0.405755	Ac1PIM1 (R1CO2H+R2CO2H+R3CO2H=52:3)	C67H121O19P1	Glycerophospholipids (GP)	Monoacylated diacylglycerophosphoinositolmonomannosides (Ac1PIM1) [GP15y]	Monoacylated diacylglycerophosphoinositolmonomannosides (Ac1PIM1) [GP15y]	M1279T1613_POS	0.37922	1.89344
1251.23	[M+NH4]+	1250.83	1232.79	-0.405955	Ac1PIM1 (R1CO2H+R2CO2H+R3CO2H=50:3)	C65H117O19P1	Glycerophospholipids (GP)	Monoacylated diacylglycerophosphoinositolmonomannosides (Ac1PIM1) [GP15y]	Monoacylated diacylglycerophosphoinositolmonomannosides (Ac1PIM1) [GP15y]	M1251T1580_POS	0.391523	1.88866
1319.29	[M+NH4]+	1318.89	1300.86	-0.403255	Ac1PIM1 (R1CO2H+R2CO2H+R3CO2H=55:4)	C70H125O19P1	Glycerophospholipids (GP)	Monoacylated diacylglycerophosphoinositolmonomannosides (Ac1PIM1) [GP15y]	Monoacylated diacylglycerophosphoinositolmonomannosides (Ac1PIM1) [GP15y]	M1319T1597_POS	0.518132	1.88831
1321.31	[M+NH4]+	1320.91	1302.87	-0.403505	Ac1PIM1 (R1CO2H+R2CO2H+R3CO2H=55:3)	C70H127O19P1	Glycerophospholipids (GP)	Monoacylated diacylglycerophosphoinositolmonomannosides (Ac1PIM1) [GP15y]	Monoacylated diacylglycerophosphoinositolmonomannosides (Ac1PIM1) [GP15y]	M1321T1610_POS	0.559353	1.88819
1330.37	[M+H]+	1329.89	1328.89	-0.480104	Ac1PIM1 (R1CO2H+R2CO2H+R3CO2H=57:4)	C72H129O19P1	Glycerophospholipids (GP)	Monoacylated diacylglycerophosphoinositolmonomannosides (Ac1PIM1) [GP15y]	Monoacylated diacylglycerophosphoinositolmonomannosides (Ac1PIM1) [GP15y]	M1330T1692_POS	0.509363	1.88658
1330.37	[M+Na]+	1329.89	1306.9	-0.48251	Ac1PIM1 (R1CO2H+R2CO2H+R3CO2H=55:1)	C70H131O19P1	Glycerophospholipids (GP)	Monoacylated diacylglycerophosphoinositolmonomannosides (Ac1PIM1) [GP15y]	Monoacylated diacylglycerophosphoinositolmonomannosides (Ac1PIM1) [GP15y]	M1330T1692_POS	0.509363	1.88658
1293.27	[M+NH4]+	1292.87	1274.84	-0.394205	Ac1PIM1 (R1CO2H+R2CO2H+R3CO2H=53:3)	C68H123O19P1	Glycerophospholipids (GP)	Monoacylated diacylglycerophosphoinositolmonomannosides (Ac1PIM1) [GP15y]	Monoacylated diacylglycerophosphoinositolmonomannosides (Ac1PIM1) [GP15y]	M1293T1581_POS	0.255185	1.88407
1282.28	[M+H]+	1281.89	1280.89	-0.386304	Ac1PIM1 (R1CO2H+R2CO2H+R3CO2H=53:0)	C68H129O19P1	Glycerophospholipids (GP)	Monoacylated diacylglycerophosphoinositolmonomannosides (Ac1PIM1) [GP15y]	Monoacylated diacylglycerophosphoinositolmonomannosides (Ac1PIM1) [GP15y]	M1282T1627_POS	0.483286	1.88343
1282.28	[M+Na]+	1281.8	1258.81	-0.48261	Ac1PIM1 (R1CO2H+R2CO2H+R3CO2H=52:4)	C67H119O19P1	Glycerophospholipids (GP)	Monoacylated diacylglycerophosphoinositolmonomannosides (Ac1PIM1) [GP15y]	Monoacylated diacylglycerophosphoinositolmonomannosides (Ac1PIM1) [GP15y]	M1282T1627_POS	0.483286	1.88343
1277.25	[M+NH4]+	1276.84	1258.81	-0.404305	Ac1PIM1 (R1CO2H+R2CO2H+R3CO2H=52:4)	C67H119O19P1	Glycerophospholipids (GP)	Monoacylated diacylglycerophosphoinositolmonomannosides (Ac1PIM1) [GP15y]	Monoacylated diacylglycerophosphoinositolmonomannosides (Ac1PIM1) [GP15y]	M1277T1579_POS	0.366302	1.88156
1291.27	[M+NH4]+	1290.86	1272.82	-0.411055	Ac1PIM1 (R1CO2H+R2CO2H+R3CO2H=53:4)	C68H121O19P1	Glycerophospholipids (GP)	Monoacylated diacylglycerophosphoinositolmonomannosides (Ac1PIM1) [GP15y]	Monoacylated diacylglycerophosphoinositolmonomannosides (Ac1PIM1) [GP15y]	M1291T1638_POS	0.351674	1.87814
1344.31	[M+Na]+	1343.91	1320.92	-0.39916	Ac1PIM1 (R1CO2H+R2CO2H+R3CO2H=56:1)	C71H133O19P1	Glycerophospholipids (GP)	Monoacylated diacylglycerophosphoinositolmonomannosides (Ac1PIM1) [GP15y]	Monoacylated diacylglycerophosphoinositolmonomannosides (Ac1PIM1) [GP15y]	M1344T1647_POS	0.555409	1.87745
1342.29	[M+Na]+	1341.89	1318.9	-0.40241	Ac1PIM1 (R1CO2H+R2CO2H+R3CO2H=56:2)	C71H131O19P1	Glycerophospholipids (GP)	Monoacylated diacylglycerophosphoinositolmonomannosides (Ac1PIM1) [GP15y]	Monoacylated diacylglycerophosphoinositolmonomannosides (Ac1PIM1) [GP15y]	M1342T1647_POS	0.500068	1.87632
1332.38	[M+H]+	1331.91	1330.9	-0.474154	Ac1PIM1 (R1CO2H+R2CO2H+R3CO2H=57:3)	C72H131O19P1	Glycerophospholipids (GP)	Monoacylated diacylglycerophosphoinositolmonomannosides (Ac1PIM1) [GP15y]	Monoacylated diacylglycerophosphoinositolmonomannosides (Ac1PIM1) [GP15y]	M1332T1692_POS	0.349952	1.87563
1332.38	[M+Na]+	1331.91	1308.92	-0.47656	Ac1PIM1 (R1CO2H+R2CO2H+R3CO2H=55:0)	C70H133O19P1	Glycerophospholipids (GP)	Monoacylated diacylglycerophosphoinositolmonomannosides (Ac1PIM1) [GP15y]	Monoacylated diacylglycerophosphoinositolmonomannosides (Ac1PIM1) [GP15y]	M1332T1692_POS	0.349952	1.87563
1268.27	[M+H]+	1267.88	1266.87	-0.388054	Ac1PIM1 (R1CO2H+R2CO2H+R3CO2H=52:0)	C67H127O19P1	Glycerophospholipids (GP)	Monoacylated diacylglycerophosphoinositolmonomannosides (Ac1PIM1) [GP15y]	Monoacylated diacylglycerophosphoinositolmonomannosides (Ac1PIM1) [GP15y]	M1268T1602_POS	0.495375	1.87455
1268.27	[M+Na]+	1267.78	1244.79	-0.48436	Ac1PIM1 (R1CO2H+R2CO2H+R3CO2H=51:4)	C66H117O19P1	Glycerophospholipids (GP)	Monoacylated diacylglycerophosphoinositolmonomannosides (Ac1PIM1) [GP15y]	Monoacylated diacylglycerophosphoinositolmonomannosides (Ac1PIM1) [GP15y]	M1268T1602_POS	0.495375	1.87455
1341.37	[M+NH4]+	1340.97	1322.93	-0.399905	Ac1PIM1 (R1CO2H+R2CO2H+R3CO2H=56:0)	C71H135O19P1	Glycerophospholipids (GP)	Monoacylated diacylglycerophosphoinositolmonomannosides (Ac1PIM1) [GP15y]	Monoacylated diacylglycerophosphoinositolmonomannosides (Ac1PIM1) [GP15y]	M1341T1628_POS	0.618448	1.87436
1312.32	[M+Na]+	1311.85	1288.86	-0.47676	Ac1PIM1 (R1CO2H+R2CO2H+R3CO2H=54:3)	C69H125O19P1	Glycerophospholipids (GP)	Monoacylated diacylglycerophosphoinositolmonomannosides (Ac1PIM1) [GP15y]	Monoacylated diacylglycerophosphoinositolmonomannosides (Ac1PIM1) [GP15y]	M1312T1620_POS	0.555102	1.87223
1309.3	[M+NH4]+	1308.91	1290.87	-0.397205	Ac1PIM1 (R1CO2H+R2CO2H+R3CO2H=54:2)	C69H127O19P1	Glycerophospholipids (GP)	Monoacylated diacylglycerophosphoinositolmonomannosides (Ac1PIM1) [GP15y]	Monoacylated diacylglycerophosphoinositolmonomannosides (Ac1PIM1) [GP15y]	M1309T1606_POS	0.620399	1.87012
1295.29	[M+NH4]+	1294.89	1276.86	-0.397855	Ac1PIM1 (R1CO2H+R2CO2H+R3CO2H=53:2)	C68H125O19P1	Glycerophospholipids (GP)	Monoacylated diacylglycerophosphoinositolmonomannosides (Ac1PIM1) [GP15y]	Monoacylated diacylglycerophosphoinositolmonomannosides (Ac1PIM1) [GP15y]	M1295T1597_POS	0.489065	1.8695
1328.28	[M+Na]+	1327.88	1304.89	-0.40246	Ac1PIM1 (R1CO2H+R2CO2H+R3CO2H=55:2)	C70H129O19P1	Glycerophospholipids (GP)	Monoacylated diacylglycerophosphoinositolmonomannosides (Ac1PIM1) [GP15y]	Monoacylated diacylglycerophosphoinositolmonomannosides (Ac1PIM1) [GP15y]	M1328T1645_POS	0.52561	1.86341
1274.3	[M+H]+	1273.83	1272.82	-0.471704	Ac1PIM1 (R1CO2H+R2CO2H+R3CO2H=53:4)	C68H121O19P1	Glycerophospholipids (GP)	Monoacylated diacylglycerophosphoinositolmonomannosides (Ac1PIM1) [GP15y]	Monoacylated diacylglycerophosphoinositolmonomannosides (Ac1PIM1) [GP15y]	M1274T1649_POS	0.443119	1.86239
1274.3	[M+Na]+	1273.83	1250.84	-0.47411	Ac1PIM1 (R1CO2H+R2CO2H+R3CO2H=51:1)	C66H123O19P1	Glycerophospholipids (GP)	Monoacylated diacylglycerophosphoinositolmonomannosides (Ac1PIM1) [GP15y]	Monoacylated diacylglycerophosphoinositolmonomannosides (Ac1PIM1) [GP15y]	M1274T1649_POS	0.443119	1.86239
1327.36	[M+NH4]+	1326.95	1308.92	-0.403055	Ac1PIM1 (R1CO2H+R2CO2H+R3CO2H=55:0)	C70H133O19P1	Glycerophospholipids (GP)	Monoacylated diacylglycerophosphoinositolmonomannosides (Ac1PIM1) [GP15y]	Monoacylated diacylglycerophosphoinositolmonomannosides (Ac1PIM1) [GP15y]	M1327T1675_POS	0.526421	1.85817
1290.26	[M+H]+	1289.86	1288.86	-0.398004	Ac1PIM1 (R1CO2H+R2CO2H+R3CO2H=54:3)	C69H125O19P1	Glycerophospholipids (GP)	Monoacylated diacylglycerophosphoinositolmonomannosides (Ac1PIM1) [GP15y]	Monoacylated diacylglycerophosphoinositolmonomannosides (Ac1PIM1) [GP15y]	M1290T1639_POS	0.530958	1.85606
1290.26	[M+Na]+	1289.86	1266.87	-0.40041	Ac1PIM1 (R1CO2H+R2CO2H+R3CO2H=52:0)	C67H127O19P1	Glycerophospholipids (GP)	Monoacylated diacylglycerophosphoinositolmonomannosides (Ac1PIM1) [GP15y]	Monoacylated diacylglycerophosphoinositolmonomannosides (Ac1PIM1) [GP15y]	M1290T1639_POS	0.530958	1.85606
1306.28	[M+H]+	1305.89	1304.89	-0.385604	Ac1PIM1 (R1CO2H+R2CO2H+R3CO2H=55:2)	C70H129O19P1	Glycerophospholipids (GP)	Monoacylated diacylglycerophosphoinositolmonomannosides (Ac1PIM1) [GP15y]	Monoacylated diacylglycerophosphoinositolmonomannosides (Ac1PIM1) [GP15y]	M1306T1595_POS	0.567294	1.85588
1298.3	[M+Na]+	1297.83	1274.84	-0.47421	Ac1PIM1 (R1CO2H+R2CO2H+R3CO2H=53:3)	C68H123O19P1	Glycerophospholipids (GP)	Monoacylated diacylglycerophosphoinositolmonomannosides (Ac1PIM1) [GP15y]	Monoacylated diacylglycerophosphoinositolmonomannosides (Ac1PIM1) [GP15y]	M1298T1612_POS	0.448676	1.85575
1349.34	[M+NH4]+	1348.94	1330.9	-0.403405	Ac1PIM1 (R1CO2H+R2CO2H+R3CO2H=57:3)	C72H131O19P1	Glycerophospholipids (GP)	Monoacylated diacylglycerophosphoinositolmonomannosides (Ac1PIM1) [GP15y]	Monoacylated diacylglycerophosphoinositolmonomannosides (Ac1PIM1) [GP15y]	M1349T1623_POS	0.631283	1.85467
1316.36	[M+H]+	1315.88	1314.87	-0.480054	Ac1PIM1 (R1CO2H+R2CO2H+R3CO2H=56:4)	C71H127O19P1	Glycerophospholipids (GP)	Monoacylated diacylglycerophosphoinositolmonomannosides (Ac1PIM1) [GP15y]	Monoacylated diacylglycerophosphoinositolmonomannosides (Ac1PIM1) [GP15y]	M1316T1681_POS	0.570383	1.85404
1316.36	[M+Na]+	1315.88	1292.89	-0.48246	Ac1PIM1 (R1CO2H+R2CO2H+R3CO2H=54:1)	C69H129O19P1	Glycerophospholipids (GP)	Monoacylated diacylglycerophosphoinositolmonomannosides (Ac1PIM1) [GP15y]	Monoacylated diacylglycerophosphoinositolmonomannosides (Ac1PIM1) [GP15y]	M1316T1681_POS	0.570383	1.85404
1328.35	[M+Na]+	1327.88	1304.89	-0.47376	Ac1PIM1 (R1CO2H+R2CO2H+R3CO2H=55:2)	C70H129O19P1	Glycerophospholipids (GP)	Monoacylated diacylglycerophosphoinositolmonomannosides (Ac1PIM1) [GP15y]	Monoacylated diacylglycerophosphoinositolmonomannosides (Ac1PIM1) [GP15y]	M1328T1640_POS	0.655748	1.85341
1318.37	[M+H]+	1317.89	1316.89	-0.471704	Ac1PIM1 (R1CO2H+R2CO2H+R3CO2H=56:3)	C71H129O19P1	Glycerophospholipids (GP)	Monoacylated diacylglycerophosphoinositolmonomannosides (Ac1PIM1) [GP15y]	Monoacylated diacylglycerophosphoinositolmonomannosides (Ac1PIM1) [GP15y]	M1318T1681_POS	0.464555	1.85309
1318.37	[M+Na]+	1317.89	1294.9	-0.47411	Ac1PIM1 (R1CO2H+R2CO2H+R3CO2H=54:0)	C69H131O19P1	Glycerophospholipids (GP)	Monoacylated diacylglycerophosphoinositolmonomannosides (Ac1PIM1) [GP15y]	Monoacylated diacylglycerophosphoinositolmonomannosides (Ac1PIM1) [GP15y]	M1318T1681_POS	0.464555	1.85309
1346.32	[M+Na]+	1345.92	1322.93	-0.40081	Ac1PIM1 (R1CO2H+R2CO2H+R3CO2H=56:0)	C71H135O19P1	Glycerophospholipids (GP)	Monoacylated diacylglycerophosphoinositolmonomannosides (Ac1PIM1) [GP15y]	Monoacylated diacylglycerophosphoinositolmonomannosides (Ac1PIM1) [GP15y]	M1346T1663_POS	0.650837	1.85223
1237.18	[M+NH4]+	1236.81	1218.78	-0.365905	Ac1PIM1 (R1CO2H+R2CO2H+R3CO2H=49:3)	C64H115O19P1	Glycerophospholipids (GP)	Monoacylated diacylglycerophosphoinositolmonomannosides (Ac1PIM1) [GP15y]	Monoacylated diacylglycerophosphoinositolmonomannosides (Ac1PIM1) [GP15y]	M1237T1620_POS	1.75626	1.85203
1295.29	[M+NH4]+	1294.89	1276.86	-0.404255	Ac1PIM1 (R1CO2H+R2CO2H+R3CO2H=53:2)	C68H125O19P1	Glycerophospholipids (GP)	Monoacylated diacylglycerophosphoinositolmonomannosides (Ac1PIM1) [GP15y]	Monoacylated diacylglycerophosphoinositolmonomannosides (Ac1PIM1) [GP15y]	M1295T1632_POS	0.418749	1.84992
1332.31	[M+H]+	1331.91	1330.9	-0.399654	Ac1PIM1 (R1CO2H+R2CO2H+R3CO2H=57:3)	C72H131O19P1	Glycerophospholipids (GP)	Monoacylated diacylglycerophosphoinositolmonomannosides (Ac1PIM1) [GP15y]	Monoacylated diacylglycerophosphoinositolmonomannosides (Ac1PIM1) [GP15y]	M1332T1675_POS	0.593841	1.84975
1332.31	[M+Na]+	1331.91	1308.92	-0.40206	Ac1PIM1 (R1CO2H+R2CO2H+R3CO2H=55:0)	C70H133O19P1	Glycerophospholipids (GP)	Monoacylated diacylglycerophosphoinositolmonomannosides (Ac1PIM1) [GP15y]	Monoacylated diacylglycerophosphoinositolmonomannosides (Ac1PIM1) [GP15y]	M1332T1675_POS	0.593841	1.84975
1253.25	[M+NH4]+	1252.84	1234.81	-0.404305	Ac1PIM1 (R1CO2H+R2CO2H+R3CO2H=50:2)	C65H119O19P1	Glycerophospholipids (GP)	Monoacylated diacylglycerophosphoinositolmonomannosides (Ac1PIM1) [GP15y]	Monoacylated diacylglycerophosphoinositolmonomannosides (Ac1PIM1) [GP15y]	M1253T1614_POS	0.49386	1.84428
1305.28	[M+NH4]+	1304.87	1286.84	-0.408405	Ac1PIM1 (R1CO2H+R2CO2H+R3CO2H=54:4)	C69H123O19P1	Glycerophospholipids (GP)	Monoacylated diacylglycerophosphoinositolmonomannosides (Ac1PIM1) [GP15y]	Monoacylated diacylglycerophosphoinositolmonomannosides (Ac1PIM1) [GP15y]	M1305T1662_POS	0.589452	1.84104
1351.35	[M+NH4]+	1350.95	1332.92	-0.399555	Ac1PIM1 (R1CO2H+R2CO2H+R3CO2H=57:2)	C72H133O19P1	Glycerophospholipids (GP)	Monoacylated diacylglycerophosphoinositolmonomannosides (Ac1PIM1) [GP15y]	Monoacylated diacylglycerophosphoinositolmonomannosides (Ac1PIM1) [GP15y]	M1351T1622_POS	0.600321	1.83793
1253.25	[M+NH4]+	1252.84	1234.81	-0.408305	Ac1PIM1 (R1CO2H+R2CO2H+R3CO2H=50:2)	C65H119O19P1	Glycerophospholipids (GP)	Monoacylated diacylglycerophosphoinositolmonomannosides (Ac1PIM1) [GP15y]	Monoacylated diacylglycerophosphoinositolmonomannosides (Ac1PIM1) [GP15y]	M1253T1596_POS	0.518936	1.83663
1297.31	[M+NH4]+	1296.91	1278.87	-0.403805	Ac1PIM1 (R1CO2H+R2CO2H+R3CO2H=53:1)	C68H127O19P1	Glycerophospholipids (GP)	Monoacylated diacylglycerophosphoinositolmonomannosides (Ac1PIM1) [GP15y]	Monoacylated diacylglycerophosphoinositolmonomannosides (Ac1PIM1) [GP15y]	M1297T1647_POS	0.344069	1.83434
1353.36	[M+NH4]+	1352.97	1334.93	-0.395005	Ac1PIM1 (R1CO2H+R2CO2H+R3CO2H=57:1)	C72H135O19P1	Glycerophospholipids (GP)	Monoacylated diacylglycerophosphoinositolmonomannosides (Ac1PIM1) [GP15y]	Monoacylated diacylglycerophosphoinositolmonomannosides (Ac1PIM1) [GP15y]	M1353T1608_POS	0.586775	1.83204
1320.3	[M+H]+	1319.91	1318.9	-0.385554	Ac1PIM1 (R1CO2H+R2CO2H+R3CO2H=56:2)	C71H131O19P1	Glycerophospholipids (GP)	Monoacylated diacylglycerophosphoinositolmonomannosides (Ac1PIM1) [GP15y]	Monoacylated diacylglycerophosphoinositolmonomannosides (Ac1PIM1) [GP15y]	M1320T1596_POS	0.537307	1.83082
1302.26	[M+H]+	1301.86	1300.86	-0.400904	Ac1PIM1 (R1CO2H+R2CO2H+R3CO2H=55:4)	C70H125O19P1	Glycerophospholipids (GP)	Monoacylated diacylglycerophosphoinositolmonomannosides (Ac1PIM1) [GP15y]	Monoacylated diacylglycerophosphoinositolmonomannosides (Ac1PIM1) [GP15y]	M1302T1647_POS	0.516541	1.82819
1302.26	[M+Na]+	1301.86	1278.87	-0.40331	Ac1PIM1 (R1CO2H+R2CO2H+R3CO2H=53:1)	C68H127O19P1	Glycerophospholipids (GP)	Monoacylated diacylglycerophosphoinositolmonomannosides (Ac1PIM1) [GP15y]	Monoacylated diacylglycerophosphoinositolmonomannosides (Ac1PIM1) [GP15y]	M1302T1647_POS	0.516541	1.82819
1261.3	[M+NH4]+	1260.81	1242.78	-0.487805	Ac1PIM1 (R1CO2H+R2CO2H+R3CO2H=51:5)	C66H115O19P1	Glycerophospholipids (GP)	Monoacylated diacylglycerophosphoinositolmonomannosides (Ac1PIM1) [GP15y]	Monoacylated diacylglycerophosphoinositolmonomannosides (Ac1PIM1) [GP15y]	M1261T1661_POS	0.414915	1.82099
1271.29	[M+NH4]+	1270.89	1252.86	-0.396255	Ac1PIM1 (R1CO2H+R2CO2H+R3CO2H=51:0)	C66H125O19P1	Glycerophospholipids (GP)	Monoacylated diacylglycerophosphoinositolmonomannosides (Ac1PIM1) [GP15y]	Monoacylated diacylglycerophosphoinositolmonomannosides (Ac1PIM1) [GP15y]	M1271T1615_POS	0.551298	1.8154
1275.24	[M+NH4]+	1274.83	1256.79	-0.409455	Ac1PIM1 (R1CO2H+R2CO2H+R3CO2H=52:5)	C67H117O19P1	Glycerophospholipids (GP)	Monoacylated diacylglycerophosphoinositolmonomannosides (Ac1PIM1) [GP15y]	Monoacylated diacylglycerophosphoinositolmonomannosides (Ac1PIM1) [GP15y]	M1275T1634_POS	0.343024	1.81267
1346.4	[M+Na]+	1345.92	1322.93	-0.47361	Ac1PIM1 (R1CO2H+R2CO2H+R3CO2H=56:0)	C71H135O19P1	Glycerophospholipids (GP)	Monoacylated diacylglycerophosphoinositolmonomannosides (Ac1PIM1) [GP15y]	Monoacylated diacylglycerophosphoinositolmonomannosides (Ac1PIM1) [GP15y]	M1346T1701_POS	0.574769	1.81233
1197.76	[M+H]+	1197.8	1196.79	0.040396	Ac1PIM1 (R1CO2H+R2CO2H+R3CO2H=47:0)	C62H117O19P1	Glycerophospholipids (GP)	Monoacylated diacylglycerophosphoinositolmonomannosides (Ac1PIM1) [GP15y]	Monoacylated diacylglycerophosphoinositolmonomannosides (Ac1PIM1) [GP15y]	M1198T648_POS	0.11605	1.80358
1308.95	[M+NH4]+	1308.91	1290.87	-0.044105	Ac1PIM1 (R1CO2H+R2CO2H+R3CO2H=54:2)	C69H127O19P1	Glycerophospholipids (GP)	Monoacylated diacylglycerophosphoinositolmonomannosides (Ac1PIM1) [GP15y]	Monoacylated diacylglycerophosphoinositolmonomannosides (Ac1PIM1) [GP15y]	M1309T589_POS	1.62924	1.80342
1316.27	[M+H]+	1315.88	1314.87	-0.393154	Ac1PIM1 (R1CO2H+R2CO2H+R3CO2H=56:4)	C71H127O19P1	Glycerophospholipids (GP)	Monoacylated diacylglycerophosphoinositolmonomannosides (Ac1PIM1) [GP15y]	Monoacylated diacylglycerophosphoinositolmonomannosides (Ac1PIM1) [GP15y]	M1316T1623_POS	0.349429	1.80243
1316.27	[M+Na]+	1315.88	1292.89	-0.39556	Ac1PIM1 (R1CO2H+R2CO2H+R3CO2H=54:1)	C69H129O19P1	Glycerophospholipids (GP)	Monoacylated diacylglycerophosphoinositolmonomannosides (Ac1PIM1) [GP15y]	Monoacylated diacylglycerophosphoinositolmonomannosides (Ac1PIM1) [GP15y]	M1316T1623_POS	0.349429	1.80243
1299.32	[M+NH4]+	1298.92	1280.89	-0.403655	Ac1PIM1 (R1CO2H+R2CO2H+R3CO2H=53:0)	C68H129O19P1	Glycerophospholipids (GP)	Monoacylated diacylglycerophosphoinositolmonomannosides (Ac1PIM1) [GP15y]	Monoacylated diacylglycerophosphoinositolmonomannosides (Ac1PIM1) [GP15y]	M1299T1662_POS	0.433202	1.79836
1278.25	[M+H]+	1277.86	1276.86	-0.384604	Ac1PIM1 (R1CO2H+R2CO2H+R3CO2H=53:2)	C68H125O19P1	Glycerophospholipids (GP)	Monoacylated diacylglycerophosphoinositolmonomannosides (Ac1PIM1) [GP15y]	Monoacylated diacylglycerophosphoinositolmonomannosides (Ac1PIM1) [GP15y]	M1278T1580_POS	0.472654	1.79786
1337.34	[M+NH4]+	1336.94	1318.9	-0.403605	Ac1PIM1 (R1CO2H+R2CO2H+R3CO2H=56:2)	C71H131O19P1	Glycerophospholipids (GP)	Monoacylated diacylglycerophosphoinositolmonomannosides (Ac1PIM1) [GP15y]	Monoacylated diacylglycerophosphoinositolmonomannosides (Ac1PIM1) [GP15y]	M1337T1647_POS	0.433841	1.79698
1358.32	[M+Na]+	1357.92	1334.93	-0.40131	Ac1PIM1 (R1CO2H+R2CO2H+R3CO2H=57:1)	C72H135O19P1	Glycerophospholipids (GP)	Monoacylated diacylglycerophosphoinositolmonomannosides (Ac1PIM1) [GP15y]	Monoacylated diacylglycerophosphoinositolmonomannosides (Ac1PIM1) [GP15y]	M1358T1672_POS	0.510277	1.79654
1304.28	[M+H]+	1303.88	1302.87	-0.399754	Ac1PIM1 (R1CO2H+R2CO2H+R3CO2H=55:3)	C70H127O19P1	Glycerophospholipids (GP)	Monoacylated diacylglycerophosphoinositolmonomannosides (Ac1PIM1) [GP15y]	Monoacylated diacylglycerophosphoinositolmonomannosides (Ac1PIM1) [GP15y]	M1304T1662_POS	0.458368	1.79601
1304.28	[M+Na]+	1303.88	1280.89	-0.40216	Ac1PIM1 (R1CO2H+R2CO2H+R3CO2H=53:0)	C68H129O19P1	Glycerophospholipids (GP)	Monoacylated diacylglycerophosphoinositolmonomannosides (Ac1PIM1) [GP15y]	Monoacylated diacylglycerophosphoinositolmonomannosides (Ac1PIM1) [GP15y]	M1304T1662_POS	0.458368	1.79601
1336.33	[M+H]+	1335.94	1334.93	-0.385754	Ac1PIM1 (R1CO2H+R2CO2H+R3CO2H=57:1)	C72H135O19P1	Glycerophospholipids (GP)	Monoacylated diacylglycerophosphoinositolmonomannosides (Ac1PIM1) [GP15y]	Monoacylated diacylglycerophosphoinositolmonomannosides (Ac1PIM1) [GP15y]	M1336T1633_POS	0.432751	1.7958
1335.32	[M+NH4]+	1334.92	1316.89	-0.400255	Ac1PIM1 (R1CO2H+R2CO2H+R3CO2H=56:3)	C71H129O19P1	Glycerophospholipids (GP)	Monoacylated diacylglycerophosphoinositolmonomannosides (Ac1PIM1) [GP15y]	Monoacylated diacylglycerophosphoinositolmonomannosides (Ac1PIM1) [GP15y]	M1335T1674_POS	0.546351	1.79541
1267.26	[M+NH4]+	1266.86	1248.82	-0.406055	Ac1PIM1 (R1CO2H+R2CO2H+R3CO2H=51:2)	C66H121O19P1	Glycerophospholipids (GP)	Monoacylated diacylglycerophosphoinositolmonomannosides (Ac1PIM1) [GP15y]	Monoacylated diacylglycerophosphoinositolmonomannosides (Ac1PIM1) [GP15y]	M1267T1618_POS	0.439246	1.79051
1341.37	[M+NH4]+	1340.97	1322.93	-0.403005	Ac1PIM1 (R1CO2H+R2CO2H+R3CO2H=56:0)	C71H135O19P1	Glycerophospholipids (GP)	Monoacylated diacylglycerophosphoinositolmonomannosides (Ac1PIM1) [GP15y]	Monoacylated diacylglycerophosphoinositolmonomannosides (Ac1PIM1) [GP15y]	M1341T1678_POS	0.436445	1.78958
1265.25	[M+NH4]+	1264.84	1246.81	-0.408305	Ac1PIM1 (R1CO2H+R2CO2H+R3CO2H=51:3)	C66H119O19P1	Glycerophospholipids (GP)	Monoacylated diacylglycerophosphoinositolmonomannosides (Ac1PIM1) [GP15y]	Monoacylated diacylglycerophosphoinositolmonomannosides (Ac1PIM1) [GP15y]	M1265T1603_POS	0.373759	1.78683
1286.16	[M+H]+	1285.83	1284.82	-0.332404	Ac1PIM1 (R1CO2H+R2CO2H+R3CO2H=54:5)	C69H121O19P1	Glycerophospholipids (GP)	Monoacylated diacylglycerophosphoinositolmonomannosides (Ac1PIM1) [GP15y]	Monoacylated diacylglycerophosphoinositolmonomannosides (Ac1PIM1) [GP15y]	M1286T1506_POS	1.5975	1.78532
1286.16	[M+Na]+	1285.83	1262.84	-0.33481	Ac1PIM1 (R1CO2H+R2CO2H+R3CO2H=52:2)	C67H123O19P1	Glycerophospholipids (GP)	Monoacylated diacylglycerophosphoinositolmonomannosides (Ac1PIM1) [GP15y]	Monoacylated diacylglycerophosphoinositolmonomannosides (Ac1PIM1) [GP15y]	M1286T1506_POS	1.5975	1.78532
1211.92	[M+H]+	1211.82	1210.81	-0.101954	Ac1PIM1 (R1CO2H+R2CO2H+R3CO2H=48:0)	C63H119O19P1	Glycerophospholipids (GP)	Monoacylated diacylglycerophosphoinositolmonomannosides (Ac1PIM1) [GP15y]	Monoacylated diacylglycerophosphoinositolmonomannosides (Ac1PIM1) [GP15y]	M1212T1193_POS	0.656197	1.78397
1309.27	[M+NH4]+	1308.91	1290.87	-0.365205	Ac1PIM1 (R1CO2H+R2CO2H+R3CO2H=54:2)	C69H127O19P1	Glycerophospholipids (GP)	Monoacylated diacylglycerophosphoinositolmonomannosides (Ac1PIM1) [GP15y]	Monoacylated diacylglycerophosphoinositolmonomannosides (Ac1PIM1) [GP15y]	M1309T1664_POS	0.623232	1.78048
1330.29	[M+H]+	1329.89	1328.89	-0.399904	Ac1PIM1 (R1CO2H+R2CO2H+R3CO2H=57:4)	C72H129O19P1	Glycerophospholipids (GP)	Monoacylated diacylglycerophosphoinositolmonomannosides (Ac1PIM1) [GP15y]	Monoacylated diacylglycerophosphoinositolmonomannosides (Ac1PIM1) [GP15y]	M1330T1661_POS	0.584652	1.77782
1330.29	[M+Na]+	1329.89	1306.9	-0.40231	Ac1PIM1 (R1CO2H+R2CO2H+R3CO2H=55:1)	C70H131O19P1	Glycerophospholipids (GP)	Monoacylated diacylglycerophosphoinositolmonomannosides (Ac1PIM1) [GP15y]	Monoacylated diacylglycerophosphoinositolmonomannosides (Ac1PIM1) [GP15y]	M1330T1661_POS	0.584652	1.77782
1299.24	[M+NH4]+	1298.92	1280.89	-0.321055	Ac1PIM1 (R1CO2H+R2CO2H+R3CO2H=53:0)	C68H129O19P1	Glycerophospholipids (GP)	Monoacylated diacylglycerophosphoinositolmonomannosides (Ac1PIM1) [GP15y]	Monoacylated diacylglycerophosphoinositolmonomannosides (Ac1PIM1) [GP15y]	M1299T1618_POS	0.543139	1.77693
1282.27	[M+H]+	1281.89	1280.89	-0.380004	Ac1PIM1 (R1CO2H+R2CO2H+R3CO2H=53:0)	C68H129O19P1	Glycerophospholipids (GP)	Monoacylated diacylglycerophosphoinositolmonomannosides (Ac1PIM1) [GP15y]	Monoacylated diacylglycerophosphoinositolmonomannosides (Ac1PIM1) [GP15y]	M1282T1594_POS	0.310817	1.77639
1282.27	[M+Na]+	1281.8	1258.81	-0.47631	Ac1PIM1 (R1CO2H+R2CO2H+R3CO2H=52:4)	C67H119O19P1	Glycerophospholipids (GP)	Monoacylated diacylglycerophosphoinositolmonomannosides (Ac1PIM1) [GP15y]	Monoacylated diacylglycerophosphoinositolmonomannosides (Ac1PIM1) [GP15y]	M1282T1594_POS	0.310817	1.77639
1354.37	[M+Na]+	1353.89	1330.9	-0.48081	Ac1PIM1 (R1CO2H+R2CO2H+R3CO2H=57:3)	C72H131O19P1	Glycerophospholipids (GP)	Monoacylated diacylglycerophosphoinositolmonomannosides (Ac1PIM1) [GP15y]	Monoacylated diacylglycerophosphoinositolmonomannosides (Ac1PIM1) [GP15y]	M1354T1673_POS	0.445608	1.77041
1320.29	[M+H]+	1319.91	1318.9	-0.378754	Ac1PIM1 (R1CO2H+R2CO2H+R3CO2H=56:2)	C71H131O19P1	Glycerophospholipids (GP)	Monoacylated diacylglycerophosphoinositolmonomannosides (Ac1PIM1) [GP15y]	Monoacylated diacylglycerophosphoinositolmonomannosides (Ac1PIM1) [GP15y]	M1320T1617_POS	0.447202	1.76993
[truncated: 3,595 more rows]
